# Supplementary material for: Altered expression profiles of microRNA families during de-etiolation of maize and rice leaves
Source: BMC Res Notes. 2017 Feb 24;10:108. doi: 10.1186/s13104-016-2367-x (PMC5324284; doi:10.1186/s13104-016-2367-x)
Supplement: Supplementary file 1 — Additional file 1. Statistics of sequenced small RNA fragments across samples. The number of sequenced reads, retained reads after preprocessing, reads and tags that were aligned with other small RNAs were listed for all sequenced samples for both species. [file 13104_2016_2367_MOESM1_ESM.xlsx]

## Sheet: maize
	ZM_0	ZM_0.5	ZM_1	ZM_3	ZM_6	ZM_12	ZM_24	ZM_CK
Illumina reads	10091206	10707077	10431020	9956984	11318498	11215715	11394867	10672381
After quanlity filter (reads)	9191227	9709229	9564075	9084047	10263679	10186686	10447074	9724308
Collapse identical reads (tags)	2927206	2970289	3061972	2890239	3104673	3047430	2885603	3324297
rRNA (tags)	81244	83894	65634	58035	105466	102083	78341	59982
rRNA (reads)	1301811	1394194	1104832	725498	1836081	1650069	1358237	706724
tRNA (tags)	12832	12868	10323	10891	21046	22119	14634	12698
tRNA (reads)	313423	305733	352743	408187	746679	747142	578327	540868
snRNA (tags)	296	368	289	284	364	472	250	239
snRNA (reads)	1064	2282	1129	1377	2848	3900	1166	863
Map to genome (tags)	1749377	1780255	1830062	1758888	1848435	1822726	1713641	2001045
Map to genome (reads)	5556400	5933132	5976505	6101160	5989864	6161888	6607145	6267752

## Sheet: rice
	OS_0	OS_0.5	OS_1	OS_3	OS_6	OS_12	OS_24	OS_CK
Illumina reads	10682968	9692769	10497987	11228436	11896817	11929653	11206614	10405751
After quanlity filter (reads)	9857515	8905613	9621021	10336445	10856844	10844377	10318080	9428290
Collapse identical reads (tags)	2850403	2348294	2009721	2533111	2577059	2195180	2406789	2285389
rRNA (tags)	62802	70445	109201	89358	133101	148426	103531	129476
rRNA (reads)	707794	807919	2384701	1295834	2609685	3160756	1572452	2244287
tRNA (tags)	10920	10326	17240	14044	18864	24180	20722	21939
tRNA (reads)	256217	239091	598714	327873	507506	870809	684123	747336
snRNA (tags)	331	288	426	346	414	469	459	545
snRNA (reads)	618	511	820	614	854	1057	919	1144
Map to genome (tags)	2348594	1922169	1590443	2058423	2086527	1739597	1936189	1817521
Map to genome (reads)	8553477	7850990	8563441	9136436	9578705	9597220	9024782	8190035
