# Supplementary material for: Altered expression profiles of microRNA families during de-etiolation of maize and rice leaves
Source: BMC Res Notes. 2017 Feb 24;10:108. doi: 10.1186/s13104-016-2367-x (PMC5324284; doi:10.1186/s13104-016-2367-x)
Supplement: Supplementary file 3 — Additional file 3. Genomic loci of precursors of potential candidate novel miRNAs for maize and rice. These are all outputs without filtering from miRDeep2 pipeline parameterized with monocot specific parameters. [file 13104_2016_2367_MOESM3_ESM.xlsx]

## Sheet: maize
miRNA id	chr	start coordinate	end coordinate	chain
zm_01_01	Chr1	6019397	6019457	+
zm_01_02	Chr1	19086043	19086122	+
zm_01_03	Chr1	22937939	22938086	-
zm_01_04	Chr1	35933175	35933331	+
zm_01_05	Chr1	37997415	37997595	+
zm_01_06	Chr1	56032077	56032216	+
zm_01_07	Chr1	97250281	97250571	-
zm_01_07	Chr1	97250284	97250574	+
zm_01_08	Chr1	111418600	111418641	+
zm_01_09	Chr1	125129861	125129947	+
zm_01_10	Chr1	157787370	157787631	+
zm_01_11	Chr1	165083049	165083342	+
zm_01_12	Chr1	181634790	181635081	+
zm_01_13	Chr1	227583728	227583911	+
zm_01_14	Chr1	234670775	234670819	-
zm_01_15	Chr1	240998459	240998569	-
zm_01_16	Chr1	241985187	241985317	-
zm_01_17	Chr1	249376685	249376815	+
zm_01_17	Chr1	249376685	249376817	+
zm_01_18	Chr1	257187372	257187570	+
zm_01_19	Chr1	270061252	270061331	+
zm_01_20	Chr1	270985053	270985109	-
zm_01_21	Chr1	276789205	276789360	+
zm_01_22	Chr1	297166642	297166863	-
zm_01_22	Chr1	297166642	297166864	-
zm_02_01	Chr2	6152277	6152361	+
zm_02_02	Chr2	9083103	9083142	+
zm_02_02	Chr2	9083103	9083144	+
zm_02_03	Chr2	19044463	19044734	-
zm_02_04	Chr2	79568494	79568560	-
zm_02_05	Chr2	98382351	98382614	+
zm_02_06	Chr2	137645758	137645837	+
zm_02_07	Chr2	142763418	142763634	+
zm_02_08	Chr2	173950983	173951274	+
zm_02_09	Chr2	192700637	192700733	+
zm_02_10	Chr2	204395623	204395840	-
zm_02_11	Chr2	212809057	212809143	-
zm_02_11	Chr2	212809060	212809143	-
zm_02_12	Chr2	232876026	232876158	-
zm_03_01	Chr3	5739301	5739521	+
zm_03_01	Chr3	5739301	5739523	+
zm_03_02	Chr3	32945034	32945125	+
zm_03_03	Chr3	96286949	96287195	+
zm_03_04	Chr3	130164608	130164691	+
zm_03_05	Chr3	141294566	141294649	+
zm_03_05	Chr3	141294566	141294650	+
zm_03_05	Chr3	141294566	141294652	+
zm_03_06	Chr3	157003554	157003800	+
zm_03_07	Chr3	174833846	174834007	-
zm_03_08	Chr3	175566170	175566253	+
zm_03_09	Chr3	212439024	212439074	+
zm_03_10	Chr3	221577980	221578124	-
zm_03_10	Chr3	221577982	221578124	-
zm_04_01	Chr4	39329329	39329485	-
zm_04_02	Chr4	47561965	47562251	-
zm_04_02	Chr4	47561965	47562252	-
zm_04_03	Chr4	58511765	58511949	+
zm_04_04	Chr4	113344443	113344738	+
zm_04_05	Chr4	195789342	195789430	-
zm_04_06	Chr4	215015828	215015933	+
zm_04_07	Chr4	223888091	223888141	+
zm_04_08	Chr4	232063074	232063153	+
zm_05_01	Chr5	1821220	1821354	+
zm_05_02	Chr5	13807894	13807991	+
zm_05_03	Chr5	15038974	15039053	+
zm_05_04	Chr5	16432694	16432780	+
zm_05_05	Chr5	60448939	60449191	-
zm_05_06	Chr5	106749140	106749219	+
zm_05_07	Chr5	141973671	141973711	-
zm_05_08	Chr5	141973695	141973937	-
zm_05_09	Chr5	149473498	149473581	-
zm_05_09	Chr5	149473500	149473581	-
zm_05_09	Chr5	149473501	149473581	-
zm_05_10	Chr5	161047094	161047138	+
zm_05_11	Chr5	190566933	190566997	+
zm_05_11	Chr5	190566934	190566997	+
zm_05_12	Chr5	203877617	203877863	+
zm_06_01	Chr6	40950295	40950398	+
zm_07_01	Chr7	52185403	52185559	+
zm_07_02	Chr7	119565789	119566086	+
zm_07_03	Chr7	148283481	148283565	+
zm_07_04	Chr7	171714494	171714727	+
zm_07_05	Chr7	172675404	172675699	-
zm_08_01	Chr8	45002946	45003047	+
zm_08_02	Chr8	61595286	61595409	+
zm_08_03	Chr8	64652533	64652664	-
zm_08_03	Chr8	64652534	64652664	-
zm_08_04	Chr8	96356411	96356572	-
zm_08_05	Chr8	119647880	119647957	-
zm_08_06	Chr8	163621326	163621365	+
zm_08_06	Chr8	163621326	163621367	+
zm_08_07	Chr8	166955777	166955908	-
zm_09_01	Chr9	3111789	3111875	-
zm_09_02	Chr9	10729426	10729502	+
zm_09_03	Chr9	20472131	20472327	+
zm_09_04	Chr9	33513122	33513344	+
zm_09_05	Chr9	75169165	75169431	+
zm_09_06	Chr9	106034644	106034722	+
zm_09_07	Chr9	134289929	134289992	-
zm_09_07	Chr9	134289929	134289994	-
zm_09_07	Chr9	134289929	134289995	-
zm_09_08	Chr9	134290016	134290295	+
zm_10_01	Chr10	5389705	5389786	-
zm_10_02	Chr10	18837819	18838114	+
zm_10_03	Chr10	76154770	76154986	-
zm_10_04	Chr10	78340075	78340314	-
zm_10_05	Chr10	128589962	128590004	-
zm_10_06	Chr10	142404576	142404643	+
zm_10_06	Chr10	142404577	142404643	+
zm_10_07	Chr10	144064499	144064538	+
zm_10_08	Chr10	148534191	148534336	+
zm_Mt_01	ChrMt	336102	336146	+

## Sheet: rice
miRNA id	chr	start coordinate	end coordinate	chain
os_01_01	Chr1	1296170	1296318	-
os_01_02	Chr1	1351537	1351692	-
os_01_03	Chr1	1420488	1420714	+
os_01_04	Chr1	4047229	4047518	-
os_01_05	Chr1	4336841	4337088	-
os_01_05	Chr1	4336842	4337087	-
os_01_06	Chr1	4573018	4573299	-
os_01_07	Chr1	5389383	5389526	-
os_01_08	Chr1	5985954	5986104	-
os_01_09	Chr1	11088222	11088282	+
os_01_10	Chr1	12232817	12233049	+
os_01_10	Chr1	12232817	12233052	+
os_01_11	Chr1	12940421	12940589	-
os_01_12	Chr1	17169105	17169331	+
os_01_13	Chr1	18301696	18301897	-
os_01_14	Chr1	24199682	24199967	+
os_01_15	Chr1	24793131	24793191	+
os_01_15	Chr1	24793131	24793192	+
os_01_16	Chr1	26475138	26475388	-
os_01_17	Chr1	27497160	27497365	-
os_01_18	Chr1	27640790	27641027	-
os_01_19	Chr1	28420009	28420159	-
os_01_19	Chr1	28420009	28420160	-
os_01_20	Chr1	30590720	30591013	+
os_01_21	Chr1	34886861	34887024	+
os_01_22	Chr1	35776820	35776905	+
os_01_23	Chr1	36792114	36792281	-
os_02_01	Chr2	1672591	1672651	+
os_02_02	Chr2	2904126	2904192	+
os_02_03	Chr2	3600257	3600488	-
os_02_04	Chr2	6536249	6536339	+
os_02_05	Chr2	7083280	7083417	+
os_02_06	Chr2	10873361	10873560	+
os_02_07	Chr2	14944712	14944773	-
os_02_08	Chr2	23646389	23646605	-
os_02_09	Chr2	24652406	24652652	+
os_02_10	Chr2	26140272	26140394	+
os_02_10	Chr2	26140273	26140394	+
os_02_11	Chr2	28242969	28243189	-
os_02_12	Chr2	28991352	28991516	-
os_02_13	Chr2	31181023	31181121	-
os_02_14	Chr2	32210484	32210633	+
os_02_15	Chr2	34471811	34471982	-
os_02_16	Chr2	34508772	34508924	+
os_03_01	Chr3	1470511	1470575	-
os_03_02	Chr3	1855207	1855323	+
os_03_03	Chr3	5858112	5858169	+
os_03_04	Chr3	6325852	6326083	+
os_03_05	Chr3	6541643	6541713	+
os_03_06	Chr3	10305665	10305821	-
os_03_07	Chr3	15807784	15807927	+
os_03_07	Chr3	15807785	15807927	+
os_03_08	Chr3	16342995	16343160	-
os_03_08	Chr3	16342995	16343161	-
os_03_09	Chr3	17247589	17247818	-
os_03_10	Chr3	25907211	25907364	+
os_03_11	Chr3	31573251	31573520	+
os_03_12	Chr3	32088627	32088867	-
os_03_13	Chr3	33283978	33284179	+
os_03_14	Chr3	33886216	33886316	-
os_03_15	Chr3	33978460	33978608	+
os_03_16	Chr3	35084853	35085037	+
os_04_01	Chr4	3659448	3659677	-
os_04_02	Chr4	6048273	6048364	-
os_04_02	Chr4	6048276	6048364	-
os_04_03	Chr4	16577632	16577852	+
os_04_04	Chr4	19563206	19563410	+
os_04_05	Chr4	27539457	27539690	+
os_04_06	Chr4	33448999	33449229	-
os_05_01	Chr5	1281937	1282160	-
os_05_02	Chr5	5475147	5475318	+
os_05_03	Chr5	8448517	8448749	-
os_05_04	Chr5	13612549	13612627	-
os_05_05	Chr5	17012010	17012296	-
os_05_06	Chr5	17501639	17501684	-
os_05_07	Chr5	17838711	17838926	+
os_05_08	Chr5	20172945	20173022	-
os_05_08	Chr5	20172946	20173022	-
os_05_09	Chr5	22192457	22192583	-
os_05_09	Chr5	22192458	22192583	-
os_06_01	Chr6	2454909	2455061	-
os_06_02	Chr6	5574157	5574444	-
os_06_03	Chr6	6661923	6662136	+
os_06_04	Chr6	13102648	13102898	+
os_06_05	Chr6	14282375	14282624	+
os_06_06	Chr6	17158344	17158521	+
os_06_07	Chr6	20748457	20748719	-
os_06_08	Chr6	21165735	21165837	+
os_06_09	Chr6	24351881	24352146	+
os_06_09	Chr6	24351881	24352148	+
os_06_09	Chr6	24351881	24352149	+
os_06_10	Chr6	26031045	26031227	+
os_06_10	Chr6	26031045	26031232	+
os_06_11	Chr6	27388145	27388199	+
os_06_12	Chr6	28504265	28504488	+
os_06_13	Chr6	29203714	29203956	-
os_07_01	Chr7	3708252	3708527	-
os_07_02	Chr7	4908216	4908370	+
os_07_03	Chr7	6085472	6085737	-
os_07_04	Chr7	14041520	14041560	-
os_07_05	Chr7	16939157	16939399	-
os_07_06	Chr7	16971428	16971587	+
os_07_07	Chr7	17100688	17100891	-
os_07_08	Chr7	20383818	20384061	+
os_07_09	Chr7	22303233	22303504	-
os_07_10	Chr7	25985009	25985166	+
os_08_01	Chr8	2687800	2687985	+
os_08_02	Chr8	6526912	6527105	+
os_08_03	Chr8	11763928	11764218	-
os_08_03	Chr8	11763928	11764219	-
os_08_04	Chr8	14108077	14108292	+
os_08_05	Chr8	15173690	15173984	+
os_08_05	Chr8	15173691	15173984	+
os_08_06	Chr8	15231624	15231893	+
os_08_07	Chr8	17556622	17556876	-
os_08_08	Chr8	18185987	18186187	+
os_08_09	Chr8	21658479	21658556	+
os_08_10	Chr8	22414535	22414593	-
os_09_01	Chr9	2497227	2497309	+
os_09_02	Chr9	8877802	8878022	+
os_09_03	Chr9	10252303	10252515	+
os_09_04	Chr9	12152339	12152454	+
os_09_05	Chr9	12262580	12262645	-
os_09_06	Chr9	13830216	13830323	-
os_09_06	Chr9	13830217	13830323	-
os_09_07	Chr9	15609619	15609768	+
os_09_07	Chr9	15609621	15609768	+
os_09_08	Chr9	19220047	19220238	+
os_10_01	Chr10	2567961	2568066	-
os_10_02	Chr10	9966718	9966847	+
os_10_03	Chr10	11047245	11047447	-
os_10_04	Chr10	11923264	11923540	-
os_10_05	Chr10	13219041	13219180	-
os_10_06	Chr10	15395287	15395536	+
os_10_07	Chr10	16069746	16069902	+
os_10_07	Chr10	16069746	16069903	+
os_10_07	Chr10	16069747	16069902	+
os_10_08	Chr10	16698049	16698292	-
os_10_09	Chr10	18502140	18502290	-
os_10_10	Chr10	19559083	19559251	-
os_11_01	Chr11	2733919	2734010	-
os_11_02	Chr11	5079767	5079925	+
os_11_03	Chr11	12147734	12147984	-
os_11_04	Chr11	19947108	19947227	+
os_11_05	Chr11	20294876	20294958	-
os_11_06	Chr11	21855118	21855284	-
os_11_07	Chr11	23289235	23289500	+
os_11_08	Chr11	27710641	27710937	-
os_11_08	Chr11	27710643	27710933	-
os_12_01	Chr12	3308028	3308172	+
os_12_02	Chr12	4017517	4017758	+
os_12_02	Chr12	4017517	4017759	+
os_12_03	Chr12	8701932	8702052	+
os_12_04	Chr12	9362721	9362902	+
os_12_05	Chr12	9585801	9585969	-
os_12_05	Chr12	9585801	9585970	-
os_12_06	Chr12	13182390	13182525	+
os_12_07	Chr12	13910282	13910398	-
os_12_08	Chr12	19858159	19858403	+
os_12_09	Chr12	22644669	22644831	+
os_12_10	Chr12	23903720	23903975	-
os_12_11	Chr12	25469474	25469643	-
os_12_12	Chr12	26750940	26751196	-
