# Supplementary material for: Altered expression profiles of microRNA families during de-etiolation of maize and rice leaves
Source: BMC Res Notes. 2017 Feb 24;10:108. doi: 10.1186/s13104-016-2367-x (PMC5324284; doi:10.1186/s13104-016-2367-x)
Supplement: Supplementary file 4 — Additional file 4. Conservation of potential candidate novel miRNAs across species. The similarity cutoff was set to 90%. Known miRNA mature sequences were downloaded from miRBase release 21 [19]. [file 13104_2016_2367_MOESM4_ESM.xlsx]

## Sheet: maize
miRNA	Len	consensus mature sequence	ath	osa	ptc	tae	vvi	zma
zm_01_01	21	TGAAGGGGATTGAGGGTGCTA
zm_01_02	21	TAACTAGCCGTCGGAGATAAG
zm_01_03	21	ACACCACCAGAACTAAGGGCA
zm_01_04	24	GATGCTCTGGATAGTTTGATTGCA
zm_01_05	24	CTTGCGAGATTGGAACAGGGCCTT
zm_01_06	21	TTTGACCAAGTTTGTAGAAAA
zm_01_07	24	TGTTAACTGGACAGCACTCGGCAA
zm_01_08	17	TTTGGATTGAAGGAAGA
zm_01_09	21	CGGAGGGGATTAGAGGGGCTA
zm_01_10	22	CCCTTAACAAGCTCGCAGACGT
zm_01_11	24	ACGCTGTTGGTATTTGAGGGGGTG
zm_01_12	22	TTGAGTAGTAGGAGATTAAGCA
zm_01_13	21	GTCTGGGTGGTGTAGTTGGTT
zm_01_14	20	AATACGGAGAATGCTCATTG
zm_01_15	21	TTGGATTTTGATTGGATGCAC
zm_01_16	22	ACGAATTTCTGGGGCATCGTCA
zm_01_17	24	AGGGCTTGTTCGGTTACACCAATC
zm_01_18	18	TCCACAGGCTTTCTTGAA		osa-miR396				zma-miR396
zm_01_19	22	CGGATGGGTGCTGCGCGGTGGT
zm_01_20	24	CCAGCGACTAATAAAAAGAAACGG
zm_01_21	24	GATGCTCTGGATAGTTTGATTGCA
zm_01_22	22	AGATATTGTTCCTGTAGTGGTA
zm_02_01	21	CGGAGGGGATTAGAGGGGCTA
zm_02_02	20	CTGTTCTATAGGATCGTACT
zm_02_03	17	TTTGGATTGAAGGAAGT
zm_02_04	16	TTTGGATTGAAGGGGA
zm_02_05	24	TCGGATTTCGGACGGGTTTCGGAT
zm_02_06	21	TAACTAGCCGTCGGAGATAAG
zm_02_07	21	CAGACGATGGTGAGCCGGTGT
zm_02_08	18	GGAATTGATCGCGATTTG
zm_02_09	21	TAGCCAAGGATGAGCTGCCTG
zm_02_10	22	CCAGACGATGGTGAGCCGGTGT
zm_02_11	21	CGGAGGGAATTGGAGGGGCTA
zm_02_12	24	GATTTAAGGGATCTGTTGGAGAAA
zm_03_01	24	AATTTAGGGGACGTTGCTGGAGAC
zm_03_02	16	TTTGGATTGAAGGGGA
zm_03_03	22	TAAGGATAGCAAGAGATGCATT
zm_03_04	21	CGGAGGAGATTGGAGGGGCTA
zm_03_05	21	CGGAGGGAATTGGAGGGGCTA
zm_03_06	22	TAAGGATAGCAAGAGATGCATT
zm_03_07	24	GTAGAATGTAGTTTGAATATGGGT
zm_03_08	21	GGAGGGGATTGGAGAGGCTAA
zm_03_09	21	ATCGAATGAGATTGGGGGGAT
zm_03_10	24	CCCTCTCTGAGAGTCGGTTGTCGT
zm_04_01	24	GATGCTCTGGATAGTTTGATTGCA
zm_04_02	24	TGGGATTCCAACTCAGCACCTTTT
zm_04_03	21	TTTCAAAGTTCGTGGACCTAA
zm_04_04	22	TCGGTGTCTGGGCGGTACCCTT
zm_04_05	21	ACCGGAGGAGGTTAGAGGAGC
zm_04_06	24	AATCTGACACAAACGAACAAGGCA
zm_04_07	22	TCTCATGGACCTCGCGGACGAA
zm_04_08	22	CGGATGGGTGCTGCGCGGTGGT
zm_05_01	21	TTGGATTTTGATTGGATGCAC
zm_05_02	18	TCCACAGGCTTTCTTGAA		osa-miR396				zma-miR396
zm_05_03	22	CGGATGGGTGCTGCGCGGTGGT
zm_05_04	21	CGGAGGAGATTGGAGGGGCTA
zm_05_05	22	TCTCAAGTGGAGCATGTTGATC
zm_05_06	21	TAACTAGCCGTCGGAGATAAG
zm_05_07	16	TTTGGATTGAAGGGAG	ath-miR159	osa-miR159	ptc-miR159	tae-miR159	vvi-miR159	zma-miR159
zm_05_08	16	TTTGGATTGAAGGGAG	ath-miR159	osa-miR159	ptc-miR159	tae-miR159	vvi-miR159	zma-miR159
zm_05_09	21	CGGAGGAGATTGGAGGGGCTA
zm_05_10	20	AATACGGAGAATGCTCATTG
zm_05_11	24	CCAGCGACTAATAAAAAGAAACGG
zm_05_12	22	TAAGGATAGCAAGAGATGCATT
zm_06_01	24	CCTTGGTTCCTGTATATAAGACGT
zm_07_01	24	GATGCTCTGGATAGTTTGATTGCA
zm_07_02	24	AGAGCGCGCGTCGGGATAAGGTGT
zm_07_03	21	CGGAGGGAATTGGAGGGGCTA
zm_07_04	21	TTGCGCACAGGATACGGTCTC
zm_07_05	21	CGTTGGTATTGTCGGCGCCGT
zm_08_01	24	ACGGTACCCTAAGAACCGTCGGAA
zm_08_02	24	AATCTGACACAAACGAACAAGGCC
zm_08_03	24	AGTGTTTGGTTGAGAGTTAAGCGG
zm_08_04	22	TACATTTTAAATCTGAGACATC
zm_08_05	21	TAACTAGCCGTCGGAGATAAG
zm_08_06	20	CTGTTCTATAGGATCGTACT
zm_08_07	24	AGGGCATGTTTGGTTTGTGGCTAA
zm_09_01	21	CGGAGGGGATTAGAGGGGCTA
zm_09_02	21	TAACTAGCCGTCGGAGATAAG
zm_09_03	24	AATCCACATGGATTGAGAGCTAAC
zm_09_04	22	CCAGACGATGGTGAGCCGGTGT
zm_09_05	15	TTTGGATTGAAGGGA	ath-miR159	osa-miR159	ptc-miR159	tae-miR159	vvi-miR159	zma-miR159
zm_09_06	15	TTTGGATTGAAGGGA	ath-miR159	osa-miR159	ptc-miR159	tae-miR159	vvi-miR159	zma-miR159
zm_09_07	21	TCTTGACCTTGTAAGACCCAA
zm_09_08	21	TGAGGAAGGATAAAGATGGTG
zm_10_01	21	TAAAACGAAACGGAGGGAGTA
zm_10_02	22	TCGGTGTCTGGGCGGTACCCTT
zm_10_03	22	CCAGACGATGGTGAGCCGGTGT
zm_10_04	21	TGGCCGACCAAATTCGAGGAC
zm_10_05	20	AATACGGAGAATGCTCATTG
zm_10_06	24	CCAGCGACTAATAAAAAGAAACGG
zm_10_07	18	CTGTTCTATAGGATCGTA
zm_10_08	21	GGACTGGATCGCCGGAGGGTA
zm_Mt_01	20	AATACGGAGAATGCTCATTG

## Sheet: rice
miRNA	Len	consensus mature sequence	ath	osa	ptc	tae	vvi	zma
os_01_01	24	ACGGTCAAACGTTGGACACGGATA
os_01_02	24	AAGACAGATAGTCAAACGTTGGAC
os_01_03	24	TGCGCAAATTTAGACCAATGGCAT
os_01_04	24	ATCATTAATGAAAACGGATGGCTG
os_01_05	24	AAACGGCTTATAATATGAAACGGA
os_01_06	21	GAGGTGCTGGACGACGGGTTC
os_01_07	24	ATAAGACGGACAATTAAAGTTGGA
os_01_08	24	ATAGGACAAGTGGTCAAACGATAT
os_01_09	24	GTAACTATTGTATGAATTGGCTAT
os_01_10	21	TCTGTCCCAAAATGTAGCTAC
os_01_11	24	ACTGACGGGAGTGGCATGAGAGGG
os_01_12	24	ATGGCTGCACTTATTTTGGGACGG
os_01_13	24	AGGACAACATTCGGCCACACTTCT
os_01_14	21	TGGCATTGACCGGATTGTGAC
os_01_15	15	GGAAAGATGAAAAGG
os_01_16	24	TCTTATATTATGGGACGTAGGGAG
os_01_17	24	AGATGACGCTGTTGATTTTTTCTC
os_01_18	24	CCTTATATCATGGGACGGAGGGAG
os_01_19	24	AATAAGACGGATGATTAAAGTTGG
os_01_20	24	ATTTAGGTGGCATGCAAGAAACGG
os_01_21	24	GGACAGTCAAAGTTGGACACGGAA
os_01_22	17	TCAGCGACGGACCGGGC
os_01_23	24	GACGGTCAAATGTTGGACACGGAA
os_10_01	18	CTTGGATTGAAGGGAGCA
os_10_02	21	TTTTTCGATCCAACGGCAGTT
os_10_03	20	TGACAGAGGAGAGTGAGCAG
os_10_04	24	AAATGAAAATTAAGGGCTAGATGT
os_10_05	24	ACTGTTGGATCGAAAAATAGACGT
os_10_06	24	AACATCTTGTAACCTGAAACGGAG
os_10_07	24	AAGACGAATGGTCAAAGTTGGACG
os_10_08	24	AAAACATCTTGTAAACTGAAACGG
os_10_09	24	ATGAGACGAACGGTTAAACATTGA
os_10_10	24	GACGGTCAAACGTTGAACACGGAA
os_11_01	21	TGGAGCATGAGGTTATCTCTC
os_11_02	21	TTGGATCGAAAAATAGACGTC
os_11_03	21	TTAATCGTCGATCAGGCACAA
os_11_04	24	AAAAGGACTTACATTGTGAAACGG
os_11_05	24	ACTCTCAACTATTGAAACCGGACA
os_11_06	24	AACGGTTAAACGTTGGATATGAAC
os_11_07	24	AAATAGCAAGATTTCGGAGGGCTA
os_11_08	24	ACTGCGAGACGAATTTATTAAGCC
os_12_01	24	CAATATGTAGCAACCTAGGATGGG
os_12_02	24	ATCGGTTTTGATAGTTGGAGGAGT
os_12_03	24	GACTAGATACCTGTGACGGGCCAT
os_12_04	24	AAAAAGTCAACGGCGTCATCTATT
os_12_05	24	GACGGTCAAACGTTGGACACGGAA
os_12_06	24	AGATTGCTATATTTTGGGACGGAA
os_12_07	23	GCCGGATGGCTCACCGATGACGG
os_12_08	24	TATTTGGACACATGTATAGAGCAT
os_12_09	24	GGACAGTCAAAGTTGGACACGGAA
os_12_10	24	GCTTATATTTTAGGACAGAGGGAG
os_12_11	24	ACGGTTAAACGTTGGACACGGAAA
os_12_12	24	GCTTATATTTTAGGACAGAGGGAG
os_02_01	24	GTAACTATTGTATGAATTGGCTAT
os_02_02	21	TCTGTCCCAAAATGTAGCTAC
os_02_03	24	GACTGTACTTATTTTGGGACGGAG
os_02_04	21	TGAACAAGTAAAACGTGAGCT
os_02_05	21	AGGGAGGTTGGGGCGGAGGCG
os_02_06	24	GCAAAAAGTCAACGGTGTCATACA
os_02_07	24	TGGACAAGATTTTTTACATGGTTG
os_02_08	24	TCTGACCAGTGAACTGACATGCAC
os_02_09	24	AGGGGTACAGAAGGGATTAGGTGA
os_02_10	19	ACGAGGTTGGTTTATTTTG		osa-miR1862
os_02_11	24	GGCTGTATTTATTTTGGGACGGAG
os_02_12	24	GGACTATCAAAGTTGGACACGGAA
os_02_13	24	GTCCAGATTCGTTGTACTAGGTTG
os_02_14	24	ATATAAGATGAACGGTCAAACATG
os_02_15	24	ACGGTCAAACGTTGGACACGGAAA
os_02_16	24	GGACAATCAAAGTTGAACACGGAA
os_03_01	24	CGCCGATCTGTGGGCTGGGATGGT
os_03_02	21	TAACGGCAATGGCATTTCTCG
os_03_03	17	TTTGGATTGAAGGGGGT
os_03_04	18	GCCGGAGGAAGGAGAGGA
os_03_05	19	TCGATTCCCCGGATGCGCA
os_03_06	24	AGACGAATGGTCAAACGTTGGACA
os_03_07	24	AATGACTTACATTGTGGAACGGAG
os_03_08	24	GGACAGTCAAAGTTGGACACGGAA
os_03_09	24	AACTGTATTTATTTTGGGACGGAG
os_03_10	24	TCGCGTCCAACTTTGATCGTCCGT
os_03_11	24	TAAACCAAGTTTAGAGATCTCGAT
os_03_12	24	GAATTTTGGTGGGATGAGGATGGG
os_03_13	24	AAAAAGTCAACGGCGTCATCTATT
os_03_14	24	AGAAAGTCTTGCATTGTGAAACGG
os_03_15	24	ATAAGACGGATGATTAAAGTTGGA
os_03_16	21	ACGAGGCGGCGGGGGAGGTGC
os_04_01	24	GGCTGTACTTATTTTGGGACGGAG
os_04_02	24	AGGTGACTAGTTACCTATGACGGG
os_04_03	24	ATATGGTATATAAAGGTAGAATGG
os_04_04	24	AATAGATGACGCCGTTGACTTTTT
os_04_05	24	CTCTTATATTGTGGAACGGAGGGA
os_04_06	24	GCACTTAAGATGGGACGGAGGGAG
os_05_01	24	AAAGCGACAAGTAATATGGGACGG
os_05_02	24	GAAAACTTGAAAACTATCGTTGGA
os_05_03	24	CTTTATATTATGGGACGGAGGGAG
os_05_04	24	TGTGAATGTGGGCAATGCTAGAAT
os_05_05	20	ACTGGTTTTGTAAGTTGGGG
os_05_06	17	TTTGGATTGAAGGAAGC
os_05_07	24	ATGGCTGCACTTATTTTGGGACGG
os_05_08	21	TGAGATCAAGGGTTGAACAGC
os_05_09	21	CGGCGATGTGGGGGAGGCGCG
os_06_01	24	AGACGATCAAAGTTAGACATGAAA
os_06_02	24	AACATTCGATGTGACACGGACTAA
os_06_03	24	ACTCATGGCTGTACTTAAAATGGA
os_06_04	24	AGACAAGTATTGTGGGACGGAGGA
os_06_05	24	AATGCTTGTATTTTGGGACGGATG
os_06_06	21	ATGAACGGAACCCTAACGGCG
os_06_07	21	TATATTATGGAACGAAGGGAG
os_06_08	24	ACGCAAAACGAGCCAAGTCATTAT
os_06_09	24	TCATGTGAACTATAATGAAGACAA
os_06_10	24	AGTTGTGGAGCTGGGTTTAGGCAG
os_06_11	20	TGACAGAAGAGAGAGAGCAC	ath-miR156	osa-miR156				zma-miR156
os_06_12	24	ATATGGAGCATTAAATATGGACGA
os_06_13	24	AAACGACTTATAATCTGAAACGGA
os_07_01	24	ATTTAGGTGGCATGCAAGAAACGG
os_07_02	24	AAGACAGACAATTAAAGTTGGACA
os_07_03	24	AAATAGTAAGATTCCGGAGGGCTA
os_07_04	16	CTGTCGGGACCCGAAA
os_07_05	22	TTTCAGATTATAAGATGTTTTG
os_07_06	24	GACGAATGGTCAAACGTTGGACAA
os_07_07	24	AAAAAAATCAACGACGTCAAATAT
os_07_08	24	GTTATAAGACAGAGGGAGTACATA
os_07_09	24	AAGTTCCTATCACATCGGATGTTT
os_07_10	24	AAGACGAACAGTCAAAGTTGGACA
os_08_01	24	GAACAGTCAAACGTTGGACACGGA
os_08_02	21	AAGCGGCGCCGGTGGCGGGGG
os_08_03	24	TGGCTTTGGACCGGAATGATACAA
os_08_04	21	TGGCTGCACTTAAGATGGGAC
os_08_05	24	CAGTGACTTCTAGTCTGTGACGGA
os_08_06	24	GACAGGGTACTGTCGAACTGGGGC
os_08_07	24	AAATAACAAGATTCCGGAGGGCTA
os_08_08	21	AAAGTCAACGGCGTCATACAT
os_08_09	24	ACCAAATCATTTTCGATCGTTGGA
os_08_10	15	AGGTAGGACGGCGCG
os_09_01	18	GGTAGTTCGACCGTGGAA
os_09_02	15	TTTGGATTGAAGGGA	ath-miR159	osa-miR159	ptc-miR159	tae-miR159	vvi-miR159	zma-miR159
os_09_03	21	GCCGGATCTAGCTGGAGGGGA
os_09_04	18	ACGAGGTTGGTTTATTTT		osa-miR1862
os_09_05	24	ATTCGTTTTTGTAGGATGCGTCAT
os_09_06	24	AAGAGATTTTGAACAGATGAGATA
os_09_07	24	AAATAAGACGGATGATTAAAGTTG
os_09_08	24	GTACCGGATGTGACATATATAGTA
