# Supplementary material for: Altered expression profiles of microRNA families during de-etiolation of maize and rice leaves
Source: BMC Res Notes. 2017 Feb 24;10:108. doi: 10.1186/s13104-016-2367-x (PMC5324284; doi:10.1186/s13104-016-2367-x)
Supplement: Supplementary file 5 — Additional file 5. TPQ values of potential candidate novel miRNAs for maize and rice. [file 13104_2016_2367_MOESM5_ESM.xlsx]

## Sheet: maize
novel miRNAs detected by miRDeep2
miRNA	ZM_0	ZM_0.5	ZM_1	ZM_3	ZM_6	ZM_12	ZM_24	ZM_CK	Len	consensus mature sequence
zm_01_01	0	0	1.28	0	0	0	0	0	21	TGAAGGGGATTGAGGGTGCTA
zm_01_02	0	0	4.1	0	0	0	0	6.53	21	TAACTAGCCGTCGGAGATAAG
zm_01_03	8.16	0	0	0	0	0	0	0	21	ACACCACCAGAACTAAGGGCA
zm_01_04	0	0	0	0	0	0	0	25.7	24	GATGCTCTGGATAGTTTGATTGCA
zm_01_05	0	0	0	0	0	1.4	0	0	24	CTTGCGAGATTGGAACAGGGCCTT
zm_01_06	0	0	0	0	0	0	1.34	0	21	TTTGACCAAGTTTGTAGAAAA
zm_01_07	0	0	2.4	0	0	0	0	0	24	TGTTAACTGGACAGCACTCGGCAA
zm_01_08	0	3.32	0	0	0	0	0	0	17	TTTGGATTGAAGGAAGA
zm_01_09	10.9	0	0	0	0	0	0	0	21	CGGAGGGGATTAGAGGGGCTA
zm_01_10	0	0	0	12	0	0	0	0	22	CCCTTAACAAGCTCGCAGACGT
zm_01_11	1.69	0	0	0	0	0	0	0	24	ACGCTGTTGGTATTTGAGGGGGTG
zm_01_12	0	0	0	0	0	5.08	0	0	22	TTGAGTAGTAGGAGATTAAGCA
zm_01_13	0	0	0	132	0	0	0	0	21	GTCTGGGTGGTGTAGTTGGTT
zm_01_14	0	0	0	17.4	0	0	0	0	20	AATACGGAGAATGCTCATTG
zm_01_15	0	0	0	6.11	4.6	6.06	0	0	21	TTGGATTTTGATTGGATGCAC
zm_01_16	0.354	0	0	0	0	0	0	0	22	ACGAATTTCTGGGGCATCGTCA
zm_01_17	0	0	5.18	0	3.97	0	0	0	24	AGGGCTTGTTCGGTTACACCAATC
zm_01_18	11.2	20.8	11	13.4	5.16	6.11	6.99	12.7	18	TCCACAGGCTTTCTTGAA
zm_01_19	0	8.73	0	13.9	6.24	0	0	0	22	CGGATGGGTGCTGCGCGGTGGT
zm_01_20	0	0	0	19.2	17.6	0	16.8	19.5	24	CCAGCGACTAATAAAAAGAAACGG
zm_01_21	0	0	0	0	0	0	0	25.7	24	GATGCTCTGGATAGTTTGATTGCA
zm_01_22	1.44	0	1.78	0	0	1.52	1.48	0	22	AGATATTGTTCCTGTAGTGGTA
zm_02_01	0	0	9.8	0	0	0	0	0	21	CGGAGGGGATTAGAGGGGCTA
zm_02_02	2.86	4.04	0	8.48	0	0	0	4.52	20	CTGTTCTATAGGATCGTACT
zm_02_03	0	2.27	0	0	0	0	0	0	17	TTTGGATTGAAGGAAGT
zm_02_04	0	3.14	0	0	0	0	0	0	16	TTTGGATTGAAGGGGA
zm_02_05	0	0	0	0	0	0	0	3.96	24	TCGGATTTCGGACGGGTTTCGGAT
zm_02_06	0	0	4.16	0	2.97	0	4.57	6.61	21	TAACTAGCCGTCGGAGATAAG
zm_02_07	13.3	0	0	0	0	0	18.4	0	21	CAGACGATGGTGAGCCGGTGT
zm_02_08	0	1.11	0	0	0	0	0	0	18	GGAATTGATCGCGATTTG
zm_02_09	65.4	59.5	85.5	68.3	55.9	52	74.9	46	21	TAGCCAAGGATGAGCTGCCTG
zm_02_10	32.6	0	35.2	0	0	0	41.9	30.1	22	CCAGACGATGGTGAGCCGGTGT
zm_02_11	0	15.4	0	23.4	0	0	0	0	21	CGGAGGGAATTGGAGGGGCTA
zm_02_12	0	0	0	0	0	0	0	7.61	24	GATTTAAGGGATCTGTTGGAGAAA
zm_03_01	0	0	49.2	47.8	47.9	44.9	45.2	0	24	AATTTAGGGGACGTTGCTGGAGAC
zm_03_02	0	2.96	0	0	0	0	0	0	16	TTTGGATTGAAGGGGA
zm_03_03	0	0	6.09	0	0	0	0	0	22	TAAGGATAGCAAGAGATGCATT
zm_03_04	0	0	10.5	0	0	0	0	0	21	CGGAGGAGATTGGAGGGGCTA
zm_03_05	0	0	0	23.4	18.3	0	21.9	21.3	21	CGGAGGGAATTGGAGGGGCTA
zm_03_06	0	0	6.09	0	0	0	0	0	22	TAAGGATAGCAAGAGATGCATT
zm_03_07	0	0	0	1.05	0	0	0	0	24	GTAGAATGTAGTTTGAATATGGGT
zm_03_08	0	0	0	0	0	2.87	0	0	21	GGAGGGGATTGGAGAGGCTAA
zm_03_09	1.41	0	0	0	0	0	0	0	21	ATCGAATGAGATTGGGGGGAT
zm_03_10	0.707	0	0	0.771	0	0	0	1.26	24	CCCTCTCTGAGAGTCGGTTGTCGT
zm_04_01	0	0	0	0	0	0	0	25.7	24	GATGCTCTGGATAGTTTGATTGCA
zm_04_02	0	0	4.39	0	0	4.66	0	0	24	TGGGATTCCAACTCAGCACCTTTT
zm_04_03	0	0.695	0	0	0	0	0	0	21	TTTCAAAGTTCGTGGACCTAA
zm_04_04	3.35	4.07	4.37	4.82	0	4	3.66	4.19	22	TCGGTGTCTGGGCGGTACCCTT
zm_04_05	0	0	0	0	0	8.76	0	0	21	ACCGGAGGAGGTTAGAGGAGC
zm_04_06	0.816	0	0	0	0	0	0	0	24	AATCTGACACAAACGAACAAGGCA
zm_04_07	2.39	0	0	0	0	0	0	0	22	TCTCATGGACCTCGCGGACGAA
zm_04_08	0	8.47	0	0	0	0	0	0	22	CGGATGGGTGCTGCGCGGTGGT
zm_05_01	0	0	0	6.05	4.58	6.06	0	0	21	TTGGATTTTGATTGGATGCAC
zm_05_02	11.2	20.8	11	13.4	5.16	6.11	6.99	12.7	18	TCCACAGGCTTTCTTGAA
zm_05_03	0	8.73	0	13.9	6.24	0	0	0	22	CGGATGGGTGCTGCGCGGTGGT
zm_05_04	10.4	0	0	0	0	0	0	0	21	CGGAGGAGATTGGAGGGGCTA
zm_05_05	0	0	0	0	0	3.24	0	0	22	TCTCAAGTGGAGCATGTTGATC
zm_05_06	0	0	0	0	0	3.19	4.57	6.48	21	TAACTAGCCGTCGGAGATAAG
zm_05_07	1830	4190	1440	2260	738	1150	1620	2450	16	TTTGGATTGAAGGGAG
zm_05_08	1830	4190	1440	2260	738	1150	1620	2450	16	TTTGGATTGAAGGGAG
zm_05_09	0	0	0	20	14.6	0	18.8	17.2	21	CGGAGGAGATTGGAGGGGCTA
zm_05_10	0	0	0	17.4	0	0	0	0	20	AATACGGAGAATGCTCATTG
zm_05_11	20.3	18.8	21.6	18.8	0	0	0	19.2	24	CCAGCGACTAATAAAAAGAAACGG
zm_05_12	0	0	6.09	0	0	0	0	0	22	TAAGGATAGCAAGAGATGCATT
zm_06_01	0	0	0	0	1.07	1.15	0	0	24	CCTTGGTTCCTGTATATAAGACGT
zm_07_01	0	0	0	0	0	0	0	18.8	24	GATGCTCTGGATAGTTTGATTGCA
zm_07_02	0	0	0	0	7.38	0	0	0	24	AGAGCGCGCGTCGGGATAAGGTGT
zm_07_03	15.2	0	0	0	16.9	22.4	20.3	20	21	CGGAGGGAATTGGAGGGGCTA
zm_07_04	0	1.78	1.78	0	0	0	0	0	21	TTGCGCACAGGATACGGTCTC
zm_07_05	0	0	0	0	0	0	3.61	0	21	CGTTGGTATTGTCGGCGCCGT
zm_08_01	0	1.08	0	0	0	0	0	0	24	ACGGTACCCTAAGAACCGTCGGAA
zm_08_02	0	0	0	0	0	3.48	0	0	24	AATCTGACACAAACGAACAAGGCC
zm_08_03	0	4.79	4.78	0	0	0	0	0	24	AGTGTTTGGTTGAGAGTTAAGCGG
zm_08_04	0	0	0.732	0	0	0	0	0	22	TACATTTTAAATCTGAGACATC
zm_08_05	0	0	3.45	0	0	0	0	0	21	TAACTAGCCGTCGGAGATAAG
zm_08_06	2.86	4.04	0	8.48	0	0	0	4.52	20	CTGTTCTATAGGATCGTACT
zm_08_07	0	0	6.46	0	0	0	0	0	24	AGGGCATGTTTGGTTTGTGGCTAA
zm_09_01	10.7	0	0	0	0	0	0	0	21	CGGAGGGGATTAGAGGGGCTA
zm_09_02	0	0	0	3.94	0	0	0	0	21	TAACTAGCCGTCGGAGATAAG
zm_09_03	0	0	0	89.5	0	0	0	0	24	AATCCACATGGATTGAGAGCTAAC
zm_09_04	27.4	0	29.6	0	0	0	33.7	0	22	CCAGACGATGGTGAGCCGGTGT
zm_09_05	95.7	220	67.8	119	35.9	57.3	89.9	130	15	TTTGGATTGAAGGGA
zm_09_06	95.9	220	67.7	119	35.9	57.2	89.8	130	15	TTTGGATTGAAGGGA
zm_09_07	125	139	136	94.3	87.6	90.4	0	175	21	TCTTGACCTTGTAAGACCCAA
zm_09_08	0	0	0	0	0	0	0	177	21	TGAGGAAGGATAAAGATGGTG
zm_10_01	0	0	0	7.54	0	0	0	0	21	TAAAACGAAACGGAGGGAGTA
zm_10_02	3.54	4.48	0	5.01	0	4.39	4.12	4.76	22	TCGGTGTCTGGGCGGTACCCTT
zm_10_03	30.3	0	32.6	0	0	0	37.7	0	22	CCAGACGATGGTGAGCCGGTGT
zm_10_04	0	0	0	0	0	0	0.814	0	21	TGGCCGACCAAATTCGAGGAC
zm_10_05	0	0	0	16.8	0	0	0	0	20	AATACGGAGAATGCTCATTG
zm_10_06	20.4	0	21.5	18.7	0	0	0	0	24	CCAGCGACTAATAAAAAGAAACGG
zm_10_07	0	0	0	8.48	0	0	0	0	18	CTGTTCTATAGGATCGTA
zm_10_08	0	0.566	0	0	0	0	0.838	0	21	GGACTGGATCGCCGGAGGGTA
zm_Mt_01	0	0	0	17.4	0	0	0	0	20	AATACGGAGAATGCTCATTG

## Sheet: rice
novel miRNAs detected by miRDeep2
miRNA	OS_0	OS_0.5	OS_1	OS_3	OS_6	OS_12	OS_24	OS_CK	Len	consensus mature sequence
os_01_01	0	0	28	0	0	0	0	0	24	ACGGTCAAACGTTGGACACGGATA
os_01_02	0	0	0	0	0	0	0	2.76	24	AAGACAGATAGTCAAACGTTGGAC
os_01_03	0	0	0	0	3.45	0	0	0	24	TGCGCAAATTTAGACCAATGGCAT
os_01_04	0	0	0	9.17	0	0	0	0	24	ATCATTAATGAAAACGGATGGCTG
os_01_05	3.78	0	0	0	0	6.69	0	0	24	AAACGGCTTATAATATGAAACGGA
os_01_06	0	0	0	1.74	1.27	0	0	0	21	GAGGTGCTGGACGACGGGTTC
os_01_07	0	0	0	0	0	0	0	1.72	24	ATAAGACGGACAATTAAAGTTGGA
os_01_08	2.71	0	0	0	0	0	0	0	24	ATAGGACAAGTGGTCAAACGATAT
os_01_09	0	0	0	0	0	6.11	0	0	24	GTAACTATTGTATGAATTGGCTAT
os_01_10	0	0	0	0	0	3.09	3.76	0	21	TCTGTCCCAAAATGTAGCTAC
os_01_11	0	0	0	0	0	1.91	0	0	24	ACTGACGGGAGTGGCATGAGAGGG
os_01_12	12.8	0	0	0	0	0	0	0	24	ATGGCTGCACTTATTTTGGGACGG
os_01_13	0	0	0	0.387	0	0	0	0	24	AGGACAACATTCGGCCACACTTCT
os_01_14	0	0	0	0	0	0	1.77	0	21	TGGCATTGACCGGATTGTGAC
os_01_15	0	0	0	0	0	2.03	1.21	1.27	15	GGAAAGATGAAAAGG
os_01_16	0.989	0	0	0	0	0	0	0	24	TCTTATATTATGGGACGTAGGGAG
os_01_17	0	0	0	0	0	9.73	0	0	24	AGATGACGCTGTTGATTTTTTCTC
os_01_18	0	0	0	0	3.71	0	0	0	24	CCTTATATCATGGGACGGAGGGAG
os_01_19	0	0	0	0	0	5.05	4.19	4.24	24	AATAAGACGGATGATTAAAGTTGG
os_01_20	0	0	0	8.15	0	0	0	0	24	ATTTAGGTGGCATGCAAGAAACGG
os_01_21	0	0	12.9	0	0	0	0	0	24	GGACAGTCAAAGTTGGACACGGAA
os_01_22	0	0	0	0	0	5.76	0	0	17	TCAGCGACGGACCGGGC
os_01_23	8.14	0	0	0	0	0	0	0	24	GACGGTCAAATGTTGGACACGGAA
os_10_01	29.5	52.9	45.6	60.5	39.2	38.9	57.3	29.4	18	CTTGGATTGAAGGGAGCA
os_10_02	0	0	0	0	0	0.899	0	0	21	TTTTTCGATCCAACGGCAGTT
os_10_03	5.02	5.73	4.34	5.15	3.5	3.53	5.26	3.55	20	TGACAGAGGAGAGTGAGCAG
os_10_04	0	0	1.97	0	0	0	0	0	24	AAATGAAAATTAAGGGCTAGATGT
os_10_05	0	0	0	0	1.5	0	0	0	24	ACTGTTGGATCGAAAAATAGACGT
os_10_06	0	0	0	0	0	1.34	0	0	24	AACATCTTGTAACCTGAAACGGAG
os_10_07	0	8.96	0	0	6.15	4.31	0	0	24	AAGACGAATGGTCAAAGTTGGACG
os_10_08	0	0	0	0	0	1.8	0	0	24	AAAACATCTTGTAAACTGAAACGG
os_10_09	0	0	0	0	0	0	2.83	0	24	ATGAGACGAACGGTTAAACATTGA
os_10_10	7.23	0	0	0	0	0	0	4.3	24	GACGGTCAAACGTTGAACACGGAA
os_11_01	0	0	0.442	0	0	0	0	0	21	TGGAGCATGAGGTTATCTCTC
os_11_02	0	0	0	0	0	0	0	0.822	21	TTGGATCGAAAAATAGACGTC
os_11_03	0	0	0	0	0	0	0.63	0	21	TTAATCGTCGATCAGGCACAA
os_11_04	0	0	0	0	0	0	0	2.31	24	AAAAGGACTTACATTGTGAAACGG
os_11_05	0	0	0	0.967	0	0	0	0	24	ACTCTCAACTATTGAAACCGGACA
os_11_06	0	2.16	0	2.06	0	1.64	0	0	24	AACGGTTAAACGTTGGATATGAAC
os_11_07	8.6	7.58	0	7.57	0	5.39	6.4	0	24	AAATAGCAAGATTTCGGAGGGCTA
os_11_08	0	4.91	0	0	0	0	4.02	3.71	24	ACTGCGAGACGAATTTATTAAGCC
os_12_01	0	0	0	0	0	7.24	0	10.6	24	CAATATGTAGCAACCTAGGATGGG
os_12_02	0	3.85	0	0	0	1.98	0	0	24	ATCGGTTTTGATAGTTGGAGGAGT
os_12_03	0	0	0	0	0	3.11	3.73	0	24	GACTAGATACCTGTGACGGGCCAT
os_12_04	0	21.8	15	21.7	18.9	14	0	0	24	AAAAAGTCAACGGCGTCATCTATT
os_12_05	54.9	41.5	0	0	0	0	0	0	24	GACGGTCAAACGTTGGACACGGAA
os_12_06	0	1.01	0	0	0	0	0	0	24	AGATTGCTATATTTTGGGACGGAA
os_12_07	0	0	0	0	1.17	0	0	0	23	GCCGGATGGCTCACCGATGACGG
os_12_08	0	0	11.1	0	0	0	0	0	24	TATTTGGACACATGTATAGAGCAT
os_12_09	0	0	0	23	0	0	0	0	24	GGACAGTCAAAGTTGGACACGGAA
os_12_10	0	0	0	0	0	0	1.89	0	24	GCTTATATTTTAGGACAGAGGGAG
os_12_11	0	0	0	0	7.23	0	0	0	24	ACGGTTAAACGTTGGACACGGAAA
os_12_12	0	2.22	0	0	0	0	0	0	24	GCTTATATTTTAGGACAGAGGGAG
os_02_01	0	0	0	9.17	8.93	6.27	8.02	8.83	24	GTAACTATTGTATGAATTGGCTAT
os_02_02	1.75	0	0	0	0	0	1.14	0	21	TCTGTCCCAAAATGTAGCTAC
os_02_03	0	0	0	0	1.8	0	0	0	24	GACTGTACTTATTTTGGGACGGAG
os_02_04	0	0	0	0	0	0	0	0.398	21	TGAACAAGTAAAACGTGAGCT
os_02_05	0	0.674	0	0	0	0	0	0	21	AGGGAGGTTGGGGCGGAGGCG
os_02_06	0	0	0	0	0	0	0	3.29	24	GCAAAAAGTCAACGGTGTCATACA
os_02_07	0	0	0	0	0	2.61	0	0	24	TGGACAAGATTTTTTACATGGTTG
os_02_08	1.27	0	0	0	0	0	0	0	24	TCTGACCAGTGAACTGACATGCAC
os_02_09	0	4.46	0	0	3.2	0	0	0	24	AGGGGTACAGAAGGGATTAGGTGA
os_02_10	0	88.2	0	0	61.3	44.5	0	0	19	ACGAGGTTGGTTTATTTTG
os_02_11	0	0	0	2.18	0	0	0	0	24	GGCTGTATTTATTTTGGGACGGAG
os_02_12	0	3.57	0	0	0	0	0	0	24	GGACTATCAAAGTTGGACACGGAA
os_02_13	0	0	0	0	0	0	0	0.955	24	GTCCAGATTCGTTGTACTAGGTTG
os_02_14	0	0	2.18	0	0	0	0	0	24	ATATAAGATGAACGGTCAAACATG
os_02_15	0	0	0	0	0	10.9	14.1	16.4	24	ACGGTCAAACGTTGGACACGGAAA
os_02_16	0	0	0	0	0	0	0	5.81	24	GGACAATCAAAGTTGAACACGGAA
os_03_01	3.91	2.98	0	0	0	0	0	0	24	CGCCGATCTGTGGGCTGGGATGGT
os_03_02	0	0	1.9	0	0	0	0	0	21	TAACGGCAATGGCATTTCTCG
os_03_03	0	9.32	6.7	7.52	5.23	0	6.3	0	17	TTTGGATTGAAGGGGGT
os_03_04	0	0	0	0	0.99	0	0	0	18	GCCGGAGGAAGGAGAGGA
os_03_05	0	0	4.96	0	0	0	0	0	19	TCGATTCCCCGGATGCGCA
os_03_06	0	0	0	0	0	17.2	20.8	0	24	AGACGAATGGTCAAACGTTGGACA
os_03_07	38.4	33.7	20.6	0	25.6	18	26.4	0	24	AATGACTTACATTGTGGAACGGAG
os_03_08	0	0	0	0	0	0	22.1	20.8	24	GGACAGTCAAAGTTGGACACGGAA
os_03_09	0	5.64	0	0	0	0	0	0	24	AACTGTATTTATTTTGGGACGGAG
os_03_10	0	4.04	0	0	0	0	0	0	24	TCGCGTCCAACTTTGATCGTCCGT
os_03_11	0	0	0	3.56	3.43	0	0	0	24	TAAACCAAGTTTAGAGATCTCGAT
os_03_12	20.9	0	0	0	0	0	0	0	24	GAATTTTGGTGGGATGAGGATGGG
os_03_13	0	0	0	29.5	0	0	0	0	24	AAAAAGTCAACGGCGTCATCTATT
os_03_14	0	0	2.62	0	0	0	0	0	24	AGAAAGTCTTGCATTGTGAAACGG
os_03_15	0	0	0	0	13.8	0	0	0	24	ATAAGACGGATGATTAAAGTTGGA
os_03_16	0	0	0	0	1.22	0	2.16	1.43	21	ACGAGGCGGCGGGGGAGGTGC
os_04_01	0	0	0	4.14	0	0	0	0	24	GGCTGTACTTATTTTGGGACGGAG
os_04_02	4.18	3.71	0	0	0	0	0	0	24	AGGTGACTAGTTACCTATGACGGG
os_04_03	0	0	0	0	0	0	0	0.742	24	ATATGGTATATAAAGGTAGAATGG
os_04_04	10.5	0	0	0	0	0	0	0	24	AATAGATGACGCCGTTGACTTTTT
os_04_05	0	0	0	7.38	0	0	0	0	24	CTCTTATATTGTGGAACGGAGGGA
os_04_06	0	0	0	2.42	0	0	0	0	24	GCACTTAAGATGGGACGGAGGGAG
os_05_01	0	0	0	0	0	0	0	2.02	24	AAAGCGACAAGTAATATGGGACGG
os_05_02	0	0	0	0	0	0	0.654	0	24	GAAAACTTGAAAACTATCGTTGGA
os_05_03	0	0	0	0	0	5.44	0	0	24	CTTTATATTATGGGACGGAGGGAG
os_05_04	9.36	7.38	5.09	7.55	6.17	0	0	0	24	TGTGAATGTGGGCAATGCTAGAAT
os_05_05	0	0.533	0	0	0	0	0	0	20	ACTGGTTTTGTAAGTTGGGG
os_05_06	0	5.02	4.03	5.05	3.29	3.02	4.6	0	17	TTTGGATTGAAGGAAGC
os_05_07	12.4	0	0	0	0	0	0	0	24	ATGGCTGCACTTATTTTGGGACGG
os_05_08	0	0	0	0	5.83	0	0	9.63	21	TGAGATCAAGGGTTGAACAGC
os_05_09	8.34	8.14	5.72	8.51	6.98	6.39	17.8	10.4	21	CGGCGATGTGGGGGAGGCGCG
os_06_01	2.74	0	0	0	0	0	0	0	24	AGACGATCAAAGTTAGACATGAAA
os_06_02	5.53	4.27	0	0	0	3.14	0	0	24	AACATTCGATGTGACACGGACTAA
os_06_03	4.82	0	0	0	0	0	0	0	24	ACTCATGGCTGTACTTAAAATGGA
os_06_04	0	2.64	0	0	0	0	0	0	24	AGACAAGTATTGTGGGACGGAGGA
os_06_05	0	0	0	0	0	0	0.654	0	24	AATGCTTGTATTTTGGGACGGATG
os_06_06	0	0	0	7.98	6.03	5.03	6.13	0	21	ATGAACGGAACCCTAACGGCG
os_06_07	2.16	2.72	2.05	0	2.46	0	3.34	0	21	TATATTATGGAACGAAGGGAG
os_06_08	0	0	0	0	0	0	0	1.27	24	ACGCAAAACGAGCCAAGTCATTAT
os_06_09	2.89	2.81	0	0	1.98	0	1.5	0	24	TCATGTGAACTATAATGAAGACAA
os_06_10	78.9	65.1	37.6	58.1	51.5	38.3	48.8	59.6	24	AGTTGTGGAGCTGGGTTTAGGCAG
os_06_11	39.6	55.8	33.4	45	28.1	31.4	41	27.8	20	TGACAGAAGAGAGAGAGCAC
os_06_12	11.5	0	0	0	0	0	0	0	24	ATATGGAGCATTAAATATGGACGA
os_06_13	0	0	0	8.05	0	0	0	0	24	AAACGACTTATAATCTGAAACGGA
os_07_01	0	0	0	9.94	0	0	0	0	24	ATTTAGGTGGCATGCAAGAAACGG
os_07_02	0	0	0	0	0	0	0	0.689	24	AAGACAGACAATTAAAGTTGGACA
os_07_03	0	0	2	0	0	1.96	0	0	24	AAATAGTAAGATTCCGGAGGGCTA
os_07_04	0	0	0	0	0	0	1.72	0	16	CTGTCGGGACCCGAAA
os_07_05	0	0	0.312	0	0	0	0	0	22	TTTCAGATTATAAGATGTTTTG
os_07_06	0	0	0	43.2	0	0	0	0	24	GACGAATGGTCAAACGTTGGACAA
os_07_07	0	0	0	2.78	0	0	0	0	24	AAAAAAATCAACGACGTCAAATAT
os_07_08	0	0	0	0	0	1.48	0	0	24	GTTATAAGACAGAGGGAGTACATA
os_07_09	0	4.27	0	0	0	0	0	0	24	AAGTTCCTATCACATCGGATGTTT
os_07_10	0	0	0	0	0	0	4.75	0	24	AAGACGAACAGTCAAAGTTGGACA
os_08_01	27.2	0	14	21.5	0	14.7	22.2	18.9	24	GAACAGTCAAACGTTGGACACGGA
os_08_02	1.9	1.66	1.53	0	1.36	0.922	0.872	1.17	21	AAGCGGCGCCGGTGGCGGGGG
os_08_03	0	2.61	0	0	0	0	0	2.65	24	TGGCTTTGGACCGGAATGATACAA
os_08_04	0	0	0	0	0	0	8.8	0	21	TGGCTGCACTTAAGATGGGAC
os_08_05	0	0	0	0	0	2.49	3.39	0	24	CAGTGACTTCTAGTCTGTGACGGA
os_08_06	0	0	0	2.15	0	0	0	0	24	GACAGGGTACTGTCGAACTGGGGC
os_08_07	6.31	0	0	5.56	0	0	0	0	24	AAATAACAAGATTCCGGAGGGCTA
os_08_08	0	0	0	0	0	0	0	7.66	21	AAAGTCAACGGCGTCATACAT
os_08_09	0	0	0	4.23	0	0	0	0	24	ACCAAATCATTTTCGATCGTTGGA
os_08_10	0	0	0	0	0	0	0	0.477	15	AGGTAGGACGGCGCG
os_09_01	8.85	0	0	0	0	0	0	0	18	GGTAGTTCGACCGTGGAA
os_09_02	107	239	210	244	162	121	172	158	15	TTTGGATTGAAGGGA
os_09_03	0	0.73	0	0	0.461	0	0	0	21	GCCGGATCTAGCTGGAGGGGA
os_09_04	0	0	0	0	0	0	9.01	0	18	ACGAGGTTGGTTTATTTT
os_09_05	0.735	0	0	0	0	0	0	0	24	ATTCGTTTTTGTAGGATGCGTCAT
os_09_06	2.56	0	0	0	0	0	1.48	0	24	AAGAGATTTTGAACAGATGAGATA
os_09_07	5.12	0	0	0	0	0	0	2.84	24	AAATAAGACGGATGATTAAAGTTG
os_09_08	0	2.36	0	0	0	0	0	0	24	GTACCGGATGTGACATATATAGTA
