# Supplementary material for: Altered expression profiles of microRNA families during de-etiolation of maize and rice leaves
Source: BMC Res Notes. 2017 Feb 24;10:108. doi: 10.1186/s13104-016-2367-x (PMC5324284; doi:10.1186/s13104-016-2367-x)
Supplement: Supplementary file 6 — Additional file 6. Length, mature sequences, genomic loci of precursor sequence and TPQ values of candidate novel miRNAs. These are predictions filtered with expression criteria. [file 13104_2016_2367_MOESM6_ESM.xlsx]

## Sheet: maize
miRNA	ZM_0	ZM_0.5	ZM_1	ZM_3	ZM_6	ZM_12	ZM_24	ZM_CK	Len	consensus mature sequence	chr	start coordinate	end coordinate	strand	conservation
zm_01_02	0	0	4.1	0	0	0	0	6.53	21	TAACTAGCCGTCGGAGATAAG	1	19086043	19086122	+
zm_01_04	0	0	0	0	0	0	0	25.7	24	GATGCTCTGGATAGTTTGATTGCA	1	35933175	35933331	+
zm_01_09	10.9	0	0	0	0	0	0	0	21	CGGAGGGGATTAGAGGGGCTA	1	125129861	125129947	+
zm_01_10	0	0	0	12	0	0	0	0	22	CCCTTAACAAGCTCGCAGACGT	1	157787370	157787631	+
zm_01_13	0	0	0	132	0	0	0	0	21	GTCTGGGTGGTGTAGTTGGTT	1	227583728	227583911	+
zm_01_14	0	0	0	17.4	0	0	0	0	20	AATACGGAGAATGCTCATTG	1	234670775	234670819	-
zm_01_15	0	0	0	6.11	4.6	6.06	0	0	21	TTGGATTTTGATTGGATGCAC	1	240998459	240998569	-
zm_01_18	11.2	20.8	11	13.4	5.16	6.11	6.99	12.7	18	TCCACAGGCTTTCTTGAA	1	257187372	257187570	+	*
zm_01_19	0	8.73	0	13.9	6.24	0	0	0	22	CGGATGGGTGCTGCGCGGTGGT	1	270061252	270061331	+
zm_01_20	0	0	0	19.2	17.6	0	16.8	19.5	24	CCAGCGACTAATAAAAAGAAACGG	1	270985053	270985109	-
zm_01_21	0	0	0	0	0	0	0	25.7	24	GATGCTCTGGATAGTTTGATTGCA	1	276789205	276789360	+
zm_02_02	2.86	4.04	0	8.48	0	0	0	4.52	20	CTGTTCTATAGGATCGTACT	2	9083103	9083144	+
zm_02_06	0	0	4.16	0	2.97	0	4.57	6.61	21	TAACTAGCCGTCGGAGATAAG	2	137645758	137645837	+
zm_02_07	13.3	0	0	0	0	0	18.4	0	21	CAGACGATGGTGAGCCGGTGT	2	142763418	142763634	+
zm_02_09	65.4	59.5	85.5	68.3	55.9	52	74.9	46	21	TAGCCAAGGATGAGCTGCCTG	2	192700637	192700733	+
zm_02_10	32.6	0	35.2	0	0	0	41.9	30.1	22	CCAGACGATGGTGAGCCGGTGT	2	204395623	204395840	-
zm_02_11	0	15.4	0	23.4	0	0	0	0	21	CGGAGGGAATTGGAGGGGCTA	2	212809057	212809143	-
zm_03_01	0	0	49.2	47.8	47.9	44.9	45.2	0	24	AATTTAGGGGACGTTGCTGGAGAC	3	5739301	5739523	+
zm_03_04	0	0	10.5	0	0	0	0	0	21	CGGAGGAGATTGGAGGGGCTA	3	130164608	130164691	+
zm_03_05	0	0	0	23.4	18.3	0	21.9	21.3	21	CGGAGGGAATTGGAGGGGCTA	3	141294566	141294652	+
zm_04_01	0	0	0	0	0	0	0	25.7	24	GATGCTCTGGATAGTTTGATTGCA	4	39329329	39329485	-
zm_04_04	3.35	4.07	4.37	4.82	0	4	3.66	4.19	22	TCGGTGTCTGGGCGGTACCCTT	4	113344443	113344738	+
zm_05_01	0	0	0	6.05	4.58	6.06	0	0	21	TTGGATTTTGATTGGATGCAC	5	1821220	1821354	+
zm_05_02	11.2	20.8	11	13.4	5.16	6.11	6.99	12.7	18	TCCACAGGCTTTCTTGAA	5	13807894	13807991	+	*
zm_05_03	0	8.73	0	13.9	6.24	0	0	0	22	CGGATGGGTGCTGCGCGGTGGT	5	15038974	15039053	+
zm_05_04	10.4	0	0	0	0	0	0	0	21	CGGAGGAGATTGGAGGGGCTA	5	16432694	16432780	+
zm_05_06	0	0	0	0	0	3.19	4.57	6.48	21	TAACTAGCCGTCGGAGATAAG	5	106749140	106749219	+
zm_05_07	1830	4190	1440	2260	738	1150	1620	2450	16	TTTGGATTGAAGGGAG	5	141973671	141973711	-	*
zm_05_08	1830	4190	1440	2260	738	1150	1620	2450	16	TTTGGATTGAAGGGAG	5	141973695	141973937	-	*
zm_05_09	0	0	0	20	14.6	0	18.8	17.2	21	CGGAGGAGATTGGAGGGGCTA	5	149473498	149473581	-
zm_05_10	0	0	0	17.4	0	0	0	0	20	AATACGGAGAATGCTCATTG	5	161047094	161047138	+
zm_05_11	20.3	18.8	21.6	18.8	0	0	0	19.2	24	CCAGCGACTAATAAAAAGAAACGG	5	190566933	190566997	+
zm_07_01	0	0	0	0	0	0	0	18.8	24	GATGCTCTGGATAGTTTGATTGCA	7	52185403	52185559	+
zm_07_03	15.2	0	0	0	16.9	22.4	20.3	20	21	CGGAGGGAATTGGAGGGGCTA	7	148283481	148283565	+
zm_08_06	2.86	4.04	0	8.48	0	0	0	4.52	20	CTGTTCTATAGGATCGTACT	8	163621326	163621367	+
zm_09_01	10.7	0	0	0	0	0	0	0	21	CGGAGGGGATTAGAGGGGCTA	9	3111789	3111875	-
zm_09_03	0	0	0	89.5	0	0	0	0	24	AATCCACATGGATTGAGAGCTAAC	9	20472131	20472327	+
zm_09_04	27.4	0	29.6	0	0	0	33.7	0	22	CCAGACGATGGTGAGCCGGTGT	9	33513122	33513344	+
zm_09_05	95.7	220	67.8	119	35.9	57.3	89.9	130	15	TTTGGATTGAAGGGA	9	75169165	75169431	+	*
zm_09_06	95.9	220	67.7	119	35.9	57.2	89.8	130	15	TTTGGATTGAAGGGA	9	106034644	106034722	+	*
zm_09_07	125	139	136	94.3	87.6	90.4	0	175	21	TCTTGACCTTGTAAGACCCAA	9	134289929	134289995	-
zm_09_08	0	0	0	0	0	0	0	177	21	TGAGGAAGGATAAAGATGGTG	9	134290016	134290295	+
zm_10_02	3.54	4.48	0	5.01	0	4.39	4.12	4.76	22	TCGGTGTCTGGGCGGTACCCTT	10	18837819	18838114	+
zm_10_03	30.3	0	32.6	0	0	0	37.7	0	22	CCAGACGATGGTGAGCCGGTGT	10	76154770	76154986	-
zm_10_05	0	0	0	16.8	0	0	0	0	20	AATACGGAGAATGCTCATTG	10	128589962	128590004	-
zm_10_06	20.4	0	21.5	18.7	0	0	0	0	24	CCAGCGACTAATAAAAAGAAACGG	10	142404576	142404643	+
zm_Mt_01	0	0	0	17.4	0	0	0	0	20	AATACGGAGAATGCTCATTG	Mt	336102	336146	+

## Sheet: rice
miRNA	OS_0	OS_0.5	OS_1	OS_3	OS_6	OS_12	OS_24	OS_CK	Len	consensus mature sequence	chr	start coordinate	end coordinate	strand	conservation
os_01_01	0	0	28	0	0	0	0	0	24	ACGGTCAAACGTTGGACACGGATA	Chr1	1296170	1296318	-
os_01_05	3.78	0	0	0	0	6.69	0	0	24	AAACGGCTTATAATATGAAACGGA	Chr1	4336841	4337088	-
os_01_12	12.8	0	0	0	0	0	0	0	24	ATGGCTGCACTTATTTTGGGACGG	Chr1	17169105	17169331	+
os_01_19	0	0	0	0	0	5.05	4.19	4.24	24	AATAAGACGGATGATTAAAGTTGG	Chr1	28420009	28420160	-
os_01_21	0	0	12.9	0	0	0	0	0	24	GGACAGTCAAAGTTGGACACGGAA	Chr1	34886861	34887024	+
os_02_01	0	0	0	9.17	8.93	6.27	8.02	8.83	24	GTAACTATTGTATGAATTGGCTAT	Chr2	1672591	1672651	+
os_02_10	0	88.2	0	0	61.3	44.5	0	0	19	ACGAGGTTGGTTTATTTTG	Chr2	26140272	26140394	+	*
os_02_15	0	0	0	0	0	10.9	14.1	16.4	24	ACGGTCAAACGTTGGACACGGAAA	Chr2	34471811	34471982	-
os_03_03	0	9.32	6.7	7.52	5.23	0	6.3	0	17	TTTGGATTGAAGGGGGT	Chr3	5858112	5858169	+
os_03_06	0	0	0	0	0	17.2	20.8	0	24	AGACGAATGGTCAAACGTTGGACA	Chr3	10305665	10305821	-
os_03_07	38.4	33.7	20.6	0	25.6	18	26.4	0	24	AATGACTTACATTGTGGAACGGAG	Chr3	15807784	15807927	+
os_03_08	0	0	0	0	0	0	22.1	20.8	24	GGACAGTCAAAGTTGGACACGGAA	Chr3	16342995	16343161	-
os_03_12	20.9	0	0	0	0	0	0	0	24	GAATTTTGGTGGGATGAGGATGGG	Chr3	32088627	32088867	-
os_03_13	0	0	0	29.5	0	0	0	0	24	AAAAAGTCAACGGCGTCATCTATT	Chr3	33283978	33284179	+
os_03_15	0	0	0	0	13.8	0	0	0	24	ATAAGACGGATGATTAAAGTTGGA	Chr3	33978460	33978608	+
os_04_04	10.5	0	0	0	0	0	0	0	24	AATAGATGACGCCGTTGACTTTTT	Chr4	19563206	19563410	+
os_05_04	9.36	7.38	5.09	7.55	6.17	0	0	0	24	TGTGAATGTGGGCAATGCTAGAAT	Chr5	13612549	13612627	-
os_05_06	0	5.02	4.03	5.05	3.29	3.02	4.6	0	17	TTTGGATTGAAGGAAGC	Chr5	17501639	17501684	-
os_05_07	12.4	0	0	0	0	0	0	0	24	ATGGCTGCACTTATTTTGGGACGG	Chr5	17838711	17838926	+
os_05_08	0	0	0	0	5.83	0	0	9.63	21	TGAGATCAAGGGTTGAACAGC	Chr5	20172945	20173022	-
os_05_09	8.34	8.14	5.72	8.51	6.98	6.39	17.8	10.4	21	CGGCGATGTGGGGGAGGCGCG	Chr5	22192457	22192583	-
os_06_02	5.53	4.27	0	0	0	3.14	0	0	24	AACATTCGATGTGACACGGACTAA	Chr6	5574157	5574444	-
os_06_06	0	0	0	7.98	6.03	5.03	6.13	0	21	ATGAACGGAACCCTAACGGCG	Chr6	17158344	17158521	+
os_06_07	2.16	2.72	2.05	0	2.46	0	3.34	0	21	TATATTATGGAACGAAGGGAG	Chr6	20748457	20748719	-
os_06_10	78.9	65.1	37.6	58.1	51.5	38.3	48.8	59.6	24	AGTTGTGGAGCTGGGTTTAGGCAG	Chr6	26031045	26031232	+
os_06_11	39.6	55.8	33.4	45	28.1	31.4	41	27.8	20	TGACAGAAGAGAGAGAGCAC	Chr6	27388145	27388199	+	*
os_06_12	11.5	0	0	0	0	0	0	0	24	ATATGGAGCATTAAATATGGACGA	Chr6	28504265	28504488	+
os_07_06	0	0	0	43.2	0	0	0	0	24	GACGAATGGTCAAACGTTGGACAA	Chr7	16971428	16971587	+
os_08_01	27.2	0	14	21.5	0	14.7	22.2	18.9	24	GAACAGTCAAACGTTGGACACGGA	Chr8	2687800	2687985	+
os_08_07	6.31	0	0	5.56	0	0	0	0	24	AAATAACAAGATTCCGGAGGGCTA	Chr8	17556622	17556876	-
os_09_02	107	239	210	244	162	121	172	158	15	TTTGGATTGAAGGGA	Chr9	8877802	8878022	+	*
os_10_01	29.5	52.9	45.6	60.5	39.2	38.9	57.3	29.4	18	CTTGGATTGAAGGGAGCA	Chr10	2567961	2568066	-
os_10_03	5.02	5.73	4.34	5.15	3.5	3.53	5.26	3.55	20	TGACAGAGGAGAGTGAGCAG	Chr10	11047245	11047447	-
os_10_07	0	8.96	0	0	6.15	4.31	0	0	24	AAGACGAATGGTCAAAGTTGGACG	Chr10	16069746	16069903	+
os_10_10	7.23	0	0	0	0	0	0	4.3	24	GACGGTCAAACGTTGAACACGGAA	Chr10	19559083	19559251	-
os_11_07	8.6	7.58	0	7.57	0	5.39	6.4	0	24	AAATAGCAAGATTTCGGAGGGCTA	Chr11	23289235	23289500	+
os_11_08	0	4.91	0	0	0	0	4.02	3.71	24	ACTGCGAGACGAATTTATTAAGCC	Chr11	27710641	27710937	-
os_12_01	0	0	0	0	0	7.24	0	10.6	24	CAATATGTAGCAACCTAGGATGGG	Chr12	3308028	3308172	+
os_12_04	0	21.8	15	21.7	18.9	14	0	0	24	AAAAAGTCAACGGCGTCATCTATT	Chr12	9362721	9362902	+
os_12_05	54.9	41.5	0	0	0	0	0	0	24	GACGGTCAAACGTTGGACACGGAA	Chr12	9585801	9585970	-
os_12_08	0	0	11.1	0	0	0	0	0	24	TATTTGGACACATGTATAGAGCAT	Chr12	19858159	19858403	+
os_12_09	0	0	0	23	0	0	0	0	24	GGACAGTCAAAGTTGGACACGGAA	Chr12	22644669	22644831	+
