# Supplementary material for: Altered expression profiles of microRNA families during de-etiolation of maize and rice leaves
Source: BMC Res Notes. 2017 Feb 24;10:108. doi: 10.1186/s13104-016-2367-x (PMC5324284; doi:10.1186/s13104-016-2367-x)
Supplement: Supplementary file 7 — Additional file 7. Similarity between previously reported candidate novel miRNAs and miRNAs identified by this study. Candidate novel maize miRNAs predicted in our study were aligned to predictions of Wang et al. [24], Jiao et al. [25], Kang et al. [26] respectively. Candidate novel rice miRNAs was aligned to predictions of Sunkar et al. [27]. [file 13104_2016_2367_MOESM7_ESM.xlsx]

## Sheet: zma_Wang2011
ID_1	ID_2	e-value
zm_01_02	zma-miRn74b	2e-06
zm_01_02	zma-miRn74a	2e-06
zm_01_02	zma-miRn14c	6e-09
zm_01_02	zma-miRn14b	6e-09
zm_01_02	zma-miRn14a	6e-09
zm_01_09	zma-miRn59c	0.0004
zm_01_09	zma-miRn59b	0.0004
zm_01_09	zma-miRn59a	0.0004
zm_01_15	zma-miRn31d	6e-09
zm_01_15	zma-miRn31c	6e-09
zm_01_15	zma-miRn31b	6e-09
zm_01_15	zma-miRn31a	6e-09
zm_02_06	zma-miRn74b	2e-06
zm_02_06	zma-miRn74a	2e-06
zm_02_06	zma-miRn14c	6e-09
zm_02_06	zma-miRn14b	6e-09
zm_02_06	zma-miRn14a	6e-09
zm_02_11	zma-miRn59c	2e-06
zm_02_11	zma-miRn59b	2e-06
zm_02_11	zma-miRn59a	2e-06
zm_03_04	zma-miRn59c	2e-06
zm_03_04	zma-miRn59b	2e-06
zm_03_04	zma-miRn59a	2e-06
zm_03_05	zma-miRn59c	2e-06
zm_03_05	zma-miRn59b	2e-06
zm_03_05	zma-miRn59a	2e-06
zm_05_01	zma-miRn31d	6e-09
zm_05_01	zma-miRn31c	6e-09
zm_05_01	zma-miRn31b	6e-09
zm_05_01	zma-miRn31a	6e-09
zm_05_04	zma-miRn59c	2e-06
zm_05_04	zma-miRn59b	2e-06
zm_05_04	zma-miRn59a	2e-06
zm_05_06	zma-miRn74b	2e-06
zm_05_06	zma-miRn74a	2e-06
zm_05_06	zma-miRn14c	6e-09
zm_05_06	zma-miRn14b	6e-09
zm_05_06	zma-miRn14a	6e-09
zm_05_09	zma-miRn59c	2e-06
zm_05_09	zma-miRn59b	2e-06
zm_05_09	zma-miRn59a	2e-06
zm_07_03	zma-miRn59c	2e-06
zm_07_03	zma-miRn59b	2e-06
zm_07_03	zma-miRn59a	2e-06
zm_09_01	zma-miRn59c	0.0004
zm_09_01	zma-miRn59b	0.0004
zm_09_01	zma-miRn59a	0.0004

## Sheet: zma_Jiao2011
ID_1	ID_2	e-value
zm_02_09	miRNA63	3e-09

## Sheet: zma_Kang2012
ID_1	ID_2	e-value
zm_01_09	zma-miR14c	0.0001
zm_01_09	zma-miR14b	0.0001
zm_01_09	zma-miR14a	0.0001
zm_09_01	zma-miR14c	0.0001
zm_09_01	zma-miR14b	0.0001
zm_09_01	zma-miR14a	0.0001

## Sheet: osa_Sunkar2008
Similarity cutoff 90%
ID_1	ID_2	e-value
NA	NA	NA
Similarity cutoff 80%
os_09_02	spmiR63	80
Similarity cutoff 70%
os_03_03	Osa-miR1439	400000
os_03_03	spmiR63	2000
os_05_06	spmiR63	400000
os_09_02	cpmiR47	20000
os_09_02	Osa-miR1439	20000
os_09_02	spmiR63	80
Similartiy cutoff 60%
os_10_01	cpmiR47	6000000000
os_10_01	cpmiR3	6000000000
os_10_01	cpmiR34	30000000
os_10_03	Osa-miR1439	500000000
os_03_03	Osa-miR1439	400000
os_03_03	spmiR63	2000
os_05_06	Osa-miR1439	90000000
os_05_06	spmiR63	400000
os_09_02	cpmiR47	20000
os_09_02	Osa-miR1439	20000
os_09_02	spmiR63	80
