# Supplementary material for: Altered expression profiles of microRNA families during de-etiolation of maize and rice leaves
Source: BMC Res Notes. 2017 Feb 24;10:108. doi: 10.1186/s13104-016-2367-x (PMC5324284; doi:10.1186/s13104-016-2367-x)
Supplement: Supplementary file 8 — Additional file 8. Family-wise expression profiles of 28 conserved miRNA families in maize and rice. Expression level of a certain miRNA family was calculated by adding TPQ values of all members belonging to this family. [file 13104_2016_2367_MOESM8_ESM.xlsx]

## Sheet: zma_osa_family.exp
miR	ZM_0	ZM_0.5	ZM_1	ZM_3	ZM_6	ZM_12	ZM_24	ZM_CK	OS_0	OS_0.5	OS_1	OS_3	OS_6	OS_12	OS_24	OS_CK
miR1432	0.03	0	0	0.03	0.05	0.05	0.14	1.44	2.43	3.65	2.6	2.49	2.65	2.26	4.05	4.35
miR156	26128.8	27498.7	27565.9	32000.6	19566.2	21456.3	29685.1	21735	20635.5	25627.5	20712.3	25494.6	16760.5	16154.9	24294.9	15374
miR159	4173.52	8119.9	3415.91	4627.01	1767.69	2692.24	3505.02	5154.66	4247.98	8732.5	7550.32	9239.01	6417.38	5630.06	7872.49	5305.6
miR160	1.28	0.64	1.88	10.57	2.68	1.91	3.47	7.79	1.75	3.62	0.68	0.99	0.69	0.83	4.65	0.64
miR162	0	0	0	0.03	0	0	0.02	0	53.74	36.49	26.58	29.05	36.52	14.96	25.76	16.17
miR164	83.69	93.93	92.74	101.06	74.8	97.19	165.98	169.52	126.1	187.63	86.58	114.84	89.37	69.62	90.35	81.85
miR166	1404.85	1287.85	1378.31	1528.83	952.73	1009.87	1153.46	1550.5	2451.23	2710.54	2003.95	2891.9	2108.65	1744.2	2365.27	1553.49
miR167	250.05	282.98	260.58	299.43	178.81	259.87	295.66	338.71	2451.61	3770.43	2390.57	3920.86	1990.24	2333.19	1762.13	487.44
miR168	20378.4	18718.6	19895.4	19234.6	11881.9	9973.36	16712.6	16830.2	24974.2	24964.9	18038	23389.2	15748.1	13938.2	17449.4	17135
miR169	29.29	25.67	26.53	24	26.31	31.17	33.96	46.58	16.16	17.1	12.76	14.87	12.57	12.56	17.81	26.57
miR171	5.71	3.06	5.46	5.17	4.12	3.98	3.95	4.5	7.84	6.01	5.46	7.28	4.28	4.8	7.27	5.33
miR172	0.03	0.1	0.08	0.06	0.05	0.02	0.12	0.1	24.17	26.36	14.86	24.11	18.17	16.83	18.9	27.6
miR2118	0.03	0.05	0.08	0	0	0	0.05	0.03	0.61	0.31	0.49	0.39	0.39	0.23	0.34	0.32
miR2275	0.16	0.15	0.1	0.11	0.22	0.12	0.12	0.08	0	0	0	0.02	0.02	0	0.02	0.05
miR319	0	0	0.03	0.03	0.02	0.02	0.05	0	0.18	0.14	0.21	0.15	0.14	0.14	0.1	0.16
miR390	80.4	78.15	98.05	80.09	57.14	71.56	89.21	93.76	21.73	22.4	15.43	22.08	14.58	9.36	10.2	10.95
miR393	1.58	0.59	2.61	2.67	2.48	1.15	1.65	2.42	4.46	4.21	2.78	3.51	3.62	2.26	5.89	3.1
miR394	0.03	0.05	0.08	1.73	0.05	0.02	0.24	1.36	0.79	1.54	0.26	0.29	0.21	0.09	0.75	0.13
miR395	0.57	0.44	0.44	0.14	0.15	0.2	0.14	0.31	0.51	0.84	1.3	0.92	0.88	0.81	2.25	1.33
miR396	83.34	96.2	105.47	86.99	58.78	66.93	82.68	87.77	520.59	598.75	429.63	543.76	454.83	310.46	361.16	324.95
miR397	0.14	0.15	0.13	0.19	0.1	0.05	0.17	0.03	2.21	2.89	2.13	2.37	2.56	2.28	2.04	0.95
miR398	1.85	2.47	1.46	2.09	1.34	1.5	5.03	0.87	0	0.03	0.05	0.05	0.02	0.05	0	0.03
miR399	0.35	0.31	0.5	0.14	0.12	0.52	0.22	0.72	0.43	0.76	0.26	0.46	0.46	0.37	0.39	0.19
miR408	1.9	8.01	2.54	4.65	2.63	3.26	6.03	2.31	3.25	3.57	2.73	3.1	2.14	3.62	4.12	1.99
miR444	11.53	10.71	12.83	9.22	7.58	13.77	15.2	20.82	118.21	114.87	79.54	129.44	86.05	86.75	92.73	92.86
miR528	372.2	1116.49	402.05	1122.82	522.79	747.52	2728.08	617.32	143.77	146.62	102.04	178.71	154.17	189.11	354.14	153.55
miR529	0.71	0.93	0.52	1.13	0.95	0.69	1.17	0.1	2.99	3.31	2.13	3	2.12	1.24	1.36	4.56
miR827	19.04	19.47	25.98	40.54	29.57	27.73	21.01	12.13	1.14	1.38	0.78	0.99	1.29	0.65	2.04	5.44
