# Supplementary material for: Altered expression profiles of microRNA families during de-etiolation of maize and rice leaves
Source: BMC Res Notes. 2017 Feb 24;10:108. doi: 10.1186/s13104-016-2367-x (PMC5324284; doi:10.1186/s13104-016-2367-x)
Supplement: Supplementary file 11 — Additional file 11. Potential mimic lncRNAs targets of known and novel maize miRNAs. Genome-wide lncRNAs in maize were predicted by Boerner et al. [43] and Li et al. [44]. MiRNA-lncRNA target pairs were identified by psRNATarget. [file 13104_2016_2367_MOESM11_ESM.xlsx]

## Sheet: known_Boerner2012
Known maize miRNAs to Boerner2012 psRNATarget
miRNA_Acc.	Target_Acc.	Expectation	UPE	miRNA_start	miRNA_end	Target_start	Target_end	miRNA_aligned_fragment	Target_aligned_fragment	Inhibition	Target_Desc.	multiplicity
zma-miR164a-5p	Z27kG1_10791	3	21.025	1	20	101	120	UGGAGAAGCAGGGCACGUGC	GCAUGUGCUUUGCUCCUCCA	Cleavage		1
zma-miR164d-5p	Z27kG1_10791	3	21.025	1	20	101	120	UGGAGAAGCAGGGCACGUGC	GCAUGUGCUUUGCUCCUCCA	Cleavage		1
zma-miR164b-5p	Z27kG1_10791	3	21.025	1	20	101	120	UGGAGAAGCAGGGCACGUGC	GCAUGUGCUUUGCUCCUCCA	Cleavage		1
zma-miR164c-5p	Z27kG1_10791	3	21.025	1	20	101	120	UGGAGAAGCAGGGCACGUGC	GCAUGUGCUUUGCUCCUCCA	Cleavage		1
zma-miR166c-5p	Z27kG1_20229	3	14.465	1	21	612	632	GGAAUGUUGUCUGGCUCGAGG	CCUCGAGCAAGACAGCAUCCC	Cleavage		1
zma-miR171f-5p	Z27kG1_22626	3	21.62	1	20	1499	1518	CGAUGUUGGCAUGGCUCAAU	AGUGUGCCACGCCAACAUCG	Translation		1
zma-miR395b-3p	Z27kG1_20776	3	9.439	1	20	680	699	GUGAAGUGUUUGGGGGAACU	GGUUUCUUCAAACAUUUCAU	Cleavage		1
zma-miR395c-3p	Z27kG1_20776	2.5	9.439	1	20	680	699	GUGAAGUGUUUGGAGGAACU	GGUUUCUUCAAACAUUUCAU	Cleavage		1
zma-miR395a-3p	Z27kG1_20776	3	9.439	1	20	680	699	GUGAAGUGUUUGGGGGAACU	GGUUUCUUCAAACAUUUCAU	Cleavage		1
zma-miR399c-5p	Z27kG1_22949	3	22.266	1	20	267	286	GGGUACGUCUCCUUUGGCAC	GUGCCGAAGGACACGUACAC	Translation		1
zma-miR156j-3p	Z27kG1_02681	3	20.227	1	20	1078	1097	UGCUCUCUGCUCUCACUGUC	GACAGUGGGAGAGGAGAGCU	Translation		1
zma-miR159c-3p	Z27kG1_24351	2.5	24.507	1	21	497	517	CUUGGAUUGAAGGGAGCUCCU	AGGAGCUUUCUUCAGUUCAGG	Cleavage		1
zma-miR159c-3p	Z27kG1_07315	2.5	17.759	1	21	687	707	CUUGGAUUGAAGGGAGCUCCU	AGGAGCUUUCUUCAGUUCAGG	Cleavage		1
zma-miR159d-3p	Z27kG1_24351	2.5	24.507	1	21	497	517	CUUGGAUUGAAGGGAGCUCCU	AGGAGCUUUCUUCAGUUCAGG	Cleavage		1
zma-miR159d-3p	Z27kG1_07315	2.5	17.759	1	21	687	707	CUUGGAUUGAAGGGAGCUCCU	AGGAGCUUUCUUCAGUUCAGG	Cleavage		1
zma-miR166j-5p	Z27kG1_16887	2	19.396	1	22	226	247	GGUUUGUUUGUCUGGUUCAAGG	CUUUGAACCAAACAAGCAGACC	Cleavage		1
zma-miR168a-5p	Z27kG1_12550	3	17.59	1	20	122	141	UCGCUUGGUGCAGAUCGGGA	UCUAGAUUUGCACCAAGCGC	Cleavage		1
zma-miR168b-5p	Z27kG1_12550	3	17.59	1	20	122	141	UCGCUUGGUGCAGAUCGGGA	UCUAGAUUUGCACCAAGCGC	Cleavage		1
zma-miR169f-3p	Z27kG1_21921	3	19.904	1	20	672	691	GGCAUGUCUUCCUUGGCUAC	GGAGCCAAGGAGAACAUGUC	Cleavage		1
zma-miR2118e	Z27kG1_13402	3	23.312	1	21	653	673	UUCCUGAUGUCUCCCAUUCCU	GGGAGUGGGGGACAUGAGGAG	Cleavage		1
zma-miR2275b-3p	Z27kG1_09494	3	11.617	1	20	432	451	UUCAGUUUCCUCUAAUAUCU	AAAGAUUAGAGGAAAUUGGA	Cleavage		1
zma-miR2275c-3p	Z27kG1_09494	3	11.617	1	20	432	451	UUCAGUUUCCUCUAAUAUCU	AAAGAUUAGAGGAAAUUGGA	Cleavage		1
zma-miR164f-5p	Z27kG1_10791	3	21.025	1	21	100	120	UGGAGAAGCAGGGCACGUGCU	GGCAUGUGCUUUGCUCCUCCA	Cleavage		1
zma-miR164g-5p	Z27kG1_10791	3	21.025	1	20	101	120	UGGAGAAGCAGGGCACGUGC	GCAUGUGCUUUGCUCCUCCA	Cleavage		1
zma-miR395d-3p	Z27kG1_20776	3	9.439	1	20	680	699	GUGAAGUGUUUGGGGGAACU	GGUUUCUUCAAACAUUUCAU	Cleavage		1
zma-miR395e-3p	Z27kG1_20776	3	9.439	1	20	680	699	GUGAAGUGUUUGGGGGAACU	GGUUUCUUCAAACAUUUCAU	Cleavage		1
zma-miR395f-3p	Z27kG1_20776	3	9.439	1	20	680	699	GUGAAGUGUUUGGGGGAACU	GGUUUCUUCAAACAUUUCAU	Cleavage		1
zma-miR395g-3p	Z27kG1_20776	3	9.439	1	20	680	699	GUGAAGUGUUUGGGGGAACU	GGUUUCUUCAAACAUUUCAU	Cleavage		1
zma-miR395h-3p	Z27kG1_20776	3	9.439	1	20	680	699	GUGAAGUGUUUGGGGGAACU	GGUUUCUUCAAACAUUUCAU	Cleavage		1
zma-miR395i-3p	Z27kG1_20776	3	9.439	1	20	680	699	GUGAAGUGUUUGGGGGAACU	GGUUUCUUCAAACAUUUCAU	Cleavage		1
zma-miR395j-3p	Z27kG1_20776	3	9.439	1	20	680	699	GUGAAGUGUUUGGGGGAACU	GGUUUCUUCAAACAUUUCAU	Cleavage		1
zma-miR395k-3p	Z27kG1_20776	2	9.439	1	20	680	699	GUGAAGUGUUUGAGGAAACU	GGUUUCUUCAAACAUUUCAU	Cleavage		1
zma-miR395l-3p	Z27kG1_20776	2.5	9.439	1	20	680	699	GUGAAGUGUUUGGAGGAACU	GGUUUCUUCAAACAUUUCAU	Cleavage		1
zma-miR395m-3p	Z27kG1_20776	2.5	9.439	1	20	680	699	GUGAAGUGUUUGGAGGAACU	GGUUUCUUCAAACAUUUCAU	Cleavage		1
zma-miR395n-3p	Z27kG1_20776	3	9.439	1	20	680	699	GUGAAGUGUUUGGGGGAACU	GGUUUCUUCAAACAUUUCAU	Cleavage		1
zma-miR395p-3p	Z27kG1_20776	3	9.439	1	20	680	699	GUGAAGUGUUUGGGGGAACU	GGUUUCUUCAAACAUUUCAU	Cleavage		1
zma-miR396e-3p	Z27kG1_17789	2.5	14.695	1	20	362	381	GGUCAAGAAAGCCGUGGGAA	CUCCCUCGGCUUUCUUGAUC	Cleavage		1
zma-miR396f-3p	Z27kG1_17789	3	14.695	1	20	362	381	GGUCAAGAAAGCUGUGGGAA	CUCCCUCGGCUUUCUUGAUC	Cleavage		1

## Sheet: novel_Boerner2012
Candidate novel maize miRNAs to Boerner2012 psRNATarget
miRNA_Acc.	Target_Acc.	Expectation	UPE	miRNA_start	miRNA_end	Target_start	Target_end	miRNA_aligned_fragment	Target_aligned_fragment	Inhibition	Target_Desc.	multiplicity
NA	NA	NA	NA	NA	NA	NA	NA	NA	NA	NA	NA	NA

## Sheet: known_Li2014
Known maize miRNAs to Li2014 psRNATarget
miRNA_Acc.	Target_Acc.	Expectation	UPE	miRNA_start	miRNA_end	Target_start	Target_end	miRNA_aligned_fragment	Target_aligned_fragment	Inhibition	Target_Desc.	multiplicity
zma-miR156e-3p	8_56938179_56939618_	3	21.368	1	20	18	37	GCUCACUGCUCUCUCUGUCA	GGAGAGAGAGAGCAGUGAGA	Cleavage	-	1
zma-miR156a-3p	5_178020246_178025521_	3	21.592	1	22	3791	3813	GCUCACU-UCUCUCUCUGUCAGU	GCAGAUAGAGGGAGAGAGUGAGC	Cleavage	+	1
zma-miR159c-3p	7_6643355_6645147_	3	22.432	1	21	868	888	CUUGGAUUGAAGGGAGCUCCU	AGCAGCUCCCUUCGAUCUAAU	Cleavage	+	1
zma-miR159d-3p	7_6643355_6645147_	3	22.432	1	21	868	888	CUUGGAUUGAAGGGAGCUCCU	AGCAGCUCCCUUCGAUCUAAU	Cleavage	+	1
zma-miR2275d-5p	9_13940680_13941239_	3	3.185	1	20	534	553	AGAGUUGGAGGAAAGAAAAC	CUUCUCUCUCCUCCAACUCU	Cleavage	+	1
zma-miR529-5p	8_171649566_171649977_	3	22.634	1	20	287	306	AGAAGAGAGAGAGUACAGCC	UGCUGUACUCUCUCUUUUAU	Cleavage	.	1

## Sheet: novel_Li2014
Candidate novel maize miRNAs to Li2014 psRNATarget
miRNA_Acc.	Target_Acc.	Expectation	UPE	miRNA_start	miRNA_end	Target_start	Target_end	miRNA_aligned_fragment	Target_aligned_fragment	Inhibition	Target_Desc.	multiplicity
zm_01_20	1_40092969_40093660_	1	14.799	1	24	648	671	CCAGCGACUAAUAAAAAGAAACGG	CCGUUUCUUUUUAUUUGUCGCUGG	Translation	.	1
zm_04_04	4_208975035_209036126_	0	13.171	1	22	25597	25618	UCGGUGUCUGGGCGGUACCCUU	AAGGGUACCGCCCAGACACCGA	Cleavage	-	1
zm_05_11	1_40092969_40093660_	1	14.799	1	24	648	671	CCAGCGACUAAUAAAAAGAAACGG	CCGUUUCUUUUUAUUUGUCGCUGG	Translation	.	1
zm_09_03	2_8952082_8953059_	0.5	22.693	1	24	256	279	AAUCCACAUGGAUUGAGAGCUAAC	GUUAGCUUUCAAUCCAUGUGGAUU	Cleavage	+	1
zm_10_02	4_208975035_209036126_	0	13.171	1	22	25597	25618	UCGGUGUCUGGGCGGUACCCUU	AAGGGUACCGCCCAGACACCGA	Cleavage	-	1
zm_10_06	1_40092969_40093660_	1	14.799	1	24	648	671	CCAGCGACUAAUAAAAAGAAACGG	CCGUUUCUUUUUAUUUGUCGCUGG	Translation	.	1
