# Supplementary material for: Altered expression profiles of microRNA families during de-etiolation of maize and rice leaves
Source: BMC Res Notes. 2017 Feb 24;10:108. doi: 10.1186/s13104-016-2367-x (PMC5324284; doi:10.1186/s13104-016-2367-x)
Supplement: Supplementary file 12 — Additional file 12. Precursor sequences of predicted candidate lncRNAs and their potential to act as mimic targets for rice miRNAs. Predicted candidate lncRNA precursor sequences in maize and rice genomes were given in sheet 1 and 2 respectively. Sheet 3 listed two potential miRNA-mimic target relationship predicted by psRNATarget. [file 13104_2016_2367_MOESM12_ESM.xlsx]

## Sheet: 13_lncRNAs_ZM_precursor
13lncRNA precursor sequences from Zea mays genome
>GRMZM2G046909_GRMZM2G046587|-|42666|43331|
AGCAGCATGGAGAAGACAGATCAAATATGTAAAAAGAAACGATCCAGATTATATGTCCTTGTTGGTTATGTTGGTAAAAAAACACAAAAAAGAAATCTTAATCATACAACTCATGACCAAACCTGATGAGCAAAGACCCTGGCCATAATGATATCATTATAGCCAGAAAGTACTCGAGCAACATCACGAGTCTCCTCACGCTTGCCCATCTGGATATCATCTGGACCCAAATAAATAGCATGCCCACCAAGTAAGAAGAATCCCGCCTCAAATGAAACACGGGTCCTCATTGATGGCTTGGCAAAAATCATCGCCATTGATTTCCCATTGAATGGTTGGAAGCTCCTGTCTCCAGACTTTATCGCTGCCTTAACCTCGATCGCTCGATTAAGGATATTC…
>GRMZM2G048210_GRMZM2G081682|-|22473|24786|
GCTGTGAGGGAGTCGTTGAAGGAGAAAATTGGATTTTTGGGACTCCAAACAATGTGCTTCGCACTTCTCCATCCGTAACATTGGCTTTGCAAAAATAGGACTCAAAACATGTCACACTTGGTTTCGATGCTATTTTAGACATTTTTGCCCTTTTGCGTCGTTATGTGTCTTTTGCATTTGTACATACGCACGGAGGGATAAAATGTCTAAAATGGCATTGAAAATGAGTGTGGCATGTTTTGAGTCCTATTTTGTGAAGTCAATATTATGAATGGCAAAAATGCGAAGCACATTGTTTGGAGTCCCAAAATTCCAAATTTCTCGTTGTGTTGTGGCGTCATCAGAACAGGGGGCAACAAAGACCAAGAGGAAGAATAGCAACGATCAATACCTAGGAGA…
>GRMZM2G053916_GRMZM2G351160|+|163|1166|
CGATTCTCTATGAGCACAATATAACTCTCGCCAGAGCACGTTGTTCTTTGTGTGGTCAAAACGAAACACGAATGCCATGTGACAAAAAAAAAATGTAGACAAATGTCAAATGATATGTAATGTTACAAGTAAAATATATGAACCACGGCCTGTACGAACTACTGTGATGGTGGCGGGCTTCCAGCGAGCCAACCCCACATACCACCCGAACCTTGCCTCTGCTTTGCGTCCAGCGCCGCTTGCTCCGAAGCGGCTTTCTGTCGCCGAAGCAGCTCGACCTCCTTTTCCAGGGCGTCCATACTCTGAAGCTTTTGTCGAAGTTCCGCAACGTCAACCTGAGGCGGCATTTTGGAAATCAAGTATGATCAGAGCAGTATAACACAGTGATGTTATTTGTAG…
>GRMZM2G053916_GRMZM2G351160|+|4561|6964|
GGTTTGATCAAAAGCAATAGAACAGCATATACTTACAGAGTCACATGCTTCCAAGTCATAGCTAACACTAACAACTTAGGATGCATACATATGGTGTTAGGTATTGTTTTAGTCAACTTCACGTACCTGAAGGTCACTAAGGTAACGTCCATTATGGTTTCCACCAAATATATACATCTTATTTTGCAACACAGTTGCTCCATGCTACAGAAATCAAAATTCTCATTAGTGCTACAAAAGTAAATAGAGAAAAACAATAGAAAAGGAATGAAGTATCTGGTGCACCTCATAACGAGGCTTCGGACGGAGACCACTGACAGATAATGGAGTCCACTCATCATGAGAAATAACAGTACTAAGGCCTTCCAGAATAACATCTTTGTCCTGAGTCTCCACAGA…
>GRMZM2G081888_GRMZM2G081782|+|1418|3253|
GCATGATATCCAGGTTCTCTTTGGAGATCCGTTCGTACATCATCGCGTGGTCGCATCTCTGCTGGGACGCACGTTTCAACAGAAAAAGGCAAGCTAAGTTACCCTCTTCATGCCGTCGAATACCTCTCTTTCAGATTCAGCTAAATTTAGTCCGTTCCTACCTTGATCCATTTGCCGTACAGGTGGAGGCGCGTGATCATCACTCTCTCTGCGAGGTCTTGCCTCTCCTATCATACGCGAACATGAAACAAATGTTTGGAGAACACTCGTGTTTTTGTCAGTTTCGTCAGAAGAAGAGGTAGATATGTACCTTGGCGAGCAAGCGAAGGAAGTAATCGCCATCTAATGGATCGTTGACAGAAATGTAACTGGCAAAAGAGTTGTGGAGTATAATTTAGA…
>GRMZM2G105644_GRMZM2G028325|+|21851|22596|
AGTAACAAGTTATTCTAGAGAATCAAGCATGTCTCAAAAGCAGAGGCATTCAACGGGATGAGCGACCTGTGCGAAGGAATCGCTGAGCGAGTGCGCAGGGTCGGTGGAGACGACGAGGGTCGGGTGGCCGTTGTTGGCGAACCGCACGGCCAACGACGCCGCGCAGCTCGTCTTCCCGACCCCACCCTTGCCCCCAAGCATGTAGTACCGTCGCCGCGTCCCGGACGACATCTCCAGGAACCCCAGGTCGTCCGCCCCCTCCTTCGCGGGCGGGGCGGTCACCGACGCCGCGCGCACCGACGCGTACCGGCCGAAGCATCTGCGCGGGAGGCGGATGCTACTGCAGCCCTGATTCACGGGTACAGCCAGGAAGAGGCGGCGCGCG
>GRMZM2G125414_GRMZM2G174343|+|11564|14483|
ATGATGACAGATGGATATAAATACGCCTCTAGGATTTTGCAACATAGACCACCGCGGGGGGGGGGGGGGGGGGGGGGGGCAGGGTTCTGCTCAATGTTTTTCGGCCTGTCCGGCATCAGGAGAGACGATGGGCTGATACTGCGGTGGCAACGTTGGAGGTGCTGCAGCCGCCTGCGAGTAGTAGACCTGTGGGCGCGTAGGATCAGCGTACTCGTAACCAAAGTTGCCAGCCATCATGTTTGAGACAGGCTGTGGCGAGGGGTGGTGGTGCGACTGAATGATGTGGTGGTATGCCATCCCAGCATATCCAGGAGGAGCTGCGCTGGGCGCTGGAGCAGGCGTGGCGGCAGCTGTTGTTCGATAGACGCCAGGCTGTTGTTGCAGTTCAGGCCTTACAGC…
>GRMZM2G134396_GRMZM2G434696|+|195|2980|
TTACCCCACGCCCACGGCCTGCAATCCCAAATTCCAAACCTGACGCTGGTGAGCAGACCAGCAGTCAACACACGAGGAAAGGACTAGGAGGTAAAAAAAACTAAAGAGATTACGTGACGTGGTTGGGCGACATGCCCATGAAGAAGACTCTTGTTCGGTTGGGGTCGATGTGGCGGTCCACCCACCTGGCCCACGTCTTGAGCACCTCCCGGTACGCCACCGGCCGGTCCACAAGGGCGTACTTGCTCCACCTCACCCCCTCCTCCTCCTTTTCAAGCTGATGCTGATGACGGCGAATGACTTTCATCTCGAATGTGTTGAGCCACCAGATGTATGAGTTGAAGACGAGGTAGTCCACGCCCTTCCAGTTCTTGGCGTGCTTGGCGATGGCGCGCCAGG…
>GRMZM2G148249_GRMZM2G120954|+|37366|38246|
CGGGGGTTCTCCCCGCGGACCCTCCCTGGCCCGCCGCCGCCCCCGCCCCCGCGGCGCCGGTCACCAGGAGCGCGGTGAAGAGGCGCTCGGCGATGCCGTCGCGGCGCTCCCGGAGGGCGGCCGGGTGGTCGGACGCGGCGACCGTGATGGCCGCGTCGATGGCGTCGAACACGTTGTCCCCTGCGCCGCGGAAGAAGCCCAGCCAGTAGTCCCTCGACGGCGGCGCCATCGCCGATCGATCGGCCGGCCGGCCGGGCCGCCTTGTCACGAACGAAGGAACGCACGCACGCAAGCACGCTCGCGCTTCCCCCTTCCCTAGTAGCAGATTGAATACACGGTCTGTTTCGATCCGATTCGATTGATTGGGCTCTTCGGTTAGACGGGGATACAGGGG
>GRMZM2G165530_GRMZM2G005996|+|4785|5199|
TCGTCCTCGTCCCCGACGCTGCCCGCGCCGCTGCCGTTCCCGAGCCGGCGCCAGGGGACGCTCACCACCGCGGCGACGTCGCCGCCGGAGCGGAGCTGGTCGGAGAAGAGGAGCCGCCCCGTCGAGGACTCCCGGGAGTGGTGCATGCCGCCCACGCCGACACCGGCGCCGCCGCTCGAGTGGTGGCGGTGGTGGTGGAAGTGGTAGTGGAGCGGCGACTCCGCCGGGGTGGTCCCCGCCACGCCGCCGGAGGCGCCCAGGTGGACGTCCGGGTGGGAGGCGGCGGGGCTGAGCACGTAGTAGGCCGGGCGGCCGCGCGGGGACCGCGGCGGCGTGGACGCCGCCAGGCTCGTCACGTCGGAGTCCGTCTTGGCGTGCCTGGCCATCTCTCTCTCTCGG…
>GRMZM2G362857_GRMZM2G362823|-|0|5148|
GTGCTATCTGCAGTAGCCAGTACAGAATGGTAACTGACTGTCTGACGACAGATTAAAGAACTACCCAGTGGATTTCTGCGGCGATAACATCTTGATTCTCCTGCTGATATTCTGCATCACGTCAACGATCGTGAACTTCTTCTGCAATCTAAACTGGACGGCCAGTTGCGTGATAAGAGGCGGCCCACCGCCTAGAATGGCCTGGTCGTCCATTATTTTTGTGTGAAAGTGTTGGAGAGCAATCGCGCAAAGCGCAAGAACTGTCCGGAGTGCTGATGCTTCAACAGTGGGACCTAAAGGAACTTGCACGTCAAGAGACATCAATGTATTCAGGTCATGCTTGTGCACAGCCTCTGGATCATCGGCAAGAAGCACCCTTAGAGCAGCTAACAGGCGTCC…
>GRMZM2G448523_GRMZM2G053916|+|0|2021|
CTCCATGATTTACAAGACAGGCTCCAGTTCTTTTTTACAGTTTGGTTGTTTGCAGATCTGACTGACCAAGACATGGCCATGCAAGCTTGCATGCCCAGATCTCGGCCGGCCGGTTTGTGTTCTTATGTGTGACCCCAGGGAGCCAAGAACATGACTCTCCTTATGGGGTCCTCGGCCGCCGAGCCGCGGCACTCAGCGCCACGGCTTGGTTCGCCGGCCGGCCTGGCCTCCGGTGTGGCGGAGGCAGCTCCGGCGCCGTAGGAGCGCCGGAGTTTCTCACGGAGGGCCTGCTTGACCTCGTGAGCCCAGGAGGCCCCCTCCCCTGCCGGCAGCTGAGGGGGTTTCATGGCTGCCTTGCCAACAGACCAAAGAAAATTCTACAGCACTGGATGGACGAGA…
>GRMZM2G463462_GRMZM2G011655|+|38092|40762|
TATGCAAGTTTATAACAAGTTTGGTAATCAGATTCTTATGCAATAATTCTGTAGAGCTCGGCTGCATTCATTTGCATAAACTACTAATATTACCAAGACATAATAAAGTATCCCTAAAGACTAAAGTGAAGAGAAAGCACAATGTACATATGTTTGGGGTCTAACCTCACATGTCCTTCAAGATGTTTAGTTTCATTGTTGGATTTTATCGTTGCTTCTGGCAGAGAAGGTATTAGTCCAGTCCATTTAAGCAATCTTCTTAACAGTCTTCCACGAGGACCAACAGGTGACAAAATTCCTTCATAACGAGAGACTGCCCTTTGTGCAGCGATCCAAATAGGAACATCTGCATCAGGTAACTGATCAGAACTAAGCTTGTCCCATGAAGAGCTTTCTATC…

## Sheet: 12_lncRNAs_OS_precursor
12lncRNA precursor sequences from Oryza sativa genome
>LOC_Os01g54340_LOC_Os01g54370|+|2503|4342|
AAAGTACTCCAACTCAGCTGGAGGAACTGCAGAAGCTAGCTACGCTGTCTAGGAAATACATAAGCCACGAATTACAGCCTTACAGGTCAATTAAATAATTTCTCTTCGTATATAATTTATATCTTGCATATCTTGTCTAGCATGCTTGATAGTTGATCCAAATAGAATCTAAGCGCAAATACTCCCAAATAAAATAGCTCGAAAAAGTACAGTATAAGTCAATAGAACAGTGCTAACTACAAGCAATTCCTCGGAAGTTCATGCTAATCCACAACCACTCCAGAATTGAAACAGGCGTAATCGAAATTCATGAGGTTACCTTAATGACATTAGGATGGTTCAGGCGGGACAGTGTGGTGACCTCCGTGTTGAACTGCTTTTCAAGCTGCGCGGCCAGCT…
>LOC_Os03g15540_LOC_Os03g15570|-|9966|11140|
AAAGGTAGGATGCAAATATTATCGAAGGCAAGATGGACATCCTCGTTCTTTTTTAGATTTTGACAGGATGCACCAGTTTGTAAATAGTAATAATTTGTCTGATACACGACAAATATGTACATGTACAAATAGCTGATTTCCATCGGGTCACTCCATTGGAAGATCATGCTATTCAGCACAGCACCCCAAGAAGCAAATAAAAACTTCAGATTCTTGGGGAGATGCCAAAGAAAGAACACAAAAAGGAAATGAAAAAAAGTGGTATGGAAGAACTAACTAGCTTTGCAATCATGGAGTTCGACACTTACGGTTTACAGGTCTTCCAAAAGGCCGAGCTATACATAGTTTTAGCTCCCATCCATCCGATATTAGCATGCGTGTCGGCGGAGCTCGTTGACC…
>LOC_Os03g15540_LOC_Os03g15570|-|18724|20497|
CAGATATTTCCAAGAAAAAAACAACGAATAAAAGGAGAAAAGGAACATCAATGGAGTGATATTTTTTCGCTAAAAAAGGCATGGAATAAAATTTTGTTTCGTTGCACAATGCCCATAGGTGAATATTTAGTCCAGAATACGAAATCAATCACAGCATAAAATGCATTTCCAACTTAAGCTTTTCATCAGAAGTACAAAGAACCAAACAGGCAGACTTGCCATACTAGCTATATAACCCAAAACAAGCCAGTTTCCTATTGCTTTGCAAACCACGATGACCAGAAGAAAACCACGATGACCATATAAGCTGAATGTTCAAAGATGGATCAGGATATTGGACTCGCCTGTCATCTTTGTCGATGCAATGAGGCCTGTGGCCTTTAAATTTGTACGGTTATT…
>LOC_Os03g61890_LOC_Os03g61920|+|0|2065|
TGCCTTCTCTCTCTTTTCTTTCTTTGAAGTGGGGGCTTATAACAAACATATATGATATCATCAGATTTTATTAGGGTTGCAAATTATGTTCGAAAATATGAATTCCTGTGTTTCTGGACTTGCATAAGCGAAATTATTGCTTCCATATCAAAAGAAACGACACATAAAAGAAACATTTGCACAATTAGCATATCAGAATGTCCTTCAGAGCAGGATACATGCTTCCTGACATGTAACAGCCATCCCAGATCACAAGAAATGAAAACGAAAAATGGATAATTTGGTTGAGAAAGTATTCACAAGGACCGTCTGTTACGTGTAATACTGAATATAGCAGATATAGTTTTTTAGACGCAAGATTCGGTCTTCCACTGAATGAAAAGCAGAACTTGTGATAAA…
>LOC_Os05g04360_LOC_Os05g04380|+|2970|4483|
GAAAAGGAAAAAAGGCATGACATGCCAAATTCAACCAGAAGGAAAAAAAAGAAGAAGTGCTACTTTATTTTTTCTCAAGAATTCTTACAGTTAGACTAAAGCCTTCTGGTGGTGTATCATGCCAAGAATCATCGACATCAAACATATCTGTGTCTAGAAGCACAGTCTTCTTCGGCCACTTCACAACACCCCTATCAATTTCAAATATTTCATTTTCCCCTGCATCTTTGTCATTGTCATAATCATTATTGTACTGTTGCTGGTTAACCATGTCCGGCAGTATGATGATTCCTGCCTTTGAAACTGTTACCAAAAGGCACAGGTTAATACATATCAAAAACAAAAGCTGCATGTCAAAGCACCACAGGGTTAAGGAATAAGTGTTCACCTGCATCTTCT…
>LOC_Os06g49060_LOC_Os06g49080|+|0|1307|
TGTTGTGTGCGTACAGCCTACTGCTCATGGTCTTCGACTATTGCATATGTTGGATCTGCCTGCTATGGCATTTGGTCCCATGTATAATCAAGTAAAAGTAAAAGAACAAATCCATAACATATTATGATGCTTCATTCCATGGTGTTTCTCTGTGGAATGATTTAACAAAACAATCTATTTCCTATTGTGCACTAAGTTCACAGGATTCGGTGCCGTATTTTTTGCACTAATTCTTCTCACTGTAACTTCACGGAACAATCTTACCGGATTGTTCAGTTTCTTGTGTAAAATTCAGTCAGTAACCATCCTTGAATCCATGCCTTGCCTTGGTTTGAATTGCTGCAATAGCAGACTATCACAATGTTAGAGCAGCAGCAATGTTTAGTTGTTGCCTGGATA…
>LOC_Os07g44800_LOC_Os07g44830|+|17909|19256|
AAAAACAAATTCGATTTGAATATGAACAATCCAAGACGAGATGGGAACACATGGCCATACTCGATGAGCAATCGAACAAGGTGACGAATCTGCTTGGAGTTGTGCTTCCGGTAGCTGCTCACCGCCTTCCCAATCTCGGTAACCTGCAAAGACGAATCCGCATGAACACACTAGTCAACACATGAGCTTGGTTTGGCATGGCTGCGGCGGCGGCGGCGGCGGTCTCACCGTCAAGGTGTCCACCGTGAGCTCCAGCTGCTGCAGTCGCCGGAGCAGCTCGAGCAACGTCGCCTCCGACTGCATCAACATGGCAGAACAGATTCAGTACGAGAAGTGGAGGATGGTGAGAGAGAGAGGAGGAGGAGGAGGACCTTTTCTTGGTCGTTGAGGAGGATGGCC…
>LOC_Os07g47270_LOC_Os07g47290|-|14524|15214|
TTCCTGACCTGTAAAATGACATTAAAAATGTGTTCAAAAGGACAGTTCAGCATAAGACCTAACAAAACGAAGGGATGCTGTATATGCAGAAAAATGGAGGGCATCAAATCGCAGTTAAGTGCAACTCTAAGCAATACTTTCCAGAATACAGCTGATAATCCAGCTGATAGAACAAAAGGACAATCCCAATGTGGATAGGCTGGGATTTCGGTCCATCCAAATGAGACCTGATACAATTATCAACAATGATGCTAGGCATGTACTACAACAACTATAAAGAAAACCTGTAACCGTAATGCTTGGTAACAGTATAGCTCACCCAAGAAGAACATTACCTCAGGTTGCACGTACAGGACACCATTTGGAGTCAGCAGCAGCTGATTTTTCAGGTCAGCAATT…
>LOC_Os09g31980_LOC_Os09g32020|-|8647|9772|
GCACAAATTTCATAAGAACAACTCAAACAATATGGCATATAGGGATCTATCCCATAACCTTAAAGTTTTTTATTTAACTTTTAATACTCATTGGTTATGTGTCATTTGGTAGTATGGAGTTATAAACAATTTCTATTACCTAAAAAAAGATATGGCATACTGCAAAGAATCAGTATCAAAATTCCCTGAACATACTGTACAAGTACGGACTCCTATATCTACAAATGTGGGAGCACCTAATTAACAACTTGATGAACTATAATTAACAACTAATCCTTGATCAAACTTGTATATAGCAATTTAACAAGTTGGATCACTCATCGCCTTCCGAGATGGCGCTCAACCTCTGCAATCCTGTGCGTTGGCGAGCAATGCTACCACCTCCGTTGATCCTCGCCG…
>LOC_Os09g32220_LOC_Os09g32250|+|736|1597|
CACATGACGGGGTAGCTCGGCAGCAGCGCGATGCCGCACAGCCCGGACGCCAAGCCGGCGACGTCGCGCTGCATGAGGATGTAGCCGGCGTCGCCCCACTCCGCCCCCCACGAGTTCTTCACGATCCAGTACTTCTCGCCGCCTTTCGCCGCGCCGCCGCCGTCCGTCTTCGGCTCGGACTCGCCGTAGCCCACCACGGTGACGCCGTGGTTGACGTCGGCGGTGCACGGCCCCGTGTAGACCCCGCTGCCGTAGAGCTGGAACATGAAGCTGCCGCCGTCGACGGCGACGGACACCGGCTGCGCCGCGGCGGCCCTCGCCAGGTCGGGCTCGCTGCTGGGCGTCACGTTCCGGTAGCCCGCGATGGCGACCGCGCTCTGGTTCAGCTTCGCCGCCTGG…
>LOC_Os09g36440_LOC_Os09g36460|+|21|4717|
ATAACGACCAAAACCTACGGAGGAGCGATAAGTTTCACAAACTAAAATGATCTGCACGCCACATATATAAAATTTTGCAAGTGGTATCATGTTCATGAATTGCCAGGTAGTGGTGTATTCGTATATATTTTTTTATCGGAACTGCAGATCTTGTAGGGAAAAACAAAAGGGAAGTGAATCTTGAAAGAGCTTTGCAGTTCATGCCATACTGCCAAGGCTCGTTGCATACTGCCGAGGATCGTGCCGCATGATCGATGCATACAAGGGAAAAAAGGAGATCCCTTCCCTCTGCGTTGGCACTTGGTAGCTCCTGTGCTGAAGCAGCGGAGCCTTTTTCTTGTCTTGTCAGCCACCAATTCTCCAAATGCAGAAATGCTGCGAGGTGCGGAGGACGCGCTC…
>LOC_Os11g16550_LOC_Os11g16580|+|0|566|
AAGAAGAGAGAAAAAAATAGAATATTCTAAGGGATGCATGGATGCAATGCATTTGCATCCTGCACTCTTGCATGTATATAGATTGTAGGGCAATGGGCCAATGGCACTTGAAATGCATGCATTTCCTTTCGATGTGTAACATCCTAGCAAATACCATAGGATGATTCACAGGTATCCATATTCCCTTCTTTTGCATCAACCGTTGCACAGTTTGCAAAATGGCGATTTCTTGTTGGGACAAACAACAGGGACAAAGTTTGCTTTGCTCATCAAGGAGAGCCATCAGTTTTAAGCTGATCATCTCCACTTGTTTCCTGGCAAGTGATTGTGATTGATGTGACCTAGACTGACCTTGGTGATATCTCAGGAATTAAACGAGTCTCAAAAAAATGGAAGAGC…

## Sheet: miRNA_targets
Known miRNAs from miRBase release 19 and their precited lncRNA targets by psRNATarget
miRNA_Acc.	Target_Acc.	Expectation	UPE	miRNA_start	miRNA_end	Target_start	Target_end	miRNA_aligned_fragment	Target_aligned_fragment	Inhibition	Target_Desc.	multiplicity
osa-miR1850.3	LOC_Os11g16550_LOC_Os11g16580	3	21.912	1	20	330	349	CUGUUUAGUUCACAUCAAUC	GAUUGAUGUGACCUAGACUG	Translation	|	1
osa-miR5809	LOC_Os09g32220_LOC_Os09g32250	3	22.348	1	20	447	466	UCGUCGCCGGCGACCACAGC	GCCGUGGUUGCCGACGACGA	Cleavage	|	1
