# Supplementary material for: Altered expression profiles of microRNA families during de-etiolation of maize and rice leaves
Source: BMC Res Notes. 2017 Feb 24;10:108. doi: 10.1186/s13104-016-2367-x (PMC5324284; doi:10.1186/s13104-016-2367-x)
Supplement: Supplementary file 13 — Additional file 13. GO enrichment analysis for targets of conserved miRNA families that showed similar expression patterns between maize and rice. Enriched GO labels were marked in bold. [file 13104_2016_2367_MOESM13_ESM.xlsx]

## Sheet: GO_maize
Description	#background	GO label	#list	p value	fdr	gene list
PHOSPHOGLYCERATE_DEHYDROGENASE_ACTIVITY	4	GO:0004617 phosphoglycerate dehydrogenase activity, GOslim:molecular_function	2	0.000204	0.0493	GRMZM2G096407 GRMZM2G096407
L-SERINE_BIOSYNTHETIC_PROCESS	6	GO:0006564 L-serine biosynthetic process, GOslim:biological_process	2	0.000379	0.0749	GRMZM2G096407 GRMZM2G096407
SEQUENCE-SPECIFIC_DNA_BINDING_TRANSCRIPTION_FACTOR_ACTIVITY	967	GO:0003700 sequence-specific DNA binding transcription factor activity, GOslim:molecular_function	11	0.00113	0.136	GRMZM2G096407 GRMZM2G096407 GRMZM2G096407 GRMZM2G096407 GRMZM2G096407 GRMZM2G096407 GRMZM2G096407 GRMZM2G096407 GRMZM2G096407 GRMZM2G096407 GRMZM2G096407
CATION_TRANSMEMBRANE_TRANSPORTER_ACTIVITY	66	GO:0008324 cation transmembrane transporter activity, GOslim:molecular_function	3	0.00221	0.1775	GRMZM2G096407 GRMZM2G096407 GRMZM2G096407
ANTIGEN_PROCESSING_AND_PRESENTATION_OF_ENDOGENOUS_PEPTIDE_ANTIGEN_VIA_MHC_CLASS_I	3	GO:0019885 antigen processing and presentation of endogenous peptide antigen via MHC class I, GOslim:biological_process	1	0.0148	0.4296	GRMZM2G096407
TYPE_I_HYPERSENSITIVITY	250	GO:0016068 type I hypersensitivity, GOslim:biological_process	4	0.0152	0.4296	GRMZM2G096407 GRMZM2G096407 GRMZM2G096407 GRMZM2G096407
POTASSIUM_ION_TRANSPORT	193	GO:0006813 potassium ion transport, GOslim:biological_process	4	0.00642	0.4296	GRMZM2G096407 GRMZM2G096407 GRMZM2G096407 GRMZM2G096407
DEFENSE_RESPONSE	239	GO:0006952 defense response, GOslim:biological_process	4	0.0131	0.4296	GRMZM2G096407 GRMZM2G096407 GRMZM2G096407 GRMZM2G096407
REGULATION_OF_RAB_GTPASE_ACTIVITY	35	GO:0032313 regulation of Rab GTPase activity, GOslim:biological_process	2	0.0084	0.4296	GRMZM2G096407 GRMZM2G096407
PROTEIN_METHYLATION	3	GO:0006479 protein methylation, GOslim:biological_process	1	0.0148	0.4296	GRMZM2G096407
RAB_GTPASE_ACTIVATOR_ACTIVITY	35	GO:0005097 Rab GTPase activator activity, GOslim:molecular_function	2	0.0084	0.5071	GRMZM2G096407 GRMZM2G096407
RESPONSE_TO_HEAT	6	GO:0009408 response to heat, GOslim:biological_process	1	0.0257	0.5279	GRMZM2G096407
CARBON_UTILIZATION	6	GO:0015976 carbon utilization, GOslim:biological_process	1	0.0257	0.5279	GRMZM2G096407
REGULATION_OF_TRANSCRIPTION,_DNA-DEPENDENT	1527	GO:0006355 regulation of transcription, DNA-dependent, GOslim:biological_process	11	0.029	0.5279	GRMZM2G096407 GRMZM2G096407 GRMZM2G096407 GRMZM2G096407 GRMZM2G096407 GRMZM2G096407 GRMZM2G096407 GRMZM2G096407 GRMZM2G096407 GRMZM2G096407 GRMZM2G096407
LIPID_GLYCOSYLATION	7	GO:0030259 lipid glycosylation, GOslim:biological_process	1	0.0294	0.5279	GRMZM2G096407
COFACTOR_BINDING	45	GO:0048037 cofactor binding, GOslim:molecular_function	2	0.0133	0.5356	GRMZM2G096407 GRMZM2G096407
PROTEIN_METHYLTRANSFERASE_ACTIVITY	2	GO:0008276 protein methyltransferase activity, GOslim:molecular_function	1	0.0111	0.5356	GRMZM2G096407
BETA-LACTAM_ANTIBIOTIC_CATABOLIC_PROCESS	8	GO:0030655 beta-lactam antibiotic catabolic process, GOslim:biological_process	1	0.033	0.5434	GRMZM2G096407
PHOSPHATASE_ACTIVITY	51	GO:0016791 phosphatase activity, GOslim:molecular_function	2	0.0167	0.5571	GRMZM2G096407 GRMZM2G096407
KETOL-ACID_REDUCTOISOMERASE_ACTIVITY	4	GO:0004455 ketol-acid reductoisomerase activity, GOslim:molecular_function	1	0.0185	0.5571	GRMZM2G096407
CARBONATE_DEHYDRATASE_ACTIVITY	9	GO:0004089 carbonate dehydratase activity, GOslim:molecular_function	1	0.0366	0.7396	GRMZM2G096407
NAD_BINDING	79	GO:0051287 NAD binding, GOslim:molecular_function	2	0.0367	0.7396	GRMZM2G096407 GRMZM2G096407
BETA-LACTAMASE_ACTIVITY	8	GO:0008800 beta-lactamase activity, GOslim:molecular_function	1	0.033	0.7396	GRMZM2G096407
AMINO_ACID_BINDING	69	GO:0016597 amino acid binding, GOslim:molecular_function	2	0.0289	0.7396	GRMZM2G096407 GRMZM2G096407
LIGNIN_CATABOLIC_PROCESS	16	GO:0046274 lignin catabolic process, GOslim:biological_process	1	0.0614	0.9337	GRMZM2G096407
REGULATION_OF_PH	23	GO:0006885 regulation of pH, GOslim:biological_process	1	0.0855	0.9399	GRMZM2G096407
MERCURY_ION_TRANSPORT	18	GO:0015694 mercury ion transport, GOslim:biological_process	1	0.0683	0.9399	GRMZM2G096407
SUPEROXIDE_METABOLIC_PROCESS	21	GO:0006801 superoxide metabolic process, GOslim:biological_process	1	0.0787	0.9399	GRMZM2G096407
BASE-EXCISION_REPAIR	23	GO:0006284 base-excision repair, GOslim:biological_process	1	0.0855	0.9399	GRMZM2G096407
CARBOXYLIC_ACID_METABOLIC_PROCESS	22	GO:0019752 carboxylic acid metabolic process, GOslim:biological_process	1	0.0821	0.9399	GRMZM2G096407
OXIDOREDUCTASE_ACTIVITY,_ACTING_ON_THE_CH-OH_GROUP_OF_DONORS,_NAD_OR_NADP_AS_ACCEPTOR	95	GO:0016616 oxidoreductase activity, acting on the CH-OH group of donors, NAD or NADP as acceptor, GOslim:molecular_function	2	0.0508	0.9443	GRMZM2G096407 GRMZM2G096407
G-PROTEIN_COUPLED_RECEPTOR_SIGNALING_PATHWAY	617	GO:0007186 G-protein coupled receptor signaling pathway, GOslim:biological_process	2	0.6724	1	GRMZM2G096407 GRMZM2G096407
ICE_BINDING	1403	GO:0050825 ice binding, GOslim:molecular_function	7	0.2717	1	GRMZM2G096407 GRMZM2G096407 GRMZM2G096407 GRMZM2G096407 GRMZM2G096407 GRMZM2G096407 GRMZM2G096407
PROTEIN_SERINE/THREONINE_KINASE_ACTIVITY	1532	GO:0004674 protein serine/threonine kinase activity, GOslim:molecular_function	6	0.5107	1	GRMZM2G096407 GRMZM2G096407 GRMZM2G096407 GRMZM2G096407 GRMZM2G096407 GRMZM2G096407
NUCLEAR_PORE	15	GO:0005643 nuclear pore, GOslim:cellular_component	1	0.0579	1	GRMZM2G096407
CARBOXY-LYASE_ACTIVITY	48	GO:0016831 carboxy-lyase activity, GOslim:molecular_function	1	0.1669	1	GRMZM2G096407
OXIDOREDUCTASE_ACTIVITY	1070	GO:0016491 oxidoreductase activity, GOslim:molecular_function	1	0.9825	1	GRMZM2G096407
ELECTRON_CARRIER_ACTIVITY	721	GO:0009055 electron carrier activity, GOslim:molecular_function	2	0.7526	1	GRMZM2G096407 GRMZM2G096407
UNFOLDED_PROTEIN_BINDING	227	GO:0051082 unfolded protein binding, GOslim:molecular_function	1	0.5733	1	GRMZM2G096407
HEAT_SHOCK_PROTEIN_BINDING	211	GO:0031072 heat shock protein binding, GOslim:molecular_function	1	0.547	1	GRMZM2G096407
TRANSMEMBRANE_TRANSPORT	843	GO:0055085 transmembrane transport, GOslim:biological_process	1	0.9583	1	GRMZM2G096407
SODIUM:HYDROGEN_ANTIPORTER_ACTIVITY	23	GO:0015385 sodium:hydrogen antiporter activity, GOslim:molecular_function	1	0.0855	1	GRMZM2G096407
PYRIDOXAL_PHOSPHATE_BINDING	133	GO:0030170 pyridoxal phosphate binding, GOslim:molecular_function	1	0.3935	1	GRMZM2G096407
4_IRON,_4_SULFUR_CLUSTER_BINDING	41	GO:0051539 4 iron, 4 sulfur cluster binding, GOslim:molecular_function	1	0.1449	1	GRMZM2G096407
CARBOHYDRATE_METABOLIC_PROCESS	605	GO:0005975 carbohydrate metabolic process, GOslim:biological_process	1	0.8972	1	GRMZM2G096407
HOMOIOTHERMY	1403	GO:0042309 homoiothermy, GOslim:biological_process	7	0.2717	1	GRMZM2G096407 GRMZM2G096407 GRMZM2G096407 GRMZM2G096407 GRMZM2G096407 GRMZM2G096407 GRMZM2G096407
INTEGRAL_TO_MEMBRANE	1536	GO:0016021 integral to membrane, GOslim:cellular_component	4	0.8286	1	GRMZM2G096407 GRMZM2G096407 GRMZM2G096407 GRMZM2G096407
MEMBRANE	2122	GO:0016020 membrane, GOslim:cellular_component	4	0.959	1	GRMZM2G096407 GRMZM2G096407 GRMZM2G096407 GRMZM2G096407
TRANSFERASE_ACTIVITY,_TRANSFERRING_HEXOSYL_GROUPS	208	GO:0016758 transferase activity, transferring hexosyl groups, GOslim:molecular_function	1	0.5419	1	GRMZM2G096407
CYSTEINE-TYPE_PEPTIDASE_ACTIVITY	192	GO:0008234 cysteine-type peptidase activity, GOslim:molecular_function	2	0.1628	1	GRMZM2G096407 GRMZM2G096407
COPPER_ION_BINDING	156	GO:0005507 copper ion binding, GOslim:molecular_function	2	0.1173	1	GRMZM2G096407 GRMZM2G096407
REGULATION_OF_TRANSCRIPTION,_DNA-DEPENDENT_ALTERNATIVE	846	GO:0045449 regulation of transcription, DNA-dependent, GOslim:biological_process	1	0.9588	1	GRMZM2G096407
CATALYTIC_ACTIVITY	1514	GO:0003824 catalytic activity, GOslim:molecular_function	4	0.8201	1	GRMZM2G096407 GRMZM2G096407 GRMZM2G096407 GRMZM2G096407
PROTEINACEOUS_EXTRACELLULAR_MATRIX	26	GO:0005578 proteinaceous extracellular matrix, GOslim:cellular_component	1	0.0957	1	GRMZM2G096407
INTRACELLULAR	1856	GO:0005622 intracellular, GOslim:cellular_component	6	0.6959	1	GRMZM2G096407 GRMZM2G096407 GRMZM2G096407 GRMZM2G096407 GRMZM2G096407 GRMZM2G096407
NUCLEOSOME_ASSEMBLY	213	GO:0006334 nucleosome assembly, GOslim:biological_process	1	0.5504	1	GRMZM2G096407
TWO-COMPONENT_SENSOR_ACTIVITY	23	GO:0000155 two-component sensor activity, GOslim:molecular_function	1	0.0855	1	GRMZM2G096407
TWO-COMPONENT_SIGNAL_TRANSDUCTION_SYSTEM_(PHOSPHORELAY)	64	GO:0000160 two-component signal transduction system (phosphorelay), GOslim:biological_process	1	0.2152	1	GRMZM2G096407
ATP-DEPENDENT_HELICASE_ACTIVITY	128	GO:0008026 ATP-dependent helicase activity, GOslim:molecular_function	1	0.382	1	GRMZM2G096407
CELLULAR_METABOLIC_PROCESS	138	GO:0044237 cellular metabolic process, GOslim:biological_process	1	0.4047	1	GRMZM2G096407
METABOLIC_PROCESS	1546	GO:0008152 metabolic process, GOslim:biological_process	3	0.9306	1	GRMZM2G096407 GRMZM2G096407 GRMZM2G096407
CELLULAR_AMINO_ACID_BIOSYNTHETIC_PROCESS	40	GO:0008652 cellular amino acid biosynthetic process, GOslim:biological_process	1	0.1417	1	GRMZM2G096407
SODIUM_ION_TRANSPORT	42	GO:0006814 sodium ion transport, GOslim:biological_process	1	0.1481	1	GRMZM2G096407
G-PROTEIN_COUPLED_RECEPTOR_ACTIVITY	32	GO:0004930 G-protein coupled receptor activity, GOslim:molecular_function	1	0.1157	1	GRMZM2G096407
TRANSPORTER_ACTIVITY	482	GO:0005215 transporter activity, GOslim:molecular_function	1	0.8364	1	GRMZM2G096407
PROTEIN_KINASE_ACTIVITY	1459	GO:0004672 protein kinase activity, GOslim:molecular_function	6	0.4636	1	GRMZM2G096407 GRMZM2G096407 GRMZM2G096407 GRMZM2G096407 GRMZM2G096407 GRMZM2G096407
METHYLTRANSFERASE_ACTIVITY	198	GO:0008168 methyltransferase activity, GOslim:molecular_function	1	0.5244	1	GRMZM2G096407
DNA_TOPOISOMERASE_(ATP-HYDROLYZING)_ACTIVITY	58	GO:0003918 DNA topoisomerase (ATP-hydrolyzing) activity, GOslim:molecular_function	1	0.1974	1	GRMZM2G096407
TWO-COMPONENT_RESPONSE_REGULATOR_ACTIVITY	55	GO:0000156 two-component response regulator activity, GOslim:molecular_function	1	0.1884	1	GRMZM2G096407
BINDING	782	GO:0005488 binding, GOslim:molecular_function	1	0.9474	1	GRMZM2G096407
VOLTAGE-GATED_POTASSIUM_CHANNEL_ACTIVITY	101	GO:0005249 voltage-gated potassium channel activity, GOslim:molecular_function	1	0.3164	1	GRMZM2G096407
CELLULAR_AMINO_ACID_METABOLIC_PROCESS_ALTERNATIVE	40	GO:0006519 cellular amino acid metabolic process, GOslim:biological_process	1	0.1417	1	GRMZM2G096407
SIGNAL_TRANSDUCTION	240	GO:0007165 signal transduction, GOslim:biological_process	1	0.5936	1	GRMZM2G096407
NUCLEOSOME	212	GO:0000786 nucleosome, GOslim:cellular_component	1	0.5487	1	GRMZM2G096407
EXONUCLEASE_ACTIVITY	23	GO:0004527 exonuclease activity, GOslim:molecular_function	1	0.0855	1	GRMZM2G096407
PROTEIN_BINDING	2087	GO:0005515 protein binding, GOslim:molecular_function	12	0.0921	1	GRMZM2G096407 GRMZM2G096407 GRMZM2G096407 GRMZM2G096407 GRMZM2G096407 GRMZM2G096407 GRMZM2G096407 GRMZM2G096407 GRMZM2G096407 GRMZM2G096407 GRMZM2G096407 GRMZM2G096407
HELICASE_ACTIVITY	159	GO:0004386 helicase activity, GOslim:molecular_function	1	0.4497	1	GRMZM2G096407
PROTEIN_FOLDING	342	GO:0006457 protein folding, GOslim:biological_process	1	0.7229	1	GRMZM2G096407
RIBOSOME	873	GO:0005840 ribosome, GOslim:cellular_component	3	0.6352	1	GRMZM2G096407 GRMZM2G096407 GRMZM2G096407
METAL_ION_TRANSPORT	156	GO:0030001 metal ion transport, GOslim:biological_process	1	0.4435	1	GRMZM2G096407
RESPONSE_TO_ANTIBIOTIC	66	GO:0046677 response to antibiotic, GOslim:biological_process	1	0.221	1	GRMZM2G096407
COENZYME_BINDING	142	GO:0050662 coenzyme binding, GOslim:molecular_function	1	0.4135	1	GRMZM2G096407
STEROID_BIOSYNTHETIC_PROCESS	74	GO:0006694 steroid biosynthetic process, GOslim:biological_process	1	0.2439	1	GRMZM2G096407
METAL_ION_BINDING	314	GO:0046872 metal ion binding, GOslim:molecular_function	2	0.3287	1	GRMZM2G096407 GRMZM2G096407
OXIDATION-REDUCTION_PROCESS	1793	GO:0055114 oxidation-reduction process, GOslim:biological_process	4	0.9057	1	GRMZM2G096407 GRMZM2G096407 GRMZM2G096407 GRMZM2G096407
HISTAMINE_RECEPTOR_ACTIVITY	91	GO:0004969 histamine receptor activity, GOslim:molecular_function	1	0.2904	1	GRMZM2G096407
TRANSPORT	673	GO:0006810 transport, GOslim:biological_process	2	0.7179	1	GRMZM2G096407 GRMZM2G096407
NUCLEUS	2042	GO:0005634 nucleus, GOslim:cellular_component	8	0.4958	1	GRMZM2G096407 GRMZM2G096407 GRMZM2G096407 GRMZM2G096407 GRMZM2G096407 GRMZM2G096407 GRMZM2G096407 GRMZM2G096407
STRUCTURAL_CONSTITUENT_OF_RIBOSOME	887	GO:0003735 structural constituent of ribosome, GOslim:molecular_function	3	0.6459	1	GRMZM2G096407 GRMZM2G096407 GRMZM2G096407
LACCASE_ACTIVITY	16	GO:0008471 laccase activity, GOslim:molecular_function	1	0.0614	1	GRMZM2G096407
PROTEIN_PHOSPHORYLATION	1626	GO:0006468 protein phosphorylation, GOslim:biological_process	7	0.4055	1	GRMZM2G096407 GRMZM2G096407 GRMZM2G096407 GRMZM2G096407 GRMZM2G096407 GRMZM2G096407 GRMZM2G096407
TRANSFERASE_ACTIVITY,_TRANSFERRING_PHOSPHORUS-CONTAINING_GROUPS	52	GO:0016772 transferase activity, transferring phosphorus-containing groups, GOslim:molecular_function	1	0.1793	1	GRMZM2G096407
PROTEOLYSIS	947	GO:0006508 proteolysis, GOslim:biological_process	2	0.8707	1	GRMZM2G096407 GRMZM2G096407
TRANSLATION	1071	GO:0006412 translation, GOslim:biological_process	3	0.7655	1	GRMZM2G096407 GRMZM2G096407 GRMZM2G096407
METHYLATION	44	GO:0032259 methylation, GOslim:biological_process	1	0.1544	1	GRMZM2G096407
DNA_REPAIR	142	GO:0006281 DNA repair, GOslim:biological_process	1	0.4135	1	GRMZM2G096407
EXTRACELLULAR_MATRIX_STRUCTURAL_CONSTITUENT	17	GO:0005201 extracellular matrix structural constituent, GOslim:molecular_function	1	0.0649	1	GRMZM2G096407
PHOSPHORYLATION	50	GO:0016310 phosphorylation, GOslim:biological_process	1	0.1731	1	GRMZM2G096407
RNA_BINDING	603	GO:0003723 RNA binding, GOslim:molecular_function	2	0.6602	1	GRMZM2G096407 GRMZM2G096407
SEQUENCE-SPECIFIC_DNA_BINDING	654	GO:0043565 sequence-specific DNA binding, GOslim:molecular_function	5	0.1002	1	GRMZM2G096407 GRMZM2G096407 GRMZM2G096407 GRMZM2G096407 GRMZM2G096407
APOPLAST	105	GO:0048046 apoplast, GOslim:cellular_component	1	0.3266	1	GRMZM2G096407
RESPONSE_TO_FREEZING	1403	GO:0050826 response to freezing, GOslim:biological_process	7	0.2717	1	GRMZM2G096407 GRMZM2G096407 GRMZM2G096407 GRMZM2G096407 GRMZM2G096407 GRMZM2G096407 GRMZM2G096407
MERCURY_ION_TRANSMEMBRANE_TRANSPORTER_ACTIVITY	18	GO:0015097 mercury ion transmembrane transporter activity, GOslim:molecular_function	1	0.0683	1	GRMZM2G096407
ENDONUCLEASE_ACTIVITY	55	GO:0004519 endonuclease activity, GOslim:molecular_function	1	0.1884	1	GRMZM2G096407
NUCLEIC_ACID_BINDING	1925	GO:0003676 nucleic acid binding, GOslim:molecular_function	5	0.8496	1	GRMZM2G096407 GRMZM2G096407 GRMZM2G096407 GRMZM2G096407 GRMZM2G096407
3-BETA-HYDROXY-DELTA5-STEROID_DEHYDROGENASE_ACTIVITY	68	GO:0003854 3-beta-hydroxy-delta5-steroid dehydrogenase activity, GOslim:molecular_function	1	0.2268	1	GRMZM2G096407
DNA_TOPOLOGICAL_CHANGE	84	GO:0006265 DNA topological change, GOslim:biological_process	1	0.2716	1	GRMZM2G096407

## Sheet: GO_rice
Description	#background	GO label	#list	p value	fdr	gene list
NUCLEUS	1495	GO:0005634 nucleus, GOslim:cellular_component	24	1.51e-11	5.19e-09	LOC_Os07g06345 LOC_Os07g06345 LOC_Os07g06345 LOC_Os07g06345 LOC_Os07g06345 LOC_Os07g06345 LOC_Os07g06345 LOC_Os07g06345 LOC_Os07g06345 LOC_Os07g06345 LOC_Os07g06345 LOC_Os07g06345 LOC_Os07g06345 LOC_Os07g06345 LOC_Os07g06345 LOC_Os07g06345 LOC_Os07g06345 LOC_Os07g06345 LOC_Os07g06345 LOC_Os07g06345 LOC_Os07g06345 LOC_Os07g06345 LOC_Os07g06345 LOC_Os07g06345
MEMBRANE-BOUNDED_ORGANELLE	1821	GO:0043227 membrane-bounded organelle, GOslim:cellular_component	25	1.4e-10	1.61e-08	LOC_Os07g06345 LOC_Os07g06345 LOC_Os07g06345 LOC_Os07g06345 LOC_Os07g06345 LOC_Os07g06345 LOC_Os07g06345 LOC_Os07g06345 LOC_Os07g06345 LOC_Os07g06345 LOC_Os07g06345 LOC_Os07g06345 LOC_Os07g06345 LOC_Os07g06345 LOC_Os07g06345 LOC_Os07g06345 LOC_Os07g06345 LOC_Os07g06345 LOC_Os07g06345 LOC_Os07g06345 LOC_Os07g06345 LOC_Os07g06345 LOC_Os07g06345 LOC_Os07g06345 LOC_Os07g06345
INTRACELLULAR_MEMBRANE-BOUNDED_ORGANELLE	1808	GO:0043231 intracellular membrane-bounded organelle, GOslim:cellular_component	25	1.21e-10	1.61e-08	LOC_Os07g06345 LOC_Os07g06345 LOC_Os07g06345 LOC_Os07g06345 LOC_Os07g06345 LOC_Os07g06345 LOC_Os07g06345 LOC_Os07g06345 LOC_Os07g06345 LOC_Os07g06345 LOC_Os07g06345 LOC_Os07g06345 LOC_Os07g06345 LOC_Os07g06345 LOC_Os07g06345 LOC_Os07g06345 LOC_Os07g06345 LOC_Os07g06345 LOC_Os07g06345 LOC_Os07g06345 LOC_Os07g06345 LOC_Os07g06345 LOC_Os07g06345 LOC_Os07g06345 LOC_Os07g06345
CELL	5550	GO:0005623 cell, GOslim:cellular_component	43	1.45e-09	9.99e-08	LOC_Os07g06345 LOC_Os07g06345 LOC_Os07g06345 LOC_Os07g06345 LOC_Os07g06345 LOC_Os07g06345 LOC_Os07g06345 LOC_Os07g06345 LOC_Os07g06345 LOC_Os07g06345 LOC_Os07g06345 LOC_Os07g06345 LOC_Os07g06345 LOC_Os07g06345 LOC_Os07g06345 LOC_Os07g06345 LOC_Os07g06345 LOC_Os07g06345 LOC_Os07g06345 LOC_Os07g06345 LOC_Os07g06345 LOC_Os07g06345 LOC_Os07g06345 LOC_Os07g06345 LOC_Os07g06345 LOC_Os07g06345 LOC_Os07g…
CELL_PART	5550	GO:0044464 cell part, GOslim:cellular_component	43	1.45e-09	9.99e-08	LOC_Os07g06345 LOC_Os07g06345 LOC_Os07g06345 LOC_Os07g06345 LOC_Os07g06345 LOC_Os07g06345 LOC_Os07g06345 LOC_Os07g06345 LOC_Os07g06345 LOC_Os07g06345 LOC_Os07g06345 LOC_Os07g06345 LOC_Os07g06345 LOC_Os07g06345 LOC_Os07g06345 LOC_Os07g06345 LOC_Os07g06345 LOC_Os07g06345 LOC_Os07g06345 LOC_Os07g06345 LOC_Os07g06345 LOC_Os07g06345 LOC_Os07g06345 LOC_Os07g06345 LOC_Os07g06345 LOC_Os07g06345 LOC_Os07g…
INTRACELLULAR_ORGANELLE	2468	GO:0043229 intracellular organelle, GOslim:cellular_component	25	5.61e-08	2.76e-06	LOC_Os07g06345 LOC_Os07g06345 LOC_Os07g06345 LOC_Os07g06345 LOC_Os07g06345 LOC_Os07g06345 LOC_Os07g06345 LOC_Os07g06345 LOC_Os07g06345 LOC_Os07g06345 LOC_Os07g06345 LOC_Os07g06345 LOC_Os07g06345 LOC_Os07g06345 LOC_Os07g06345 LOC_Os07g06345 LOC_Os07g06345 LOC_Os07g06345 LOC_Os07g06345 LOC_Os07g06345 LOC_Os07g06345 LOC_Os07g06345 LOC_Os07g06345 LOC_Os07g06345 LOC_Os07g06345
ORGANELLE	2468	GO:0043226 organelle, GOslim:cellular_component	25	5.61e-08	2.76e-06	LOC_Os07g06345 LOC_Os07g06345 LOC_Os07g06345 LOC_Os07g06345 LOC_Os07g06345 LOC_Os07g06345 LOC_Os07g06345 LOC_Os07g06345 LOC_Os07g06345 LOC_Os07g06345 LOC_Os07g06345 LOC_Os07g06345 LOC_Os07g06345 LOC_Os07g06345 LOC_Os07g06345 LOC_Os07g06345 LOC_Os07g06345 LOC_Os07g06345 LOC_Os07g06345 LOC_Os07g06345 LOC_Os07g06345 LOC_Os07g06345 LOC_Os07g06345 LOC_Os07g06345 LOC_Os07g06345
INTRACELLULAR_PART	3107	GO:0044424 intracellular part, GOslim:cellular_component	28	9.14e-08	3.93e-06	LOC_Os07g06345 LOC_Os07g06345 LOC_Os07g06345 LOC_Os07g06345 LOC_Os07g06345 LOC_Os07g06345 LOC_Os07g06345 LOC_Os07g06345 LOC_Os07g06345 LOC_Os07g06345 LOC_Os07g06345 LOC_Os07g06345 LOC_Os07g06345 LOC_Os07g06345 LOC_Os07g06345 LOC_Os07g06345 LOC_Os07g06345 LOC_Os07g06345 LOC_Os07g06345 LOC_Os07g06345 LOC_Os07g06345 LOC_Os07g06345 LOC_Os07g06345 LOC_Os07g06345 LOC_Os07g06345 LOC_Os07g06345 LOC_Os07g…
INTRACELLULAR	3733	GO:0005622 intracellular, GOslim:cellular_component	31	1.03e-07	3.94e-06	LOC_Os07g06345 LOC_Os07g06345 LOC_Os07g06345 LOC_Os07g06345 LOC_Os07g06345 LOC_Os07g06345 LOC_Os07g06345 LOC_Os07g06345 LOC_Os07g06345 LOC_Os07g06345 LOC_Os07g06345 LOC_Os07g06345 LOC_Os07g06345 LOC_Os07g06345 LOC_Os07g06345 LOC_Os07g06345 LOC_Os07g06345 LOC_Os07g06345 LOC_Os07g06345 LOC_Os07g06345 LOC_Os07g06345 LOC_Os07g06345 LOC_Os07g06345 LOC_Os07g06345 LOC_Os07g06345 LOC_Os07g06345 LOC_Os07g…
BINDING	11705	GO:0005488 binding, GOslim:molecular_function	64	5.58e-08	5.27e-05	LOC_Os07g06345 LOC_Os07g06345 LOC_Os07g06345 LOC_Os07g06345 LOC_Os07g06345 LOC_Os07g06345 LOC_Os07g06345 LOC_Os07g06345 LOC_Os07g06345 LOC_Os07g06345 LOC_Os07g06345 LOC_Os07g06345 LOC_Os07g06345 LOC_Os07g06345 LOC_Os07g06345 LOC_Os07g06345 LOC_Os07g06345 LOC_Os07g06345 LOC_Os07g06345 LOC_Os07g06345 LOC_Os07g06345 LOC_Os07g06345 LOC_Os07g06345 LOC_Os07g06345 LOC_Os07g06345 LOC_Os07g06345 LOC_Os07g…
REGULATION_OF_RNA_METABOLIC_PROCESS	776	GO:0051252 regulation of RNA metabolic process, GOslim:biological_process	13	5.53e-07	0.000349	LOC_Os07g06345 LOC_Os07g06345 LOC_Os07g06345 LOC_Os07g06345 LOC_Os07g06345 LOC_Os07g06345 LOC_Os07g06345 LOC_Os07g06345 LOC_Os07g06345 LOC_Os07g06345 LOC_Os07g06345 LOC_Os07g06345 LOC_Os07g06345
REGULATION_OF_TRANSCRIPTION,_DNA-DEPENDENT	773	GO:0006355 regulation of transcription, DNA-dependent, GOslim:biological_process	13	5.3e-07	0.000349	LOC_Os07g06345 LOC_Os07g06345 LOC_Os07g06345 LOC_Os07g06345 LOC_Os07g06345 LOC_Os07g06345 LOC_Os07g06345 LOC_Os07g06345 LOC_Os07g06345 LOC_Os07g06345 LOC_Os07g06345 LOC_Os07g06345 LOC_Os07g06345
TRANSCRIPTION,_DNA-DEPENDENT	806	GO:0006351 transcription, DNA-dependent, GOslim:biological_process	13	8.37e-07	0.000349	LOC_Os07g06345 LOC_Os07g06345 LOC_Os07g06345 LOC_Os07g06345 LOC_Os07g06345 LOC_Os07g06345 LOC_Os07g06345 LOC_Os07g06345 LOC_Os07g06345 LOC_Os07g06345 LOC_Os07g06345 LOC_Os07g06345 LOC_Os07g06345
RNA_BIOSYNTHETIC_PROCESS	808	GO:0032774 RNA biosynthetic process, GOslim:biological_process	13	8.6e-07	0.000349	LOC_Os07g06345 LOC_Os07g06345 LOC_Os07g06345 LOC_Os07g06345 LOC_Os07g06345 LOC_Os07g06345 LOC_Os07g06345 LOC_Os07g06345 LOC_Os07g06345 LOC_Os07g06345 LOC_Os07g06345 LOC_Os07g06345 LOC_Os07g06345
BIOLOGICAL_REGULATION	2100	GO:0065007 biological regulation, GOslim:biological_process	20	3.38e-06	0.000916	LOC_Os07g06345 LOC_Os07g06345 LOC_Os07g06345 LOC_Os07g06345 LOC_Os07g06345 LOC_Os07g06345 LOC_Os07g06345 LOC_Os07g06345 LOC_Os07g06345 LOC_Os07g06345 LOC_Os07g06345 LOC_Os07g06345 LOC_Os07g06345 LOC_Os07g06345 LOC_Os07g06345 LOC_Os07g06345 LOC_Os07g06345 LOC_Os07g06345 LOC_Os07g06345 LOC_Os07g06345
REGULATION_OF_CELLULAR_PROCESS	1898	GO:0050794 regulation of cellular process, GOslim:biological_process	19	2.99e-06	0.000916	LOC_Os07g06345 LOC_Os07g06345 LOC_Os07g06345 LOC_Os07g06345 LOC_Os07g06345 LOC_Os07g06345 LOC_Os07g06345 LOC_Os07g06345 LOC_Os07g06345 LOC_Os07g06345 LOC_Os07g06345 LOC_Os07g06345 LOC_Os07g06345 LOC_Os07g06345 LOC_Os07g06345 LOC_Os07g06345 LOC_Os07g06345 LOC_Os07g06345 LOC_Os07g06345
REGULATION_OF_BIOLOGICAL_PROCESS	1988	GO:0050789 regulation of biological process, GOslim:biological_process	19	5.76e-06	0.00125	LOC_Os07g06345 LOC_Os07g06345 LOC_Os07g06345 LOC_Os07g06345 LOC_Os07g06345 LOC_Os07g06345 LOC_Os07g06345 LOC_Os07g06345 LOC_Os07g06345 LOC_Os07g06345 LOC_Os07g06345 LOC_Os07g06345 LOC_Os07g06345 LOC_Os07g06345 LOC_Os07g06345 LOC_Os07g06345 LOC_Os07g06345 LOC_Os07g06345 LOC_Os07g06345
RNA_METABOLIC_PROCESS	1126	GO:0016070 RNA metabolic process, GOslim:biological_process	14	6.14e-06	0.00125	LOC_Os07g06345 LOC_Os07g06345 LOC_Os07g06345 LOC_Os07g06345 LOC_Os07g06345 LOC_Os07g06345 LOC_Os07g06345 LOC_Os07g06345 LOC_Os07g06345 LOC_Os07g06345 LOC_Os07g06345 LOC_Os07g06345 LOC_Os07g06345 LOC_Os07g06345
COPPER_ION_BINDING	134	GO:0005507 copper ion binding, GOslim:molecular_function	6	3.5e-06	0.00165	LOC_Os07g06345 LOC_Os07g06345 LOC_Os07g06345 LOC_Os07g06345 LOC_Os07g06345 LOC_Os07g06345
DNA_BINDING	2023	GO:0003677 DNA binding, GOslim:molecular_function	19	7.35e-06	0.00232	LOC_Os07g06345 LOC_Os07g06345 LOC_Os07g06345 LOC_Os07g06345 LOC_Os07g06345 LOC_Os07g06345 LOC_Os07g06345 LOC_Os07g06345 LOC_Os07g06345 LOC_Os07g06345 LOC_Os07g06345 LOC_Os07g06345 LOC_Os07g06345 LOC_Os07g06345 LOC_Os07g06345 LOC_Os07g06345 LOC_Os07g06345 LOC_Os07g06345 LOC_Os07g06345
REGULATION_OF_CELLULAR_METABOLIC_PROCESS	1560	GO:0031323 regulation of cellular metabolic process, GOslim:biological_process	16	1.41e-05	0.00255	LOC_Os07g06345 LOC_Os07g06345 LOC_Os07g06345 LOC_Os07g06345 LOC_Os07g06345 LOC_Os07g06345 LOC_Os07g06345 LOC_Os07g06345 LOC_Os07g06345 LOC_Os07g06345 LOC_Os07g06345 LOC_Os07g06345 LOC_Os07g06345 LOC_Os07g06345 LOC_Os07g06345 LOC_Os07g06345
RESPONSE_TO_ABIOTIC_STIMULUS	48	GO:0009628 response to abiotic stimulus, GOslim:biological_process	4	1.6e-05	0.00259	LOC_Os07g06345 LOC_Os07g06345 LOC_Os07g06345 LOC_Os07g06345
REGULATION_OF_METABOLIC_PROCESS	1630	GO:0019222 regulation of metabolic process, GOslim:biological_process	16	2.39e-05	0.00353	LOC_Os07g06345 LOC_Os07g06345 LOC_Os07g06345 LOC_Os07g06345 LOC_Os07g06345 LOC_Os07g06345 LOC_Os07g06345 LOC_Os07g06345 LOC_Os07g06345 LOC_Os07g06345 LOC_Os07g06345 LOC_Os07g06345 LOC_Os07g06345 LOC_Os07g06345 LOC_Os07g06345 LOC_Os07g06345
TRANSCRIPTION,_DNA-DEPENDENT_ALTERNATIVE	1598	GO:0006350 transcription, DNA-dependent, GOslim:biological_process	15	7.11e-05	0.00368	LOC_Os07g06345 LOC_Os07g06345 LOC_Os07g06345 LOC_Os07g06345 LOC_Os07g06345 LOC_Os07g06345 LOC_Os07g06345 LOC_Os07g06345 LOC_Os07g06345 LOC_Os07g06345 LOC_Os07g06345 LOC_Os07g06345 LOC_Os07g06345 LOC_Os07g06345 LOC_Os07g06345
REGULATION_OF_BIOSYNTHETIC_PROCESS	1538	GO:0009889 regulation of biosynthetic process, GOslim:biological_process	15	4.66e-05	0.00368	LOC_Os07g06345 LOC_Os07g06345 LOC_Os07g06345 LOC_Os07g06345 LOC_Os07g06345 LOC_Os07g06345 LOC_Os07g06345 LOC_Os07g06345 LOC_Os07g06345 LOC_Os07g06345 LOC_Os07g06345 LOC_Os07g06345 LOC_Os07g06345 LOC_Os07g06345 LOC_Os07g06345
RESPONSE_TO_RED_OR_FAR_RED_LIGHT	3	GO:0009639 response to red or far red light, GOslim:biological_process	2	8.16e-05	0.00368	LOC_Os07g06345 LOC_Os07g06345
REGULATION_OF_NUCLEOBASE-CONTAINING_COMPOUND_METABOLIC_PROCESS	1501	GO:0019219 regulation of nucleobase-containing compound metabolic process, GOslim:biological_process	15	3.55e-05	0.00368	LOC_Os07g06345 LOC_Os07g06345 LOC_Os07g06345 LOC_Os07g06345 LOC_Os07g06345 LOC_Os07g06345 LOC_Os07g06345 LOC_Os07g06345 LOC_Os07g06345 LOC_Os07g06345 LOC_Os07g06345 LOC_Os07g06345 LOC_Os07g06345 LOC_Os07g06345 LOC_Os07g06345
REGULATION_OF_TRANSCRIPTION,_DNA-DEPENDENT_ALTERNATIVE	1495	GO:0045449 regulation of transcription, DNA-dependent, GOslim:biological_process	15	3.39e-05	0.00368	LOC_Os07g06345 LOC_Os07g06345 LOC_Os07g06345 LOC_Os07g06345 LOC_Os07g06345 LOC_Os07g06345 LOC_Os07g06345 LOC_Os07g06345 LOC_Os07g06345 LOC_Os07g06345 LOC_Os07g06345 LOC_Os07g06345 LOC_Os07g06345 LOC_Os07g06345 LOC_Os07g06345
PHOTOTRANSDUCTION	3	GO:0007602 phototransduction, GOslim:biological_process	2	8.16e-05	0.00368	LOC_Os07g06345 LOC_Os07g06345
PROTEIN-TETRAPYRROLE_LINKAGE	3	GO:0017006 protein-tetrapyrrole linkage, GOslim:biological_process	2	8.16e-05	0.00368	LOC_Os07g06345 LOC_Os07g06345
REGULATION_OF_MACROMOLECULE_METABOLIC_PROCESS	1612	GO:0060255 regulation of macromolecule metabolic process, GOslim:biological_process	15	7.83e-05	0.00368	LOC_Os07g06345 LOC_Os07g06345 LOC_Os07g06345 LOC_Os07g06345 LOC_Os07g06345 LOC_Os07g06345 LOC_Os07g06345 LOC_Os07g06345 LOC_Os07g06345 LOC_Os07g06345 LOC_Os07g06345 LOC_Os07g06345 LOC_Os07g06345 LOC_Os07g06345 LOC_Os07g06345
RED,_FAR-RED_LIGHT_PHOTOTRANSDUCTION	3	GO:0009585 red, far-red light phototransduction, GOslim:biological_process	2	8.16e-05	0.00368	LOC_Os07g06345 LOC_Os07g06345
REGULATION_OF_MACROMOLECULE_BIOSYNTHETIC_PROCESS	1538	GO:0010556 regulation of macromolecule biosynthetic process, GOslim:biological_process	15	4.66e-05	0.00368	LOC_Os07g06345 LOC_Os07g06345 LOC_Os07g06345 LOC_Os07g06345 LOC_Os07g06345 LOC_Os07g06345 LOC_Os07g06345 LOC_Os07g06345 LOC_Os07g06345 LOC_Os07g06345 LOC_Os07g06345 LOC_Os07g06345 LOC_Os07g06345 LOC_Os07g06345 LOC_Os07g06345
PROTEIN-CHROMOPHORE_LINKAGE	3	GO:0018298 protein-chromophore linkage, GOslim:biological_process	2	8.16e-05	0.00368	LOC_Os07g06345 LOC_Os07g06345
DETECTION_OF_EXTERNAL_STIMULUS	3	GO:0009581 detection of external stimulus, GOslim:biological_process	2	8.16e-05	0.00368	LOC_Os07g06345 LOC_Os07g06345
CELLULAR_RESPONSE_TO_RED_OR_FAR_RED_LIGHT	3	GO:0071489 cellular response to red or far red light, GOslim:biological_process	2	8.16e-05	0.00368	LOC_Os07g06345 LOC_Os07g06345
CELLULAR_MACROMOLECULE_METABOLIC_PROCESS	5328	GO:0044260 cellular macromolecule metabolic process, GOslim:biological_process	32	5.47e-05	0.00368	LOC_Os07g06345 LOC_Os07g06345 LOC_Os07g06345 LOC_Os07g06345 LOC_Os07g06345 LOC_Os07g06345 LOC_Os07g06345 LOC_Os07g06345 LOC_Os07g06345 LOC_Os07g06345 LOC_Os07g06345 LOC_Os07g06345 LOC_Os07g06345 LOC_Os07g06345 LOC_Os07g06345 LOC_Os07g06345 LOC_Os07g06345 LOC_Os07g06345 LOC_Os07g06345 LOC_Os07g06345 LOC_Os07g06345 LOC_Os07g06345 LOC_Os07g06345 LOC_Os07g06345 LOC_Os07g06345 LOC_Os07g06345 LOC_Os07g…
CELLULAR_RESPONSE_TO_LIGHT_STIMULUS	3	GO:0071482 cellular response to light stimulus, GOslim:biological_process	2	8.16e-05	0.00368	LOC_Os07g06345 LOC_Os07g06345
DETECTION_OF_LIGHT_STIMULUS	3	GO:0009583 detection of light stimulus, GOslim:biological_process	2	8.16e-05	0.00368	LOC_Os07g06345 LOC_Os07g06345
DETECTION_OF_ABIOTIC_STIMULUS	3	GO:0009582 detection of abiotic stimulus, GOslim:biological_process	2	8.16e-05	0.00368	LOC_Os07g06345 LOC_Os07g06345
REGULATION_OF_CELLULAR_BIOSYNTHETIC_PROCESS	1538	GO:0031326 regulation of cellular biosynthetic process, GOslim:biological_process	15	4.66e-05	0.00368	LOC_Os07g06345 LOC_Os07g06345 LOC_Os07g06345 LOC_Os07g06345 LOC_Os07g06345 LOC_Os07g06345 LOC_Os07g06345 LOC_Os07g06345 LOC_Os07g06345 LOC_Os07g06345 LOC_Os07g06345 LOC_Os07g06345 LOC_Os07g06345 LOC_Os07g06345 LOC_Os07g06345
REGULATION_OF_GENE_EXPRESSION	1559	GO:0010468 regulation of gene expression, GOslim:biological_process	15	5.42e-05	0.00368	LOC_Os07g06345 LOC_Os07g06345 LOC_Os07g06345 LOC_Os07g06345 LOC_Os07g06345 LOC_Os07g06345 LOC_Os07g06345 LOC_Os07g06345 LOC_Os07g06345 LOC_Os07g06345 LOC_Os07g06345 LOC_Os07g06345 LOC_Os07g06345 LOC_Os07g06345 LOC_Os07g06345
DETECTION_OF_STIMULUS	3	GO:0051606 detection of stimulus, GOslim:biological_process	2	8.16e-05	0.00368	LOC_Os07g06345 LOC_Os07g06345
REGULATION_OF_NITROGEN_COMPOUND_METABOLIC_PROCESS	1501	GO:0051171 regulation of nitrogen compound metabolic process, GOslim:biological_process	15	3.55e-05	0.00368	LOC_Os07g06345 LOC_Os07g06345 LOC_Os07g06345 LOC_Os07g06345 LOC_Os07g06345 LOC_Os07g06345 LOC_Os07g06345 LOC_Os07g06345 LOC_Os07g06345 LOC_Os07g06345 LOC_Os07g06345 LOC_Os07g06345 LOC_Os07g06345 LOC_Os07g06345 LOC_Os07g06345
CELLULAR_RESPONSE_TO_RADIATION	3	GO:0071478 cellular response to radiation, GOslim:biological_process	2	8.16e-05	0.00368	LOC_Os07g06345 LOC_Os07g06345
REGULATION_OF_PRIMARY_METABOLIC_PROCESS	1589	GO:0080090 regulation of primary metabolic process, GOslim:biological_process	15	6.68e-05	0.00368	LOC_Os07g06345 LOC_Os07g06345 LOC_Os07g06345 LOC_Os07g06345 LOC_Os07g06345 LOC_Os07g06345 LOC_Os07g06345 LOC_Os07g06345 LOC_Os07g06345 LOC_Os07g06345 LOC_Os07g06345 LOC_Os07g06345 LOC_Os07g06345 LOC_Os07g06345 LOC_Os07g06345
CELLULAR_RESPONSE_TO_ABIOTIC_STIMULUS	3	GO:0071214 cellular response to abiotic stimulus, GOslim:biological_process	2	8.16e-05	0.00368	LOC_Os07g06345 LOC_Os07g06345
RED_OR_FAR-RED_LIGHT_SIGNALING_PATHWAY	3	GO:0010017 red or far-red light signaling pathway, GOslim:biological_process	2	8.16e-05	0.00368	LOC_Os07g06345 LOC_Os07g06345
CELLULAR_METABOLIC_PROCESS	6576	GO:0044237 cellular metabolic process, GOslim:biological_process	36	0.000115	0.00484	LOC_Os07g06345 LOC_Os07g06345 LOC_Os07g06345 LOC_Os07g06345 LOC_Os07g06345 LOC_Os07g06345 LOC_Os07g06345 LOC_Os07g06345 LOC_Os07g06345 LOC_Os07g06345 LOC_Os07g06345 LOC_Os07g06345 LOC_Os07g06345 LOC_Os07g06345 LOC_Os07g06345 LOC_Os07g06345 LOC_Os07g06345 LOC_Os07g06345 LOC_Os07g06345 LOC_Os07g06345 LOC_Os07g06345 LOC_Os07g06345 LOC_Os07g06345 LOC_Os07g06345 LOC_Os07g06345 LOC_Os07g06345 LOC_Os07g…
SENSORY_PERCEPTION	4	GO:0007600 sensory perception, GOslim:biological_process	2	0.000122	0.00484	LOC_Os07g06345 LOC_Os07g06345
RESPONSE_TO_TEMPERATURE_STIMULUS	4	GO:0009266 response to temperature stimulus, GOslim:biological_process	2	0.000122	0.00484	LOC_Os07g06345 LOC_Os07g06345
COGNITION	4	GO:0050890 cognition, GOslim:biological_process	2	0.000122	0.00484	LOC_Os07g06345 LOC_Os07g06345
RESPONSE_TO_HEAT	4	GO:0009408 response to heat, GOslim:biological_process	2	0.000122	0.00484	LOC_Os07g06345 LOC_Os07g06345
CELLULAR_MACROMOLECULE_BIOSYNTHETIC_PROCESS	2546	GO:0034645 cellular macromolecule biosynthetic process, GOslim:biological_process	19	0.000157	0.00604	LOC_Os07g06345 LOC_Os07g06345 LOC_Os07g06345 LOC_Os07g06345 LOC_Os07g06345 LOC_Os07g06345 LOC_Os07g06345 LOC_Os07g06345 LOC_Os07g06345 LOC_Os07g06345 LOC_Os07g06345 LOC_Os07g06345 LOC_Os07g06345 LOC_Os07g06345 LOC_Os07g06345 LOC_Os07g06345 LOC_Os07g06345 LOC_Os07g06345 LOC_Os07g06345
MACROMOLECULE_BIOSYNTHETIC_PROCESS	2550	GO:0009059 macromolecule biosynthetic process, GOslim:biological_process	19	0.00016	0.00604	LOC_Os07g06345 LOC_Os07g06345 LOC_Os07g06345 LOC_Os07g06345 LOC_Os07g06345 LOC_Os07g06345 LOC_Os07g06345 LOC_Os07g06345 LOC_Os07g06345 LOC_Os07g06345 LOC_Os07g06345 LOC_Os07g06345 LOC_Os07g06345 LOC_Os07g06345 LOC_Os07g06345 LOC_Os07g06345 LOC_Os07g06345 LOC_Os07g06345 LOC_Os07g06345
SYSTEM_PROCESS	5	GO:0003008 system process, GOslim:biological_process	2	0.000171	0.00616	LOC_Os07g06345 LOC_Os07g06345
NEUROLOGICAL_SYSTEM_PROCESS	5	GO:0050877 neurological system process, GOslim:biological_process	2	0.000171	0.00616	LOC_Os07g06345 LOC_Os07g06345
CELLULAR_PROCESS	7980	GO:0009987 cellular process, GOslim:biological_process	40	0.000289	0.0102	LOC_Os07g06345 LOC_Os07g06345 LOC_Os07g06345 LOC_Os07g06345 LOC_Os07g06345 LOC_Os07g06345 LOC_Os07g06345 LOC_Os07g06345 LOC_Os07g06345 LOC_Os07g06345 LOC_Os07g06345 LOC_Os07g06345 LOC_Os07g06345 LOC_Os07g06345 LOC_Os07g06345 LOC_Os07g06345 LOC_Os07g06345 LOC_Os07g06345 LOC_Os07g06345 LOC_Os07g06345 LOC_Os07g06345 LOC_Os07g06345 LOC_Os07g06345 LOC_Os07g06345 LOC_Os07g06345 LOC_Os07g06345 LOC_Os07g…
NUCLEIC_ACID_BINDING	3311	GO:0003676 nucleic acid binding, GOslim:molecular_function	23	8.92e-05	0.012	LOC_Os07g06345 LOC_Os07g06345 LOC_Os07g06345 LOC_Os07g06345 LOC_Os07g06345 LOC_Os07g06345 LOC_Os07g06345 LOC_Os07g06345 LOC_Os07g06345 LOC_Os07g06345 LOC_Os07g06345 LOC_Os07g06345 LOC_Os07g06345 LOC_Os07g06345 LOC_Os07g06345 LOC_Os07g06345 LOC_Os07g06345 LOC_Os07g06345 LOC_Os07g06345 LOC_Os07g06345 LOC_Os07g06345 LOC_Os07g06345 LOC_Os07g06345
TRANSFERASE_ACTIVITY	3084	GO:0016740 transferase activity, GOslim:molecular_function	22	8.81e-05	0.012	LOC_Os07g06345 LOC_Os07g06345 LOC_Os07g06345 LOC_Os07g06345 LOC_Os07g06345 LOC_Os07g06345 LOC_Os07g06345 LOC_Os07g06345 LOC_Os07g06345 LOC_Os07g06345 LOC_Os07g06345 LOC_Os07g06345 LOC_Os07g06345 LOC_Os07g06345 LOC_Os07g06345 LOC_Os07g06345 LOC_Os07g06345 LOC_Os07g06345 LOC_Os07g06345 LOC_Os07g06345 LOC_Os07g06345 LOC_Os07g06345
PHOTORECEPTOR_ACTIVITY	3	GO:0009881 photoreceptor activity, GOslim:molecular_function	2	8.16e-05	0.012	LOC_Os07g06345 LOC_Os07g06345
G-PROTEIN_COUPLED_PHOTORECEPTOR_ACTIVITY	3	GO:0008020 G-protein coupled photoreceptor activity, GOslim:molecular_function	2	8.16e-05	0.012	LOC_Os07g06345 LOC_Os07g06345
PHOSPHORYLATION	1668	GO:0016310 phosphorylation, GOslim:biological_process	14	0.000384	0.0133	LOC_Os07g06345 LOC_Os07g06345 LOC_Os07g06345 LOC_Os07g06345 LOC_Os07g06345 LOC_Os07g06345 LOC_Os07g06345 LOC_Os07g06345 LOC_Os07g06345 LOC_Os07g06345 LOC_Os07g06345 LOC_Os07g06345 LOC_Os07g06345 LOC_Os07g06345
G-PROTEIN_COUPLED_RECEPTOR_ACTIVITY	4	GO:0004930 G-protein coupled receptor activity, GOslim:molecular_function	2	0.000122	0.0144	LOC_Os07g06345 LOC_Os07g06345
CELLULAR_PROTEIN_MODIFICATION_PROCESS	1922	GO:0006464 cellular protein modification process, GOslim:biological_process	15	0.000504	0.017	LOC_Os07g06345 LOC_Os07g06345 LOC_Os07g06345 LOC_Os07g06345 LOC_Os07g06345 LOC_Os07g06345 LOC_Os07g06345 LOC_Os07g06345 LOC_Os07g06345 LOC_Os07g06345 LOC_Os07g06345 LOC_Os07g06345 LOC_Os07g06345 LOC_Os07g06345 LOC_Os07g06345
TRANSCRIPTION_REGULATOR_ACTIVITY	989	GO:0030528 transcription regulator activity, GOslim:molecular_function	11	0.000163	0.0172	LOC_Os07g06345 LOC_Os07g06345 LOC_Os07g06345 LOC_Os07g06345 LOC_Os07g06345 LOC_Os07g06345 LOC_Os07g06345 LOC_Os07g06345 LOC_Os07g06345 LOC_Os07g06345 LOC_Os07g06345
CELLULAR_BIOSYNTHETIC_PROCESS	3054	GO:0044249 cellular biosynthetic process, GOslim:biological_process	20	0.000559	0.0185	LOC_Os07g06345 LOC_Os07g06345 LOC_Os07g06345 LOC_Os07g06345 LOC_Os07g06345 LOC_Os07g06345 LOC_Os07g06345 LOC_Os07g06345 LOC_Os07g06345 LOC_Os07g06345 LOC_Os07g06345 LOC_Os07g06345 LOC_Os07g06345 LOC_Os07g06345 LOC_Os07g06345 LOC_Os07g06345 LOC_Os07g06345 LOC_Os07g06345 LOC_Os07g06345 LOC_Os07g06345
MACROMOLECULE_METABOLIC_PROCESS	6374	GO:0043170 macromolecule metabolic process, GOslim:biological_process	33	0.000638	0.0189	LOC_Os07g06345 LOC_Os07g06345 LOC_Os07g06345 LOC_Os07g06345 LOC_Os07g06345 LOC_Os07g06345 LOC_Os07g06345 LOC_Os07g06345 LOC_Os07g06345 LOC_Os07g06345 LOC_Os07g06345 LOC_Os07g06345 LOC_Os07g06345 LOC_Os07g06345 LOC_Os07g06345 LOC_Os07g06345 LOC_Os07g06345 LOC_Os07g06345 LOC_Os07g06345 LOC_Os07g06345 LOC_Os07g06345 LOC_Os07g06345 LOC_Os07g06345 LOC_Os07g06345 LOC_Os07g06345 LOC_Os07g06345 LOC_Os07g…
MACROMOLECULE_GLYCOSYLATION	55	GO:0043413 macromolecule glycosylation, GOslim:biological_process	3	0.000639	0.0189	LOC_Os07g06345 LOC_Os07g06345 LOC_Os07g06345
GLYCOPROTEIN_BIOSYNTHETIC_PROCESS	55	GO:0009101 glycoprotein biosynthetic process, GOslim:biological_process	3	0.000639	0.0189	LOC_Os07g06345 LOC_Os07g06345 LOC_Os07g06345
MACROMOLECULE_MODIFICATION	1965	GO:0043412 macromolecule modification, GOslim:biological_process	15	0.00063	0.0189	LOC_Os07g06345 LOC_Os07g06345 LOC_Os07g06345 LOC_Os07g06345 LOC_Os07g06345 LOC_Os07g06345 LOC_Os07g06345 LOC_Os07g06345 LOC_Os07g06345 LOC_Os07g06345 LOC_Os07g06345 LOC_Os07g06345 LOC_Os07g06345 LOC_Os07g06345 LOC_Os07g06345
PROTEIN_GLYCOSYLATION	55	GO:0006486 protein glycosylation, GOslim:biological_process	3	0.000639	0.0189	LOC_Os07g06345 LOC_Os07g06345 LOC_Os07g06345
GLYCOSYLATION	55	GO:0070085 glycosylation, GOslim:biological_process	3	0.000639	0.0189	LOC_Os07g06345 LOC_Os07g06345 LOC_Os07g06345
GALACTOSYLTRANSFERASE_ACTIVITY	37	GO:0008378 galactosyltransferase activity, GOslim:molecular_function	3	0.000213	0.0201	LOC_Os07g06345 LOC_Os07g06345 LOC_Os07g06345
PHOSPHATE-CONTAINING_COMPOUND_METABOLIC_PROCESS	1786	GO:0006796 phosphate-containing compound metabolic process, GOslim:biological_process	14	0.000744	0.0212	LOC_Os07g06345 LOC_Os07g06345 LOC_Os07g06345 LOC_Os07g06345 LOC_Os07g06345 LOC_Os07g06345 LOC_Os07g06345 LOC_Os07g06345 LOC_Os07g06345 LOC_Os07g06345 LOC_Os07g06345 LOC_Os07g06345 LOC_Os07g06345 LOC_Os07g06345
PHOSPHORUS_METABOLIC_PROCESS	1786	GO:0006793 phosphorus metabolic process, GOslim:biological_process	14	0.000744	0.0212	LOC_Os07g06345 LOC_Os07g06345 LOC_Os07g06345 LOC_Os07g06345 LOC_Os07g06345 LOC_Os07g06345 LOC_Os07g06345 LOC_Os07g06345 LOC_Os07g06345 LOC_Os07g06345 LOC_Os07g06345 LOC_Os07g06345 LOC_Os07g06345 LOC_Os07g06345
GLYCOPROTEIN_METABOLIC_PROCESS	65	GO:0009100 glycoprotein metabolic process, GOslim:biological_process	3	0.00102	0.0285	LOC_Os07g06345 LOC_Os07g06345 LOC_Os07g06345
NUCLEOBASE-CONTAINING_COMPOUND_METABOLIC_PROCESS	2512	GO:0006139 nucleobase-containing compound metabolic process, GOslim:biological_process	17	0.00104	0.0286	LOC_Os07g06345 LOC_Os07g06345 LOC_Os07g06345 LOC_Os07g06345 LOC_Os07g06345 LOC_Os07g06345 LOC_Os07g06345 LOC_Os07g06345 LOC_Os07g06345 LOC_Os07g06345 LOC_Os07g06345 LOC_Os07g06345 LOC_Os07g06345 LOC_Os07g06345 LOC_Os07g06345 LOC_Os07g06345 LOC_Os07g06345
PEPTIDYL-HISTIDINE_PHOSPHORYLATION	15	GO:0018106 peptidyl-histidine phosphorylation, GOslim:biological_process	2	0.00108	0.0294	LOC_Os07g06345 LOC_Os07g06345
PROTEIN_HOMODIMERIZATION_ACTIVITY	8	GO:0042803 protein homodimerization activity, GOslim:molecular_function	2	0.000364	0.0312	LOC_Os07g06345 LOC_Os07g06345
PEPTIDYL-HISTIDINE_MODIFICATION	16	GO:0018202 peptidyl-histidine modification, GOslim:biological_process	2	0.00122	0.0324	LOC_Os07g06345 LOC_Os07g06345
PHOSPHOTRANSFERASE_ACTIVITY,_ALCOHOL_GROUP_AS_ACCEPTOR	1685	GO:0016773 phosphotransferase activity, alcohol group as acceptor, GOslim:molecular_function	14	0.000424	0.0334	LOC_Os07g06345 LOC_Os07g06345 LOC_Os07g06345 LOC_Os07g06345 LOC_Os07g06345 LOC_Os07g06345 LOC_Os07g06345 LOC_Os07g06345 LOC_Os07g06345 LOC_Os07g06345 LOC_Os07g06345 LOC_Os07g06345 LOC_Os07g06345 LOC_Os07g06345
BIOSYNTHETIC_PROCESS	3274	GO:0009058 biosynthetic process, GOslim:biological_process	20	0.0013	0.034	LOC_Os07g06345 LOC_Os07g06345 LOC_Os07g06345 LOC_Os07g06345 LOC_Os07g06345 LOC_Os07g06345 LOC_Os07g06345 LOC_Os07g06345 LOC_Os07g06345 LOC_Os07g06345 LOC_Os07g06345 LOC_Os07g06345 LOC_Os07g06345 LOC_Os07g06345 LOC_Os07g06345 LOC_Os07g06345 LOC_Os07g06345 LOC_Os07g06345 LOC_Os07g06345 LOC_Os07g06345
INTRACELLULAR_SIGNAL_TRANSDUCTION_ALT2	160	GO:0007242 intracellular signal transduction, GOslim:biological_process	4	0.00133	0.0344	LOC_Os07g06345 LOC_Os07g06345 LOC_Os07g06345 LOC_Os07g06345
KINASE_ACTIVITY	1714	GO:0016301 kinase activity, GOslim:molecular_function	14	0.0005	0.0364	LOC_Os07g06345 LOC_Os07g06345 LOC_Os07g06345 LOC_Os07g06345 LOC_Os07g06345 LOC_Os07g06345 LOC_Os07g06345 LOC_Os07g06345 LOC_Os07g06345 LOC_Os07g06345 LOC_Os07g06345 LOC_Os07g06345 LOC_Os07g06345 LOC_Os07g06345
SEQUENCE-SPECIFIC_DNA_BINDING_TRANSCRIPTION_FACTOR_ACTIVITY	636	GO:0003700 sequence-specific DNA binding transcription factor activity, GOslim:molecular_function	8	0.000589	0.0398	LOC_Os07g06345 LOC_Os07g06345 LOC_Os07g06345 LOC_Os07g06345 LOC_Os07g06345 LOC_Os07g06345 LOC_Os07g06345 LOC_Os07g06345
NITROGEN_COMPOUND_METABOLIC_PROCESS	2897	GO:0006807 nitrogen compound metabolic process, GOslim:biological_process	18	0.0019	0.0477	LOC_Os07g06345 LOC_Os07g06345 LOC_Os07g06345 LOC_Os07g06345 LOC_Os07g06345 LOC_Os07g06345 LOC_Os07g06345 LOC_Os07g06345 LOC_Os07g06345 LOC_Os07g06345 LOC_Os07g06345 LOC_Os07g06345 LOC_Os07g06345 LOC_Os07g06345 LOC_Os07g06345 LOC_Os07g06345 LOC_Os07g06345 LOC_Os07g06345
PROTEIN_PHOSPHORYLATION	1545	GO:0006468 protein phosphorylation, GOslim:biological_process	12	0.00191	0.0477	LOC_Os07g06345 LOC_Os07g06345 LOC_Os07g06345 LOC_Os07g06345 LOC_Os07g06345 LOC_Os07g06345 LOC_Os07g06345 LOC_Os07g06345 LOC_Os07g06345 LOC_Os07g06345 LOC_Os07g06345 LOC_Os07g06345
PEPTIDYL-AMINO_ACID_MODIFICATION	21	GO:0018193 peptidyl-amino acid modification, GOslim:biological_process	2	0.00199	0.0491	LOC_Os07g06345 LOC_Os07g06345
GENE_EXPRESSION	2459	GO:0010467 gene expression, GOslim:biological_process	16	0.00216	0.0524	LOC_Os07g06345 LOC_Os07g06345 LOC_Os07g06345 LOC_Os07g06345 LOC_Os07g06345 LOC_Os07g06345 LOC_Os07g06345 LOC_Os07g06345 LOC_Os07g06345 LOC_Os07g06345 LOC_Os07g06345 LOC_Os07g06345 LOC_Os07g06345 LOC_Os07g06345 LOC_Os07g06345 LOC_Os07g06345
PRIMARY_METABOLIC_PROCESS	7728	GO:0044238 primary metabolic process, GOslim:biological_process	36	0.00231	0.0551	LOC_Os07g06345 LOC_Os07g06345 LOC_Os07g06345 LOC_Os07g06345 LOC_Os07g06345 LOC_Os07g06345 LOC_Os07g06345 LOC_Os07g06345 LOC_Os07g06345 LOC_Os07g06345 LOC_Os07g06345 LOC_Os07g06345 LOC_Os07g06345 LOC_Os07g06345 LOC_Os07g06345 LOC_Os07g06345 LOC_Os07g06345 LOC_Os07g06345 LOC_Os07g06345 LOC_Os07g06345 LOC_Os07g06345 LOC_Os07g06345 LOC_Os07g06345 LOC_Os07g06345 LOC_Os07g06345 LOC_Os07g06345 LOC_Os07g…
PHOSPHOTRANSFERASE_ACTIVITY,_NITROGENOUS_GROUP_AS_ACCEPTOR	19	GO:0016775 phosphotransferase activity, nitrogenous group as acceptor, GOslim:molecular_function	2	0.00166	0.0924	LOC_Os07g06345 LOC_Os07g06345
PROTEIN_HISTIDINE_KINASE_ACTIVITY	19	GO:0004673 protein histidine kinase activity, GOslim:molecular_function	2	0.00166	0.0924	LOC_Os07g06345 LOC_Os07g06345
TWO-COMPONENT_SENSOR_ACTIVITY	19	GO:0000155 two-component sensor activity, GOslim:molecular_function	2	0.00166	0.0924	LOC_Os07g06345 LOC_Os07g06345
RIBONUCLEOTIDE_BINDING	3154	GO:0032553 ribonucleotide binding, GOslim:molecular_function	19	0.00201	0.0932	LOC_Os07g06345 LOC_Os07g06345 LOC_Os07g06345 LOC_Os07g06345 LOC_Os07g06345 LOC_Os07g06345 LOC_Os07g06345 LOC_Os07g06345 LOC_Os07g06345 LOC_Os07g06345 LOC_Os07g06345 LOC_Os07g06345 LOC_Os07g06345 LOC_Os07g06345 LOC_Os07g06345 LOC_Os07g06345 LOC_Os07g06345 LOC_Os07g06345 LOC_Os07g06345
TRANSFERASE_ACTIVITY,_TRANSFERRING_PHOSPHORUS-CONTAINING_GROUPS	1994	GO:0016772 transferase activity, transferring phosphorus-containing groups, GOslim:molecular_function	14	0.00207	0.0932	LOC_Os07g06345 LOC_Os07g06345 LOC_Os07g06345 LOC_Os07g06345 LOC_Os07g06345 LOC_Os07g06345 LOC_Os07g06345 LOC_Os07g06345 LOC_Os07g06345 LOC_Os07g06345 LOC_Os07g06345 LOC_Os07g06345 LOC_Os07g06345 LOC_Os07g06345
PURINE_RIBONUCLEOTIDE_BINDING	3154	GO:0032555 purine ribonucleotide binding, GOslim:molecular_function	19	0.00201	0.0932	LOC_Os07g06345 LOC_Os07g06345 LOC_Os07g06345 LOC_Os07g06345 LOC_Os07g06345 LOC_Os07g06345 LOC_Os07g06345 LOC_Os07g06345 LOC_Os07g06345 LOC_Os07g06345 LOC_Os07g06345 LOC_Os07g06345 LOC_Os07g06345 LOC_Os07g06345 LOC_Os07g06345 LOC_Os07g06345 LOC_Os07g06345 LOC_Os07g06345 LOC_Os07g06345
PROTEIN_KINASE_ACTIVITY	1547	GO:0004672 protein kinase activity, GOslim:molecular_function	12	0.00193	0.0932	LOC_Os07g06345 LOC_Os07g06345 LOC_Os07g06345 LOC_Os07g06345 LOC_Os07g06345 LOC_Os07g06345 LOC_Os07g06345 LOC_Os07g06345 LOC_Os07g06345 LOC_Os07g06345 LOC_Os07g06345 LOC_Os07g06345
RESPONSE_TO_EXTERNAL_STIMULUS	31	GO:0009605 response to external stimulus, GOslim:biological_process	2	0.00408	0.0962	LOC_Os07g06345 LOC_Os07g06345
RESPONSE_TO_LIGHT_STIMULUS	32	GO:0009416 response to light stimulus, GOslim:biological_process	2	0.00433	0.0991	LOC_Os07g06345 LOC_Os07g06345
RESPONSE_TO_RADIATION	32	GO:0009314 response to radiation, GOslim:biological_process	2	0.00433	0.0991	LOC_Os07g06345 LOC_Os07g06345
CELLULAR_CARBOHYDRATE_METABOLIC_PROCESS	369	GO:0044262 cellular carbohydrate metabolic process, GOslim:biological_process	5	0.00468	0.1055	LOC_Os07g06345 LOC_Os07g06345 LOC_Os07g06345 LOC_Os07g06345 LOC_Os07g06345
METABOLIC_PROCESS	9541	GO:0008152 metabolic process, GOslim:biological_process	41	0.00477	0.1062	LOC_Os07g06345 LOC_Os07g06345 LOC_Os07g06345 LOC_Os07g06345 LOC_Os07g06345 LOC_Os07g06345 LOC_Os07g06345 LOC_Os07g06345 LOC_Os07g06345 LOC_Os07g06345 LOC_Os07g06345 LOC_Os07g06345 LOC_Os07g06345 LOC_Os07g06345 LOC_Os07g06345 LOC_Os07g06345 LOC_Os07g06345 LOC_Os07g06345 LOC_Os07g06345 LOC_Os07g06345 LOC_Os07g06345 LOC_Os07g06345 LOC_Os07g06345 LOC_Os07g06345 LOC_Os07g06345 LOC_Os07g06345 LOC_Os07g…
POST-TRANSLATIONAL_PROTEIN_MODIFICATION	1750	GO:0043687 post-translational protein modification, GOslim:biological_process	12	0.00513	0.1126	LOC_Os07g06345 LOC_Os07g06345 LOC_Os07g06345 LOC_Os07g06345 LOC_Os07g06345 LOC_Os07g06345 LOC_Os07g06345 LOC_Os07g06345 LOC_Os07g06345 LOC_Os07g06345 LOC_Os07g06345 LOC_Os07g06345
TRANSFERASE_ACTIVITY,_TRANSFERRING_HEXOSYL_GROUPS	473	GO:0016758 transferase activity, transferring hexosyl groups, GOslim:molecular_function	6	0.00274	0.1176	LOC_Os07g06345 LOC_Os07g06345 LOC_Os07g06345 LOC_Os07g06345 LOC_Os07g06345 LOC_Os07g06345
CELLULAR_PROTEIN_METABOLIC_PROCESS	2971	GO:0044267 cellular protein metabolic process, GOslim:biological_process	17	0.00574	0.1243	LOC_Os07g06345 LOC_Os07g06345 LOC_Os07g06345 LOC_Os07g06345 LOC_Os07g06345 LOC_Os07g06345 LOC_Os07g06345 LOC_Os07g06345 LOC_Os07g06345 LOC_Os07g06345 LOC_Os07g06345 LOC_Os07g06345 LOC_Os07g06345 LOC_Os07g06345 LOC_Os07g06345 LOC_Os07g06345 LOC_Os07g06345
PURINE_NUCLEOTIDE_BINDING	3308	GO:0017076 purine nucleotide binding, GOslim:molecular_function	19	0.00339	0.1393	LOC_Os07g06345 LOC_Os07g06345 LOC_Os07g06345 LOC_Os07g06345 LOC_Os07g06345 LOC_Os07g06345 LOC_Os07g06345 LOC_Os07g06345 LOC_Os07g06345 LOC_Os07g06345 LOC_Os07g06345 LOC_Os07g06345 LOC_Os07g06345 LOC_Os07g06345 LOC_Os07g06345 LOC_Os07g06345 LOC_Os07g06345 LOC_Os07g06345 LOC_Os07g06345
TRANSMEMBRANE_SIGNALING_RECEPTOR_ACTIVITY	29	GO:0004888 transmembrane signaling receptor activity, GOslim:molecular_function	2	0.00361	0.1422	LOC_Os07g06345 LOC_Os07g06345
TRANSFERASE_ACTIVITY,_TRANSFERRING_GLYCOSYL_GROUPS	508	GO:0016757 transferase activity, transferring glycosyl groups, GOslim:molecular_function	6	0.00386	0.1459	LOC_Os07g06345 LOC_Os07g06345 LOC_Os07g06345 LOC_Os07g06345 LOC_Os07g06345 LOC_Os07g06345
SIGNAL_TRANSDUCTION	272	GO:0007165 signal transduction, GOslim:biological_process	4	0.00849	0.1816	LOC_Os07g06345 LOC_Os07g06345 LOC_Os07g06345 LOC_Os07g06345
NUCLEOTIDE_BINDING	3702	GO:0000166 nucleotide binding, GOslim:molecular_function	20	0.00522	0.1897	LOC_Os07g06345 LOC_Os07g06345 LOC_Os07g06345 LOC_Os07g06345 LOC_Os07g06345 LOC_Os07g06345 LOC_Os07g06345 LOC_Os07g06345 LOC_Os07g06345 LOC_Os07g06345 LOC_Os07g06345 LOC_Os07g06345 LOC_Os07g06345 LOC_Os07g06345 LOC_Os07g06345 LOC_Os07g06345 LOC_Os07g06345 LOC_Os07g06345 LOC_Os07g06345 LOC_Os07g06345
MEMBRANE	2063	GO:0016020 membrane, GOslim:cellular_component	13	0.00719	0.2474	LOC_Os07g06345 LOC_Os07g06345 LOC_Os07g06345 LOC_Os07g06345 LOC_Os07g06345 LOC_Os07g06345 LOC_Os07g06345 LOC_Os07g06345 LOC_Os07g06345 LOC_Os07g06345 LOC_Os07g06345 LOC_Os07g06345 LOC_Os07g06345
SIGNALING_ALTERNATIVE	306	GO:0023046 signaling, GOslim:biological_process	4	0.0126	0.2606	LOC_Os07g06345 LOC_Os07g06345 LOC_Os07g06345 LOC_Os07g06345
SIGNALING	473	GO:0023052 signaling, GOslim:biological_process	5	0.0127	0.2606	LOC_Os07g06345 LOC_Os07g06345 LOC_Os07g06345 LOC_Os07g06345 LOC_Os07g06345
SIGNAL_TRANSMISSION	306	GO:0023060 signal transmission, GOslim:biological_process	4	0.0126	0.2606	LOC_Os07g06345 LOC_Os07g06345 LOC_Os07g06345 LOC_Os07g06345
N-ACETYLTRANSFERASE_ACTIVITY	45	GO:0008080 N-acetyltransferase activity, GOslim:molecular_function	2	0.00815	0.2749	LOC_Os07g06345 LOC_Os07g06345
HEAT_SHOCK_PROTEIN_BINDING	138	GO:0031072 heat shock protein binding, GOslim:molecular_function	3	0.00797	0.2749	LOC_Os07g06345 LOC_Os07g06345 LOC_Os07g06345
N-ACYLTRANSFERASE_ACTIVITY	46	GO:0016410 N-acyltransferase activity, GOslim:molecular_function	2	0.00848	0.2764	LOC_Os07g06345 LOC_Os07g06345
MONOVALENT_INORGANIC_CATION_TRANSPORT	172	GO:0015672 monovalent inorganic cation transport, GOslim:biological_process	3	0.0143	0.2895	LOC_Os07g06345 LOC_Os07g06345 LOC_Os07g06345
PROTEIN_COMPLEX	813	GO:0043234 protein complex, GOslim:cellular_component	7	0.00987	0.3086	LOC_Os07g06345 LOC_Os07g06345 LOC_Os07g06345 LOC_Os07g06345 LOC_Os07g06345 LOC_Os07g06345 LOC_Os07g06345
SEQUENCE-SPECIFIC_DNA_BINDING	451	GO:0043565 sequence-specific DNA binding, GOslim:molecular_function	5	0.0105	0.3204	LOC_Os07g06345 LOC_Os07g06345 LOC_Os07g06345 LOC_Os07g06345 LOC_Os07g06345
RECEPTOR_ACTIVITY	51	GO:0004872 receptor activity, GOslim:molecular_function	2	0.0103	0.3204	LOC_Os07g06345 LOC_Os07g06345
ACETYLTRANSFERASE_ACTIVITY	53	GO:0016407 acetyltransferase activity, GOslim:molecular_function	2	0.011	0.3255	LOC_Os07g06345 LOC_Os07g06345
ARF_GUANYL-NUCLEOTIDE_EXCHANGE_FACTOR_ACTIVITY	3	GO:0005086 ARF guanyl-nucleotide exchange factor activity, GOslim:molecular_function	1	0.0114	0.3276	LOC_Os07g06345
ADENYL_RIBONUCLEOTIDE_BINDING	2975	GO:0032559 adenyl ribonucleotide binding, GOslim:molecular_function	16	0.0126	0.3316	LOC_Os07g06345 LOC_Os07g06345 LOC_Os07g06345 LOC_Os07g06345 LOC_Os07g06345 LOC_Os07g06345 LOC_Os07g06345 LOC_Os07g06345 LOC_Os07g06345 LOC_Os07g06345 LOC_Os07g06345 LOC_Os07g06345 LOC_Os07g06345 LOC_Os07g06345 LOC_Os07g06345 LOC_Os07g06345
ATP_BINDING	2972	GO:0005524 ATP binding, GOslim:molecular_function	16	0.0125	0.3316	LOC_Os07g06345 LOC_Os07g06345 LOC_Os07g06345 LOC_Os07g06345 LOC_Os07g06345 LOC_Os07g06345 LOC_Os07g06345 LOC_Os07g06345 LOC_Os07g06345 LOC_Os07g06345 LOC_Os07g06345 LOC_Os07g06345 LOC_Os07g06345 LOC_Os07g06345 LOC_Os07g06345 LOC_Os07g06345
IDENTICAL_PROTEIN_BINDING	56	GO:0042802 identical protein binding, GOslim:molecular_function	2	0.0122	0.3316	LOC_Os07g06345 LOC_Os07g06345
CATION_TRANSPORT	334	GO:0006812 cation transport, GOslim:biological_process	4	0.0167	0.3359	LOC_Os07g06345 LOC_Os07g06345 LOC_Os07g06345 LOC_Os07g06345
PROTEIN_UBIQUITINATION	71	GO:0016567 protein ubiquitination, GOslim:biological_process	2	0.0189	0.3649	LOC_Os07g06345 LOC_Os07g06345
PROTEIN_MODIFICATION_BY_SMALL_PROTEIN_CONJUGATION_OR_REMOVAL	71	GO:0070647 protein modification by small protein conjugation or removal, GOslim:biological_process	2	0.0189	0.3649	LOC_Os07g06345 LOC_Os07g06345
PROTEIN_MODIFICATION_BY_SMALL_PROTEIN_CONJUGATION	71	GO:0032446 protein modification by small protein conjugation, GOslim:biological_process	2	0.0189	0.3649	LOC_Os07g06345 LOC_Os07g06345
RNA_SPLICING,_VIA_TRANSESTERIFICATION_REACTIONS_WITH_BULGED_ADENOSINE_AS_NUCLEOPHILE	6	GO:0000377 RNA splicing, via transesterification reactions with bulged adenosine as nucleophile, GOslim:biological_process	1	0.0199	0.3724	LOC_Os07g06345
MRNA_SPLICING,_VIA_SPLICEOSOME	6	GO:0000398 mRNA splicing, via spliceosome, GOslim:biological_process	1	0.0199	0.3724	LOC_Os07g06345
RNA_SPLICING,_VIA_TRANSESTERIFICATION_REACTIONS	6	GO:0000375 RNA splicing, via transesterification reactions, GOslim:biological_process	1	0.0199	0.3724	LOC_Os07g06345
NEGATIVE_REGULATION_OF_TRANSCRIPTION,_DNA-DEPENDENT	7	GO:0016481 negative regulation of transcription, DNA-dependent, GOslim:biological_process	1	0.0228	0.4154	LOC_Os07g06345
GLYCOLIPID_TRANSPORT	7	GO:0046836 glycolipid transport, GOslim:biological_process	1	0.0228	0.4154	LOC_Os07g06345
TRYPTOPHAN_SYNTHASE_ACTIVITY	7	GO:0004834 tryptophan synthase activity, GOslim:molecular_function	1	0.0228	0.4319	LOC_Os07g06345
HISTONE_ACETYLTRANSFERASE_ACTIVITY	7	GO:0004402 histone acetyltransferase activity, GOslim:molecular_function	1	0.0228	0.4319	LOC_Os07g06345
CATION:CATION_ANTIPORTER_ACTIVITY	6	GO:0015491 cation:cation antiporter activity, GOslim:molecular_function	1	0.0199	0.4319	LOC_Os07g06345
SODIUM:HYDROGEN_ANTIPORTER_ACTIVITY	6	GO:0015385 sodium:hydrogen antiporter activity, GOslim:molecular_function	1	0.0199	0.4319	LOC_Os07g06345
PROTEIN_SERINE/THREONINE_KINASE_ACTIVITY	1394	GO:0004674 protein serine/threonine kinase activity, GOslim:molecular_function	9	0.0206	0.4319	LOC_Os07g06345 LOC_Os07g06345 LOC_Os07g06345 LOC_Os07g06345 LOC_Os07g06345 LOC_Os07g06345 LOC_Os07g06345 LOC_Os07g06345 LOC_Os07g06345
LYSINE_N-ACETYLTRANSFERASE_ACTIVITY	7	GO:0004468 lysine N-acetyltransferase activity, GOslim:molecular_function	1	0.0228	0.4319	LOC_Os07g06345
GLYCOLIPID_TRANSPORTER_ACTIVITY	7	GO:0017089 glycolipid transporter activity, GOslim:molecular_function	1	0.0228	0.4319	LOC_Os07g06345
GUANYL-NUCLEOTIDE_EXCHANGE_FACTOR_ACTIVITY	7	GO:0005085 guanyl-nucleotide exchange factor activity, GOslim:molecular_function	1	0.0228	0.4319	LOC_Os07g06345
MONOVALENT_CATION:HYDROGEN_ANTIPORTER_ACTIVITY	6	GO:0005451 monovalent cation:hydrogen antiporter activity, GOslim:molecular_function	1	0.0199	0.4319	LOC_Os07g06345
PURINE_NUCLEOSIDE_BINDING	3125	GO:0001883 purine nucleoside binding, GOslim:molecular_function	16	0.0191	0.4319	LOC_Os07g06345 LOC_Os07g06345 LOC_Os07g06345 LOC_Os07g06345 LOC_Os07g06345 LOC_Os07g06345 LOC_Os07g06345 LOC_Os07g06345 LOC_Os07g06345 LOC_Os07g06345 LOC_Os07g06345 LOC_Os07g06345 LOC_Os07g06345 LOC_Os07g06345 LOC_Os07g06345 LOC_Os07g06345
CATION_TRANSMEMBRANE_TRANSPORTER_ACTIVITY	368	GO:0008324 cation transmembrane transporter activity, GOslim:molecular_function	4	0.0229	0.4319	LOC_Os07g06345 LOC_Os07g06345 LOC_Os07g06345 LOC_Os07g06345
GLYCOLIPID_BINDING	7	GO:0051861 glycolipid binding, GOslim:molecular_function	1	0.0228	0.4319	LOC_Os07g06345
ADENYL_NUCLEOTIDE_BINDING	3125	GO:0030554 adenyl nucleotide binding, GOslim:molecular_function	16	0.0191	0.4319	LOC_Os07g06345 LOC_Os07g06345 LOC_Os07g06345 LOC_Os07g06345 LOC_Os07g06345 LOC_Os07g06345 LOC_Os07g06345 LOC_Os07g06345 LOC_Os07g06345 LOC_Os07g06345 LOC_Os07g06345 LOC_Os07g06345 LOC_Os07g06345 LOC_Os07g06345 LOC_Os07g06345 LOC_Os07g06345
NUCLEOSIDE_BINDING	3125	GO:0001882 nucleoside binding, GOslim:molecular_function	16	0.0191	0.4319	LOC_Os07g06345 LOC_Os07g06345 LOC_Os07g06345 LOC_Os07g06345 LOC_Os07g06345 LOC_Os07g06345 LOC_Os07g06345 LOC_Os07g06345 LOC_Os07g06345 LOC_Os07g06345 LOC_Os07g06345 LOC_Os07g06345 LOC_Os07g06345 LOC_Os07g06345 LOC_Os07g06345 LOC_Os07g06345
GTP_BINDING	210	GO:0005525 GTP binding, GOslim:molecular_function	3	0.0238	0.4332	LOC_Os07g06345 LOC_Os07g06345 LOC_Os07g06345
GUANYL_RIBONUCLEOTIDE_BINDING	210	GO:0032561 guanyl ribonucleotide binding, GOslim:molecular_function	3	0.0238	0.4332	LOC_Os07g06345 LOC_Os07g06345 LOC_Os07g06345
UBIQUITIN-PROTEIN_LIGASE_ACTIVITY	82	GO:0004842 ubiquitin-protein ligase activity, GOslim:molecular_function	2	0.0245	0.437	LOC_Os07g06345 LOC_Os07g06345
GUANYL_NUCLEOTIDE_BINDING	214	GO:0019001 guanyl nucleotide binding, GOslim:molecular_function	3	0.025	0.4376	LOC_Os07g06345 LOC_Os07g06345 LOC_Os07g06345
TRANSCRIPTION_COACTIVATOR_ACTIVITY	8	GO:0003713 transcription coactivator activity, GOslim:molecular_function	1	0.0256	0.4391	LOC_Os07g06345
NEGATIVE_REGULATION_OF_NUCLEOBASE-CONTAINING_COMPOUND_METABOLIC_PROCESS	8	GO:0045934 negative regulation of nucleobase-containing compound metabolic process, GOslim:biological_process	1	0.0256	0.4564	LOC_Os07g06345
NEGATIVE_REGULATION_OF_NITROGEN_COMPOUND_METABOLIC_PROCESS	8	GO:0051172 negative regulation of nitrogen compound metabolic process, GOslim:biological_process	1	0.0256	0.4564	LOC_Os07g06345
TRANS-GOLGI_NETWORK_TRANSPORT_VESICLE_MEMBRANE	7	GO:0012510 trans-Golgi network transport vesicle membrane, GOslim:cellular_component	1	0.0228	0.4606	LOC_Os07g06345
CLATHRIN_COAT_OF_TRANS-GOLGI_NETWORK_VESICLE	7	GO:0030130 clathrin coat of trans-Golgi network vesicle, GOslim:cellular_component	1	0.0228	0.4606	LOC_Os07g06345
CLATHRIN-COATED_VESICLE_MEMBRANE	7	GO:0030665 clathrin-coated vesicle membrane, GOslim:cellular_component	1	0.0228	0.4606	LOC_Os07g06345
TRANS-GOLGI_NETWORK_TRANSPORT_VESICLE	7	GO:0030140 trans-Golgi network transport vesicle, GOslim:cellular_component	1	0.0228	0.4606	LOC_Os07g06345
CLATHRIN_VESICLE_COAT	7	GO:0030125 clathrin vesicle coat, GOslim:cellular_component	1	0.0228	0.4606	LOC_Os07g06345
SPLICEOSOMAL_COMPLEX	7	GO:0005681 spliceosomal complex, GOslim:cellular_component	1	0.0228	0.4606	LOC_Os07g06345
CATALYTIC_ACTIVITY	9113	GO:0003824 catalytic activity, GOslim:molecular_function	36	0.0284	0.479	LOC_Os07g06345 LOC_Os07g06345 LOC_Os07g06345 LOC_Os07g06345 LOC_Os07g06345 LOC_Os07g06345 LOC_Os07g06345 LOC_Os07g06345 LOC_Os07g06345 LOC_Os07g06345 LOC_Os07g06345 LOC_Os07g06345 LOC_Os07g06345 LOC_Os07g06345 LOC_Os07g06345 LOC_Os07g06345 LOC_Os07g06345 LOC_Os07g06345 LOC_Os07g06345 LOC_Os07g06345 LOC_Os07g06345 LOC_Os07g06345 LOC_Os07g06345 LOC_Os07g06345 LOC_Os07g06345 LOC_Os07g06345 LOC_Os07g…
CLATHRIN-COATED_VESICLE	8	GO:0030136 clathrin-coated vesicle, GOslim:cellular_component	1	0.0256	0.4886	LOC_Os07g06345
PROTEIN_BINDING	2762	GO:0005515 protein binding, GOslim:molecular_function	14	0.0297	0.4915	LOC_Os07g06345 LOC_Os07g06345 LOC_Os07g06345 LOC_Os07g06345 LOC_Os07g06345 LOC_Os07g06345 LOC_Os07g06345 LOC_Os07g06345 LOC_Os07g06345 LOC_Os07g06345 LOC_Os07g06345 LOC_Os07g06345 LOC_Os07g06345 LOC_Os07g06345
UDP-GLYCOSYLTRANSFERASE_ACTIVITY	92	GO:0008194 UDP-glycosyltransferase activity, GOslim:molecular_function	2	0.0302	0.4915	LOC_Os07g06345 LOC_Os07g06345
UBIQUITIN_LIGASE_COMPLEX	87	GO:0000151 ubiquitin ligase complex, GOslim:cellular_component	2	0.0273	0.4941	LOC_Os07g06345 LOC_Os07g06345
METAL_ION_TRANSPORT	225	GO:0030001 metal ion transport, GOslim:biological_process	3	0.0284	0.4958	LOC_Os07g06345 LOC_Os07g06345 LOC_Os07g06345
NEGATIVE_REGULATION_OF_GENE_EXPRESSION	9	GO:0010629 negative regulation of gene expression, GOslim:biological_process	1	0.0284	0.4958	LOC_Os07g06345
ION_TRANSPORT	396	GO:0006811 ion transport, GOslim:biological_process	4	0.0288	0.4976	LOC_Os07g06345 LOC_Os07g06345 LOC_Os07g06345 LOC_Os07g06345
HEXOKINASE_ACTIVITY	10	GO:0004396 hexokinase activity, GOslim:molecular_function	1	0.0311	0.4989	LOC_Os07g06345
MOLECULAR_FUNCTION	45586	GO:0003674 molecular_function, GOslim:molecular_function	141	0.0363	0.5628	LOC_Os07g06345 LOC_Os07g06345 LOC_Os07g06345 LOC_Os07g06345 LOC_Os07g06345 LOC_Os07g06345 LOC_Os07g06345 LOC_Os07g06345 LOC_Os07g06345 LOC_Os07g06345 LOC_Os07g06345 LOC_Os07g06345 LOC_Os07g06345 LOC_Os07g06345 LOC_Os07g06345 LOC_Os07g06345 LOC_Os07g06345 LOC_Os07g06345 LOC_Os07g06345 LOC_Os07g06345 LOC_Os07g06345 LOC_Os07g06345 LOC_Os07g06345 LOC_Os07g06345 LOC_Os07g06345 LOC_Os07g06345 LOC_Os07g…
SUBSTRATE-SPECIFIC_TRANSPORTER_ACTIVITY	626	GO:0022892 substrate-specific transporter activity, GOslim:molecular_function	5	0.0362	0.5628	LOC_Os07g06345 LOC_Os07g06345 LOC_Os07g06345 LOC_Os07g06345 LOC_Os07g06345
NUCLEAR_PART	97	GO:0044428 nuclear part, GOslim:cellular_component	2	0.0332	0.5708	LOC_Os07g06345 LOC_Os07g06345
POSITIVE_REGULATION_OF_KINASE_ACTIVITY	13	GO:0033674 positive regulation of kinase activity, GOslim:biological_process	1	0.0395	0.5719	LOC_Os07g06345
REGULATION_OF_PROTEIN_KINASE_ACTIVITY	13	GO:0045859 regulation of protein kinase activity, GOslim:biological_process	1	0.0395	0.5719	LOC_Os07g06345
TRANSPORT	1582	GO:0006810 transport, GOslim:biological_process	9	0.041	0.5719	LOC_Os07g06345 LOC_Os07g06345 LOC_Os07g06345 LOC_Os07g06345 LOC_Os07g06345 LOC_Os07g06345 LOC_Os07g06345 LOC_Os07g06345 LOC_Os07g06345
POSITIVE_REGULATION_OF_MOLECULAR_FUNCTION	14	GO:0044093 positive regulation of molecular function, GOslim:biological_process	1	0.0422	0.5719	LOC_Os07g06345
SUPEROXIDE_METABOLIC_PROCESS	14	GO:0006801 superoxide metabolic process, GOslim:biological_process	1	0.0422	0.5719	LOC_Os07g06345
OXYGEN_AND_REACTIVE_OXYGEN_SPECIES_METABOLIC_PROCESS	14	GO:0006800 oxygen and reactive oxygen species metabolic process, GOslim:biological_process	1	0.0422	0.5719	LOC_Os07g06345
(1->3)-BETA-D-GLUCAN_BIOSYNTHETIC_PROCESS	13	GO:0006075 (1->3)-beta-D-glucan biosynthetic process, GOslim:biological_process	1	0.0395	0.5719	LOC_Os07g06345
REGULATION_OF_PHOSPHATE_METABOLIC_PROCESS	14	GO:0019220 regulation of phosphate metabolic process, GOslim:biological_process	1	0.0422	0.5719	LOC_Os07g06345
ESTABLISHMENT_OF_LOCALIZATION	1582	GO:0051234 establishment of localization, GOslim:biological_process	9	0.041	0.5719	LOC_Os07g06345 LOC_Os07g06345 LOC_Os07g06345 LOC_Os07g06345 LOC_Os07g06345 LOC_Os07g06345 LOC_Os07g06345 LOC_Os07g06345 LOC_Os07g06345
REGULATION_OF_TRANSFERASE_ACTIVITY	13	GO:0051338 regulation of transferase activity, GOslim:biological_process	1	0.0395	0.5719	LOC_Os07g06345
BIOLOGICAL_PROCESS	45586	GO:0008150 biological_process, GOslim:biological_process	141	0.0363	0.5719	LOC_Os07g06345 LOC_Os07g06345 LOC_Os07g06345 LOC_Os07g06345 LOC_Os07g06345 LOC_Os07g06345 LOC_Os07g06345 LOC_Os07g06345 LOC_Os07g06345 LOC_Os07g06345 LOC_Os07g06345 LOC_Os07g06345 LOC_Os07g06345 LOC_Os07g06345 LOC_Os07g06345 LOC_Os07g06345 LOC_Os07g06345 LOC_Os07g06345 LOC_Os07g06345 LOC_Os07g06345 LOC_Os07g06345 LOC_Os07g06345 LOC_Os07g06345 LOC_Os07g06345 LOC_Os07g06345 LOC_Os07g06345 LOC_Os07g…
REGULATION_OF_PHOSPHORYLATION	13	GO:0042325 regulation of phosphorylation, GOslim:biological_process	1	0.0395	0.5719	LOC_Os07g06345
ACTIVATION_OF_PROTEIN_KINASE_ACTIVITY	13	GO:0032147 activation of protein kinase activity, GOslim:biological_process	1	0.0395	0.5719	LOC_Os07g06345
INDOLE-CONTAINING_COMPOUND_METABOLIC_PROCESS	13	GO:0042430 indole-containing compound metabolic process, GOslim:biological_process	1	0.0395	0.5719	LOC_Os07g06345
POSITIVE_REGULATION_OF_CATALYTIC_ACTIVITY	14	GO:0043085 positive regulation of catalytic activity, GOslim:biological_process	1	0.0422	0.5719	LOC_Os07g06345
TRYPTOPHAN_METABOLIC_PROCESS	13	GO:0006568 tryptophan metabolic process, GOslim:biological_process	1	0.0395	0.5719	LOC_Os07g06345
BETA-GLUCAN_METABOLIC_PROCESS	13	GO:0051273 beta-glucan metabolic process, GOslim:biological_process	1	0.0395	0.5719	LOC_Os07g06345
REGULATION_OF_PHOSPHORUS_METABOLIC_PROCESS	14	GO:0051174 regulation of phosphorus metabolic process, GOslim:biological_process	1	0.0422	0.5719	LOC_Os07g06345
CARBOHYDRATE_METABOLIC_PROCESS	859	GO:0005975 carbohydrate metabolic process, GOslim:biological_process	6	0.0395	0.5719	LOC_Os07g06345 LOC_Os07g06345 LOC_Os07g06345 LOC_Os07g06345 LOC_Os07g06345 LOC_Os07g06345
INDOLALKYLAMINE_METABOLIC_PROCESS	13	GO:0006586 indolalkylamine metabolic process, GOslim:biological_process	1	0.0395	0.5719	LOC_Os07g06345
BETA-GLUCAN_BIOSYNTHETIC_PROCESS	13	GO:0051274 beta-glucan biosynthetic process, GOslim:biological_process	1	0.0395	0.5719	LOC_Os07g06345
POSITIVE_REGULATION_OF_PROTEIN_KINASE_ACTIVITY	13	GO:0045860 positive regulation of protein kinase activity, GOslim:biological_process	1	0.0395	0.5719	LOC_Os07g06345
PROTEIN_KINASE_C-ACTIVATING_G-PROTEIN_COUPLED_RECEPTOR_SIGNALING_PATHWAY	13	GO:0007205 protein kinase C-activating G-protein coupled receptor signaling pathway, GOslim:biological_process	1	0.0395	0.5719	LOC_Os07g06345
REGULATION_OF_KINASE_ACTIVITY	13	GO:0043549 regulation of kinase activity, GOslim:biological_process	1	0.0395	0.5719	LOC_Os07g06345
(1->3)-BETA-D-GLUCAN_METABOLIC_PROCESS	13	GO:0006074 (1->3)-beta-D-glucan metabolic process, GOslim:biological_process	1	0.0395	0.5719	LOC_Os07g06345
POSITIVE_REGULATION_OF_TRANSFERASE_ACTIVITY	13	GO:0051347 positive regulation of transferase activity, GOslim:biological_process	1	0.0395	0.5719	LOC_Os07g06345
TRANSCRIPTION_ACTIVATOR_ACTIVITY	13	GO:0016563 transcription activator activity, GOslim:molecular_function	1	0.0395	0.5828	LOC_Os07g06345
1,3-BETA-D-GLUCAN_SYNTHASE_ACTIVITY	13	GO:0003843 1,3-beta-D-glucan synthase activity, GOslim:molecular_function	1	0.0395	0.5828	LOC_Os07g06345
DIACYLGLYCEROL_KINASE_ACTIVITY	13	GO:0004143 diacylglycerol kinase activity, GOslim:molecular_function	1	0.0395	0.5828	LOC_Os07g06345
LOCALIZATION	1601	GO:0051179 localization, GOslim:biological_process	9	0.0437	0.5864	LOC_Os07g06345 LOC_Os07g06345 LOC_Os07g06345 LOC_Os07g06345 LOC_Os07g06345 LOC_Os07g06345 LOC_Os07g06345 LOC_Os07g06345 LOC_Os07g06345
AP-TYPE_MEMBRANE_COAT_ADAPTOR_COMPLEX	16	GO:0030119 AP-type membrane coat adaptor complex, GOslim:cellular_component	1	0.0477	0.5866	LOC_Os07g06345
1,3-BETA-D-GLUCAN_SYNTHASE_COMPLEX	13	GO:0000148 1,3-beta-D-glucan synthase complex, GOslim:cellular_component	1	0.0395	0.5866	LOC_Os07g06345
GOLGI-ASSOCIATED_VESICLE_MEMBRANE	16	GO:0030660 Golgi-associated vesicle membrane, GOslim:cellular_component	1	0.0477	0.5866	LOC_Os07g06345
CELLULAR_COMPONENT	45586	GO:0005575 cellular_component, GOslim:cellular_component	141	0.0363	0.5866	LOC_Os07g06345 LOC_Os07g06345 LOC_Os07g06345 LOC_Os07g06345 LOC_Os07g06345 LOC_Os07g06345 LOC_Os07g06345 LOC_Os07g06345 LOC_Os07g06345 LOC_Os07g06345 LOC_Os07g06345 LOC_Os07g06345 LOC_Os07g06345 LOC_Os07g06345 LOC_Os07g06345 LOC_Os07g06345 LOC_Os07g06345 LOC_Os07g06345 LOC_Os07g06345 LOC_Os07g06345 LOC_Os07g06345 LOC_Os07g06345 LOC_Os07g06345 LOC_Os07g06345 LOC_Os07g06345 LOC_Os07g06345 LOC_Os07g…
TRANSPORT_VESICLE_MEMBRANE	16	GO:0030658 transport vesicle membrane, GOslim:cellular_component	1	0.0477	0.5866	LOC_Os07g06345
TRANSPORT_VESICLE	16	GO:0030133 transport vesicle, GOslim:cellular_component	1	0.0477	0.5866	LOC_Os07g06345
GOLGI-ASSOCIATED_VESICLE	16	GO:0005798 Golgi-associated vesicle, GOslim:cellular_component	1	0.0477	0.5866	LOC_Os07g06345
CLATHRIN_ADAPTOR_COMPLEX	16	GO:0030131 clathrin adaptor complex, GOslim:cellular_component	1	0.0477	0.5866	LOC_Os07g06345
PROTEIN_METABOLIC_PROCESS	4043	GO:0019538 protein metabolic process, GOslim:biological_process	18	0.0445	0.5924	LOC_Os07g06345 LOC_Os07g06345 LOC_Os07g06345 LOC_Os07g06345 LOC_Os07g06345 LOC_Os07g06345 LOC_Os07g06345 LOC_Os07g06345 LOC_Os07g06345 LOC_Os07g06345 LOC_Os07g06345 LOC_Os07g06345 LOC_Os07g06345 LOC_Os07g06345 LOC_Os07g06345 LOC_Os07g06345 LOC_Os07g06345 LOC_Os07g06345
GLUCURONOSYLTRANSFERASE_ACTIVITY	14	GO:0015020 glucuronosyltransferase activity, GOslim:molecular_function	1	0.0422	0.6	LOC_Os07g06345
CARBOHYDRATE_BINDING_ALTERNATIVE	265	GO:0005529 carbohydrate binding, GOslim:molecular_function	3	0.0425	0.6	LOC_Os07g06345 LOC_Os07g06345 LOC_Os07g06345
GALACTOSYLGALACTOSYLXYLOSYLPROTEIN_3-BETA-GLUCURONOSYLTRANSFERASE_ACTIVITY	14	GO:0015018 galactosylgalactosylxylosylprotein 3-beta-glucuronosyltransferase activity, GOslim:molecular_function	1	0.0422	0.6	LOC_Os07g06345
MACROMOLECULAR_COMPLEX	1404	GO:0032991 macromolecular complex, GOslim:cellular_component	8	0.052	0.6173	LOC_Os07g06345 LOC_Os07g06345 LOC_Os07g06345 LOC_Os07g06345 LOC_Os07g06345 LOC_Os07g06345 LOC_Os07g06345 LOC_Os07g06345
SMALL_GTPASE_MEDIATED_SIGNAL_TRANSDUCTION	118	GO:0007264 small GTPase mediated signal transduction, GOslim:biological_process	2	0.047	0.6205	LOC_Os07g06345 LOC_Os07g06345
HYDROGEN_ION_TRANSMEMBRANE_TRANSPORTER_ACTIVITY	120	GO:0015078 hydrogen ion transmembrane transporter activity, GOslim:molecular_function	2	0.0484	0.6625	LOC_Os07g06345 LOC_Os07g06345
TRANSCRIPTION_COFACTOR_ACTIVITY	16	GO:0003712 transcription cofactor activity, GOslim:molecular_function	1	0.0477	0.6625	LOC_Os07g06345
ION_TRANSMEMBRANE_TRANSPORTER_ACTIVITY	473	GO:0015075 ion transmembrane transporter activity, GOslim:molecular_function	4	0.0494	0.6672	LOC_Os07g06345 LOC_Os07g06345 LOC_Os07g06345 LOC_Os07g06345
PROTEIN_TYROSINE_KINASE_ACTIVITY	1399	GO:0004713 protein tyrosine kinase activity, GOslim:molecular_function	8	0.0512	0.6714	LOC_Os07g06345 LOC_Os07g06345 LOC_Os07g06345 LOC_Os07g06345 LOC_Os07g06345 LOC_Os07g06345 LOC_Os07g06345 LOC_Os07g06345
LIPID_TRANSPORTER_ACTIVITY	17	GO:0005319 lipid transporter activity, GOslim:molecular_function	1	0.0505	0.6714	LOC_Os07g06345
UNFOLDED_PROTEIN_BINDING	125	GO:0051082 unfolded protein binding, GOslim:molecular_function	2	0.052	0.6726	LOC_Os07g06345 LOC_Os07g06345
SMALL_CONJUGATING_PROTEIN_LIGASE_ACTIVITY	128	GO:0019787 small conjugating protein ligase activity, GOslim:molecular_function	2	0.0542	0.6915	LOC_Os07g06345 LOC_Os07g06345
VOLTAGE-GATED_POTASSIUM_CHANNEL_ACTIVITY	19	GO:0005249 voltage-gated potassium channel activity, GOslim:molecular_function	1	0.0559	0.6952	LOC_Os07g06345
VOLTAGE-GATED_CATION_CHANNEL_ACTIVITY	19	GO:0022843 voltage-gated cation channel activity, GOslim:molecular_function	1	0.0559	0.6952	LOC_Os07g06345
SODIUM_ION_TRANSPORT	18	GO:0006814 sodium ion transport, GOslim:biological_process	1	0.0532	0.6971	LOC_Os07g06345
COATED_VESICLE	26	GO:0030135 coated vesicle, GOslim:cellular_component	1	0.0747	0.7145	LOC_Os07g06345
VESICLE_COAT	25	GO:0030120 vesicle coat, GOslim:cellular_component	1	0.0721	0.7145	LOC_Os07g06345
COATED_VESICLE_MEMBRANE	25	GO:0030662 coated vesicle membrane, GOslim:cellular_component	1	0.0721	0.7145	LOC_Os07g06345
CYTOPLASMIC_MEMBRANE-BOUNDED_VESICLE	26	GO:0016023 cytoplasmic membrane-bounded vesicle, GOslim:cellular_component	1	0.0747	0.7145	LOC_Os07g06345
CYTOPLASMIC_VESICLE_MEMBRANE	25	GO:0030659 cytoplasmic vesicle membrane, GOslim:cellular_component	1	0.0721	0.7145	LOC_Os07g06345
VESICLE_MEMBRANE	25	GO:0012506 vesicle membrane, GOslim:cellular_component	1	0.0721	0.7145	LOC_Os07g06345
MEMBRANE-BOUNDED_VESICLE	26	GO:0031988 membrane-bounded vesicle, GOslim:cellular_component	1	0.0747	0.7145	LOC_Os07g06345
MICROTUBULE	27	GO:0005874 microtubule, GOslim:cellular_component	1	0.0774	0.7199	LOC_Os07g06345
CELLULAR_RESPONSE_TO_STIMULUS	130	GO:0051716 cellular response to stimulus, GOslim:biological_process	2	0.0556	0.7233	LOC_Os07g06345 LOC_Os07g06345
ARF_PROTEIN_SIGNAL_TRANSDUCTION	20	GO:0032011 ARF protein signal transduction, GOslim:biological_process	1	0.0586	0.7443	LOC_Os07g06345
RNA_SPLICING	20	GO:0008380 RNA splicing, GOslim:biological_process	1	0.0586	0.7443	LOC_Os07g06345
REGULATION_OF_ARF_PROTEIN_SIGNAL_TRANSDUCTION	20	GO:0032012 regulation of ARF protein signal transduction, GOslim:biological_process	1	0.0586	0.7443	LOC_Os07g06345
PLASMA_MEMBRANE	31	GO:0005886 plasma membrane, GOslim:cellular_component	1	0.088	0.7568	LOC_Os07g06345
GOLGI_MEMBRANE	30	GO:0000139 Golgi membrane, GOslim:cellular_component	1	0.0853	0.7568	LOC_Os07g06345
PLASMA_MEMBRANE_PART	31	GO:0044459 plasma membrane part, GOslim:cellular_component	1	0.088	0.7568	LOC_Os07g06345
CATION_CHANNEL_ACTIVITY	22	GO:0005261 cation channel activity, GOslim:molecular_function	1	0.064	0.7659	LOC_Os07g06345
POTASSIUM_CHANNEL_ACTIVITY	22	GO:0005267 potassium channel activity, GOslim:molecular_function	1	0.064	0.7659	LOC_Os07g06345
ACID-AMINO_ACID_LIGASE_ACTIVITY	141	GO:0016881 acid-amino acid ligase activity, GOslim:molecular_function	2	0.064	0.7659	LOC_Os07g06345 LOC_Os07g06345
CYTOPLASMIC_VESICLE_PART	34	GO:0044433 cytoplasmic vesicle part, GOslim:cellular_component	1	0.0958	0.7696	LOC_Os07g06345
CLATHRIN_COAT	33	GO:0030118 clathrin coat, GOslim:cellular_component	1	0.0932	0.7696	LOC_Os07g06345
VESICLE	35	GO:0031982 vesicle, GOslim:cellular_component	1	0.0984	0.7696	LOC_Os07g06345
CYTOPLASMIC_VESICLE	35	GO:0031410 cytoplasmic vesicle, GOslim:cellular_component	1	0.0984	0.7696	LOC_Os07g06345
TRANSCRIPTION_FACTOR_COMPLEX	36	GO:0005667 transcription factor complex, GOslim:cellular_component	1	0.101	0.7724	LOC_Os07g06345
CARBOHYDRATE_BINDING	318	GO:0030246 carbohydrate binding, GOslim:molecular_function	3	0.0658	0.7768	LOC_Os07g06345 LOC_Os07g06345 LOC_Os07g06345
INTRACELLULAR_ORGANELLE_PART	634	GO:0044446 intracellular organelle part, GOslim:cellular_component	4	0.1127	0.7912	LOC_Os07g06345 LOC_Os07g06345 LOC_Os07g06345 LOC_Os07g06345
NUCLEOPLASM_PART	40	GO:0044451 nucleoplasm part, GOslim:cellular_component	1	0.1113	0.7912	LOC_Os07g06345
ORGANELLE_PART	634	GO:0044422 organelle part, GOslim:cellular_component	4	0.1127	0.7912	LOC_Os07g06345 LOC_Os07g06345 LOC_Os07g06345 LOC_Os07g06345
NUCLEOPLASM	40	GO:0005654 nucleoplasm, GOslim:cellular_component	1	0.1113	0.7912	LOC_Os07g06345
NUCLEAR_LUMEN	42	GO:0031981 nuclear lumen, GOslim:cellular_component	1	0.1164	0.8011	LOC_Os07g06345
MRNA_PROCESSING	22	GO:0006397 mRNA processing, GOslim:biological_process	1	0.064	0.8066	LOC_Os07g06345
MONOVALENT_INORGANIC_CATION_TRANSMEMBRANE_TRANSPORTER_ACTIVITY	150	GO:0015077 monovalent inorganic cation transmembrane transporter activity, GOslim:molecular_function	2	0.0712	0.8203	LOC_Os07g06345 LOC_Os07g06345
SUBSTRATE-SPECIFIC_TRANSMEMBRANE_TRANSPORTER_ACTIVITY	536	GO:0022891 substrate-specific transmembrane transporter activity, GOslim:molecular_function	4	0.071	0.8203	LOC_Os07g06345 LOC_Os07g06345 LOC_Os07g06345 LOC_Os07g06345
GOLGI_APPARATUS_PART	45	GO:0044431 Golgi apparatus part, GOslim:cellular_component	1	0.124	0.8366	LOC_Os07g06345
PROTEIN_COMPLEX_BIOGENESIS	149	GO:0070271 protein complex biogenesis, GOslim:biological_process	2	0.0704	0.8664	LOC_Os07g06345 LOC_Os07g06345
PROTEIN_COMPLEX_ASSEMBLY	149	GO:0006461 protein complex assembly, GOslim:biological_process	2	0.0704	0.8664	LOC_Os07g06345 LOC_Os07g06345
HOMEOSTATIC_PROCESS	148	GO:0042592 homeostatic process, GOslim:biological_process	2	0.0696	0.8664	LOC_Os07g06345 LOC_Os07g06345
MULTICELLULAR_ORGANISMAL_PROCESS	150	GO:0032501 multicellular organismal process, GOslim:biological_process	2	0.0712	0.8698	LOC_Os07g06345 LOC_Os07g06345
RESPONSE_TO_ORGANIC_SUBSTANCE	26	GO:0010033 response to organic substance, GOslim:biological_process	1	0.0747	0.8931	LOC_Os07g06345
RESPONSE_TO_ENDOGENOUS_STIMULUS	26	GO:0009719 response to endogenous stimulus, GOslim:biological_process	1	0.0747	0.8931	LOC_Os07g06345
RESPONSE_TO_HORMONE_STIMULUS	26	GO:0009725 response to hormone stimulus, GOslim:biological_process	1	0.0747	0.8931	LOC_Os07g06345
REGULATION_OF_PH	27	GO:0006885 regulation of pH, GOslim:biological_process	1	0.0774	0.9114	LOC_Os07g06345
MONOVALENT_INORGANIC_CATION_HOMEOSTASIS	27	GO:0055067 monovalent inorganic cation homeostasis, GOslim:biological_process	1	0.0774	0.9114	LOC_Os07g06345
GOLGI_APPARATUS	51	GO:0005794 Golgi apparatus, GOslim:cellular_component	1	0.139	0.9198	LOC_Os07g06345
MOLECULAR_TRANSDUCER_ACTIVITY	167	GO:0060089 molecular transducer activity, GOslim:molecular_function	2	0.0854	0.938	LOC_Os07g06345 LOC_Os07g06345
SOLUTE:CATION_ANTIPORTER_ACTIVITY	30	GO:0015298 solute:cation antiporter activity, GOslim:molecular_function	1	0.0853	0.938	LOC_Os07g06345
SOLUTE:HYDROGEN_ANTIPORTER_ACTIVITY	30	GO:0015299 solute:hydrogen antiporter activity, GOslim:molecular_function	1	0.0853	0.938	LOC_Os07g06345
SIGNAL_TRANSDUCER_ACTIVITY	167	GO:0004871 signal transducer activity, GOslim:molecular_function	2	0.0854	0.938	LOC_Os07g06345 LOC_Os07g06345
ORGANELLE_LUMEN	56	GO:0043233 organelle lumen, GOslim:cellular_component	1	0.1513	0.9642	LOC_Os07g06345
INTRACELLULAR_ORGANELLE_LUMEN	56	GO:0070013 intracellular organelle lumen, GOslim:cellular_component	1	0.1513	0.9642	LOC_Os07g06345
FMN_BINDING	33	GO:0010181 FMN binding, GOslim:molecular_function	1	0.0932	0.9895	LOC_Os07g06345
TRANSFERASE_ACTIVITY,_TRANSFERRING_ACYL_GROUPS_ALTERNATIVE	176	GO:0008415 transferase activity, transferring acyl groups, GOslim:molecular_function	2	0.0932	0.9895	LOC_Os07g06345 LOC_Os07g06345
TRANSFERASE_ACTIVITY,_TRANSFERRING_ACYL_GROUPS_OTHER_THAN_AMINO-ACYL_GROUPS	176	GO:0016747 transferase activity, transferring acyl groups other than amino-acyl groups, GOslim:molecular_function	2	0.0932	0.9895	LOC_Os07g06345 LOC_Os07g06345
TRANSPORTER_ACTIVITY	1085	GO:0005215 transporter activity, GOslim:molecular_function	6	0.0958	0.9948	LOC_Os07g06345 LOC_Os07g06345 LOC_Os07g06345 LOC_Os07g06345 LOC_Os07g06345 LOC_Os07g06345
CARBOHYDRATE_KINASE_ACTIVITY	34	GO:0019200 carbohydrate kinase activity, GOslim:molecular_function	1	0.0958	0.9948	LOC_Os07g06345
RAS_PROTEIN_SIGNAL_TRANSDUCTION	43	GO:0007265 Ras protein signal transduction, GOslim:biological_process	1	0.1189	1	LOC_Os07g06345
SUGAR:HYDROGEN_SYMPORTER_ACTIVITY	80	GO:0005351 sugar:hydrogen symporter activity, GOslim:molecular_function	1	0.208	1	LOC_Os07g06345
SMALL_MOLECULE_CATABOLIC_PROCESS	127	GO:0044282 small molecule catabolic process, GOslim:biological_process	1	0.3083	1	LOC_Os07g06345
NUCLEOTIDE_METABOLIC_PROCESS	144	GO:0009117 nucleotide metabolic process, GOslim:biological_process	1	0.3414	1	LOC_Os07g06345
REGULATION_OF_MOLECULAR_FUNCTION	107	GO:0065009 regulation of molecular function, GOslim:biological_process	1	0.2673	1	LOC_Os07g06345
NUCLEOSIDE_PHOSPHATE_METABOLIC_PROCESS	144	GO:0006753 nucleoside phosphate metabolic process, GOslim:biological_process	1	0.3414	1	LOC_Os07g06345
MEMBRANE-ENCLOSED_LUMEN	65	GO:0031974 membrane-enclosed lumen, GOslim:cellular_component	1	0.173	1	LOC_Os07g06345
PROTEIN_DIMERIZATION_ACTIVITY	423	GO:0046983 protein dimerization activity, GOslim:molecular_function	3	0.1248	1	LOC_Os07g06345 LOC_Os07g06345 LOC_Os07g06345
PYROPHOSPHATASE_ACTIVITY	759	GO:0016462 pyrophosphatase activity, GOslim:molecular_function	4	0.1777	1	LOC_Os07g06345 LOC_Os07g06345 LOC_Os07g06345 LOC_Os07g06345
GATED_CHANNEL_ACTIVITY	55	GO:0022836 gated channel activity, GOslim:molecular_function	1	0.1488	1	LOC_Os07g06345
NUCLEOSIDE-TRIPHOSPHATASE_REGULATOR_ACTIVITY	61	GO:0060589 nucleoside-triphosphatase regulator activity, GOslim:molecular_function	1	0.1634	1	LOC_Os07g06345
MICROTUBULE_CYTOSKELETON	84	GO:0015630 microtubule cytoskeleton, GOslim:cellular_component	1	0.2171	1	LOC_Os07g06345
ATP_SYNTHESIS_COUPLED_PROTON_TRANSPORT	55	GO:0015986 ATP synthesis coupled proton transport, GOslim:biological_process	1	0.1488	1	LOC_Os07g06345
ATPASE_ACTIVITY,_COUPLED	297	GO:0042623 ATPase activity, coupled, GOslim:molecular_function	1	0.5766	1	LOC_Os07g06345
CYTOSKELETAL_PART	100	GO:0044430 cytoskeletal part, GOslim:cellular_component	1	0.2523	1	LOC_Os07g06345
SOLUTE:CATION_SYMPORTER_ACTIVITY	87	GO:0015294 solute:cation symporter activity, GOslim:molecular_function	1	0.2238	1	LOC_Os07g06345
NEGATIVE_REGULATION_OF_BIOSYNTHETIC_PROCESS	42	GO:0009890 negative regulation of biosynthetic process, GOslim:biological_process	1	0.1164	1	LOC_Os07g06345
CARBOHYDRATE_CATABOLIC_PROCESS	139	GO:0016052 carbohydrate catabolic process, GOslim:biological_process	1	0.3318	1	LOC_Os07g06345
TRANSFERASE_ACTIVITY,_TRANSFERRING_ACYL_GROUPS	195	GO:0016746 transferase activity, transferring acyl groups, GOslim:molecular_function	2	0.1104	1	LOC_Os07g06345 LOC_Os07g06345
PURINE_NUCLEOTIDE_BIOSYNTHETIC_PROCESS	83	GO:0006164 purine nucleotide biosynthetic process, GOslim:biological_process	1	0.2148	1	LOC_Os07g06345
MACROMOLECULAR_COMPLEX_SUBUNIT_ORGANIZATION	237	GO:0043933 macromolecular complex subunit organization, GOslim:biological_process	2	0.1507	1	LOC_Os07g06345 LOC_Os07g06345
EXONUCLEASE_ACTIVITY	49	GO:0004527 exonuclease activity, GOslim:molecular_function	1	0.134	1	LOC_Os07g06345
CATION-TRANSPORTING_ATPASE_ACTIVITY	69	GO:0019829 cation-transporting ATPase activity, GOslim:molecular_function	1	0.1825	1	LOC_Os07g06345
NUCLEOSIDE-TRIPHOSPHATASE_ACTIVITY	726	GO:0017111 nucleoside-triphosphatase activity, GOslim:molecular_function	4	0.1594	1	LOC_Os07g06345 LOC_Os07g06345 LOC_Os07g06345 LOC_Os07g06345
HYDRO-LYASE_ACTIVITY	58	GO:0016836 hydro-lyase activity, GOslim:molecular_function	1	0.1562	1	LOC_Os07g06345
NON-MEMBRANE-BOUNDED_ORGANELLE	726	GO:0043228 non-membrane-bounded organelle, GOslim:cellular_component	1	0.8781	1	LOC_Os07g06345
PEPTIDE_TRANSPORT	99	GO:0015833 peptide transport, GOslim:biological_process	1	0.2502	1	LOC_Os07g06345
CELLULAR_POLYSACCHARIDE_BIOSYNTHETIC_PROCESS	69	GO:0033692 cellular polysaccharide biosynthetic process, GOslim:biological_process	1	0.1825	1	LOC_Os07g06345
CELLULAR_MACROMOLECULE_LOCALIZATION	208	GO:0070727 cellular macromolecule localization, GOslim:biological_process	2	0.1225	1	LOC_Os07g06345 LOC_Os07g06345
CELLULAR_GLUCAN_METABOLIC_PROCESS	94	GO:0006073 cellular glucan metabolic process, GOslim:biological_process	1	0.2393	1	LOC_Os07g06345
HEXOSE_CATABOLIC_PROCESS	98	GO:0019320 hexose catabolic process, GOslim:biological_process	1	0.248	1	LOC_Os07g06345
PRIMARY_ACTIVE_TRANSMEMBRANE_TRANSPORTER_ACTIVITY	193	GO:0015399 primary active transmembrane transporter activity, GOslim:molecular_function	1	0.4282	1	LOC_Os07g06345
NEGATIVE_REGULATION_OF_METABOLIC_PROCESS	44	GO:0009892 negative regulation of metabolic process, GOslim:biological_process	1	0.1215	1	LOC_Os07g06345
SOLUTE:HYDROGEN_SYMPORTER_ACTIVITY	80	GO:0015295 solute:hydrogen symporter activity, GOslim:molecular_function	1	0.208	1	LOC_Os07g06345
OXOACID_METABOLIC_PROCESS	433	GO:0043436 oxoacid metabolic process, GOslim:biological_process	1	0.7144	1	LOC_Os07g06345
AMINE_METABOLIC_PROCESS	399	GO:0009308 amine metabolic process, GOslim:biological_process	1	0.6848	1	LOC_Os07g06345
AROMATIC_AMINO_ACID_FAMILY_METABOLIC_PROCESS	59	GO:0009072 aromatic amino acid family metabolic process, GOslim:biological_process	1	0.1586	1	LOC_Os07g06345
PURINE_RIBONUCLEOTIDE_METABOLIC_PROCESS	77	GO:0009150 purine ribonucleotide metabolic process, GOslim:biological_process	1	0.2011	1	LOC_Os07g06345
RESPONSE_TO_STIMULUS	957	GO:0050896 response to stimulus, GOslim:biological_process	5	0.1448	1	LOC_Os07g06345 LOC_Os07g06345 LOC_Os07g06345 LOC_Os07g06345 LOC_Os07g06345
CELLULAR_COMPONENT_ASSEMBLY	226	GO:0022607 cellular component assembly, GOslim:biological_process	2	0.1399	1	LOC_Os07g06345 LOC_Os07g06345
CATABOLIC_PROCESS	415	GO:0009056 catabolic process, GOslim:biological_process	1	0.6991	1	LOC_Os07g06345
VESICLE-MEDIATED_TRANSPORT	192	GO:0016192 vesicle-mediated transport, GOslim:biological_process	1	0.4266	1	LOC_Os07g06345
LIGASE_ACTIVITY,_FORMING_CARBON-NITROGEN_BONDS	204	GO:0016879 ligase activity, forming carbon-nitrogen bonds, GOslim:molecular_function	2	0.1188	1	LOC_Os07g06345 LOC_Os07g06345
CARBON-OXYGEN_LYASE_ACTIVITY	79	GO:0016835 carbon-oxygen lyase activity, GOslim:molecular_function	1	0.2057	1	LOC_Os07g06345
RIBONUCLEOSIDE_TRIPHOSPHATE_BIOSYNTHETIC_PROCESS	60	GO:0009201 ribonucleoside triphosphate biosynthetic process, GOslim:biological_process	1	0.161	1	LOC_Os07g06345
NEGATIVE_REGULATION_OF_MACROMOLECULE_METABOLIC_PROCESS	44	GO:0010605 negative regulation of macromolecule metabolic process, GOslim:biological_process	1	0.1215	1	LOC_Os07g06345
ANTIPORTER_ACTIVITY	97	GO:0015297 antiporter activity, GOslim:molecular_function	1	0.2458	1	LOC_Os07g06345
SERINE-TYPE_ENDOPEPTIDASE_ACTIVITY	37	GO:0004252 serine-type endopeptidase activity, GOslim:molecular_function	1	0.1036	1	LOC_Os07g06345
ATPASE_ACTIVITY,_COUPLED_TO_TRANSMEMBRANE_MOVEMENT_OF_IONS	112	GO:0042625 ATPase activity, coupled to transmembrane movement of ions, GOslim:molecular_function	1	0.2777	1	LOC_Os07g06345
INTRACELLULAR_TRANSPORT	234	GO:0046907 intracellular transport, GOslim:biological_process	2	0.1478	1	LOC_Os07g06345 LOC_Os07g06345
CATION_HOMEOSTASIS	38	GO:0055080 cation homeostasis, GOslim:biological_process	1	0.1062	1	LOC_Os07g06345
TRANSCRIPTION_FACTOR_BINDING	43	GO:0008134 transcription factor binding, GOslim:molecular_function	1	0.1189	1	LOC_Os07g06345
ESTABLISHMENT_OF_PROTEIN_LOCALIZATION	287	GO:0045184 establishment of protein localization, GOslim:biological_process	2	0.2018	1	LOC_Os07g06345 LOC_Os07g06345
GLUCAN_BIOSYNTHETIC_PROCESS	64	GO:0009250 glucan biosynthetic process, GOslim:biological_process	1	0.1706	1	LOC_Os07g06345
ION_HOMEOSTASIS	38	GO:0050801 ion homeostasis, GOslim:biological_process	1	0.1062	1	LOC_Os07g06345
CATION:SUGAR_SYMPORTER_ACTIVITY	80	GO:0005402 cation:sugar symporter activity, GOslim:molecular_function	1	0.208	1	LOC_Os07g06345
INTRACELLULAR_PROTEIN_TRANSPORT	205	GO:0006886 intracellular protein transport, GOslim:biological_process	2	0.1197	1	LOC_Os07g06345 LOC_Os07g06345
CELLULAR_LOCALIZATION	315	GO:0051641 cellular localization, GOslim:biological_process	2	0.2312	1	LOC_Os07g06345 LOC_Os07g06345
SIGNAL_TRANSDUCTION_ALTERNATIVE	72	GO:0023033 signal transduction, GOslim:biological_process	1	0.1895	1	LOC_Os07g06345
ORGANELLE_MEMBRANE	169	GO:0031090 organelle membrane, GOslim:cellular_component	1	0.3872	1	LOC_Os07g06345
LIGASE_ACTIVITY	315	GO:0016874 ligase activity, GOslim:molecular_function	2	0.2312	1	LOC_Os07g06345 LOC_Os07g06345
LIPID_LOCALIZATION	105	GO:0010876 lipid localization, GOslim:biological_process	1	0.263	1	LOC_Os07g06345
ENZYME_REGULATOR_ACTIVITY	243	GO:0030234 enzyme regulator activity, GOslim:molecular_function	1	0.5051	1	LOC_Os07g06345
REGULATION_OF_SIGNAL_TRANSDUCTION	46	GO:0009966 regulation of signal transduction, GOslim:biological_process	1	0.1265	1	LOC_Os07g06345
RNA_PROCESSING	171	GO:0006396 RNA processing, GOslim:biological_process	1	0.3907	1	LOC_Os07g06345
CELLULAR_NITROGEN_COMPOUND_METABOLIC_PROCESS	461	GO:0034641 cellular nitrogen compound metabolic process, GOslim:biological_process	1	0.7367	1	LOC_Os07g06345
PROTON-TRANSPORTING_ATPASE_ACTIVITY,_ROTATIONAL_MECHANISM	57	GO:0046961 proton-transporting ATPase activity, rotational mechanism, GOslim:molecular_function	1	0.1537	1	LOC_Os07g06345
ELECTRON_TRANSPORT	1055	GO:0006118 electron transport, GOslim:biological_process	2	0.8093	1	LOC_Os07g06345 LOC_Os07g06345
COATED_MEMBRANE	67	GO:0048475 coated membrane, GOslim:cellular_component	1	0.1778	1	LOC_Os07g06345
HYDROGEN_ION_TRANSPORTING_ATP_SYNTHASE_ACTIVITY,_ROTATIONAL_MECHANISM	50	GO:0046933 hydrogen ion transporting ATP synthase activity, rotational mechanism, GOslim:molecular_function	1	0.1365	1	LOC_Os07g06345
PYRIDOXAL_PHOSPHATE_BINDING	138	GO:0030170 pyridoxal phosphate binding, GOslim:molecular_function	1	0.3299	1	LOC_Os07g06345
ALCOHOL_METABOLIC_PROCESS	189	GO:0006066 alcohol metabolic process, GOslim:biological_process	1	0.4216	1	LOC_Os07g06345
GLUCAN_METABOLIC_PROCESS	94	GO:0044042 glucan metabolic process, GOslim:biological_process	1	0.2393	1	LOC_Os07g06345
PURINE_RIBONUCLEOSIDE_TRIPHOSPHATE_METABOLIC_PROCESS	60	GO:0009205 purine ribonucleoside triphosphate metabolic process, GOslim:biological_process	1	0.161	1	LOC_Os07g06345
PURINE_NUCLEOTIDE_METABOLIC_PROCESS	83	GO:0006163 purine nucleotide metabolic process, GOslim:biological_process	1	0.2148	1	LOC_Os07g06345
COFACTOR_BINDING	542	GO:0048037 cofactor binding, GOslim:molecular_function	2	0.464	1	LOC_Os07g06345 LOC_Os07g06345
PROTON_TRANSPORT	99	GO:0015992 proton transport, GOslim:biological_process	1	0.2502	1	LOC_Os07g06345
OLIGOPEPTIDE_TRANSPORT	99	GO:0006857 oligopeptide transport, GOslim:biological_process	1	0.2502	1	LOC_Os07g06345
VOLTAGE-GATED_CHANNEL_ACTIVITY	36	GO:0022832 voltage-gated channel activity, GOslim:molecular_function	1	0.101	1	LOC_Os07g06345
COENZYME_BINDING	378	GO:0050662 coenzyme binding, GOslim:molecular_function	1	0.6651	1	LOC_Os07g06345
HETEROCYCLE_METABOLIC_PROCESS	248	GO:0046483 heterocycle metabolic process, GOslim:biological_process	2	0.1618	1	LOC_Os07g06345 LOC_Os07g06345
SUBSTRATE-SPECIFIC_CHANNEL_ACTIVITY	71	GO:0022838 substrate-specific channel activity, GOslim:molecular_function	1	0.1872	1	LOC_Os07g06345
CELLULAR_PROTEIN_LOCALIZATION	208	GO:0034613 cellular protein localization, GOslim:biological_process	2	0.1225	1	LOC_Os07g06345 LOC_Os07g06345
ZINC_ION_BINDING	1876	GO:0008270 zinc ion binding, GOslim:molecular_function	5	0.6312	1	LOC_Os07g06345 LOC_Os07g06345 LOC_Os07g06345 LOC_Os07g06345 LOC_Os07g06345
PURINE_NUCLEOSIDE_TRIPHOSPHATE_METABOLIC_PROCESS	60	GO:0009144 purine nucleoside triphosphate metabolic process, GOslim:biological_process	1	0.161	1	LOC_Os07g06345
INORGANIC_CATION_TRANSMEMBRANE_TRANSPORTER_ACTIVITY	199	GO:0022890 inorganic cation transmembrane transporter activity, GOslim:molecular_function	2	0.1141	1	LOC_Os07g06345 LOC_Os07g06345
NUCLEOTIDE_BIOSYNTHETIC_PROCESS	108	GO:0009165 nucleotide biosynthetic process, GOslim:biological_process	1	0.2694	1	LOC_Os07g06345
RIBONUCLEOSIDE_TRIPHOSPHATE_METABOLIC_PROCESS	60	GO:0009199 ribonucleoside triphosphate metabolic process, GOslim:biological_process	1	0.161	1	LOC_Os07g06345
PROTON-TRANSPORTING_TWO-SECTOR_ATPASE_COMPLEX	89	GO:0016469 proton-transporting two-sector ATPase complex, GOslim:cellular_component	1	0.2282	1	LOC_Os07g06345
NUCLEOSIDE_TRIPHOSPHATE_METABOLIC_PROCESS	62	GO:0009141 nucleoside triphosphate metabolic process, GOslim:biological_process	1	0.1658	1	LOC_Os07g06345
INTEGRAL_TO_MEMBRANE	752	GO:0016021 integral to membrane, GOslim:cellular_component	2	0.6393	1	LOC_Os07g06345 LOC_Os07g06345
CHEMICAL_HOMEOSTASIS	38	GO:0048878 chemical homeostasis, GOslim:biological_process	1	0.1062	1	LOC_Os07g06345
PASSIVE_TRANSMEMBRANE_TRANSPORTER_ACTIVITY	71	GO:0022803 passive transmembrane transporter activity, GOslim:molecular_function	1	0.1872	1	LOC_Os07g06345
REGULATION_OF_SIGNALING	46	GO:0023051 regulation of signaling, GOslim:biological_process	1	0.1265	1	LOC_Os07g06345
PEPTIDASE_ACTIVITY	960	GO:0008233 peptidase activity, GOslim:molecular_function	1	0.9384	1	LOC_Os07g06345
ATPASE_ACTIVITY,_COUPLED_TO_TRANSMEMBRANE_MOVEMENT_OF_SUBSTANCES	164	GO:0042626 ATPase activity, coupled to transmembrane movement of substances, GOslim:molecular_function	1	0.3783	1	LOC_Os07g06345
MACROMOLECULAR_COMPLEX_ASSEMBLY	224	GO:0065003 macromolecular complex assembly, GOslim:biological_process	2	0.1379	1	LOC_Os07g06345 LOC_Os07g06345
PROTEIN_TRANSPORT	287	GO:0015031 protein transport, GOslim:biological_process	2	0.2018	1	LOC_Os07g06345 LOC_Os07g06345
PROTEIN_FOLDING	198	GO:0006457 protein folding, GOslim:biological_process	2	0.1131	1	LOC_Os07g06345 LOC_Os07g06345
POLYSACCHARIDE_BIOSYNTHETIC_PROCESS	72	GO:0000271 polysaccharide biosynthetic process, GOslim:biological_process	1	0.1895	1	LOC_Os07g06345
UDP-GLUCOSYLTRANSFERASE_ACTIVITY	58	GO:0035251 UDP-glucosyltransferase activity, GOslim:molecular_function	1	0.1562	1	LOC_Os07g06345
GLUCOSYLTRANSFERASE_ACTIVITY	68	GO:0046527 glucosyltransferase activity, GOslim:molecular_function	1	0.1801	1	LOC_Os07g06345
HYDROGEN_TRANSPORT	99	GO:0006818 hydrogen transport, GOslim:biological_process	1	0.2502	1	LOC_Os07g06345
TRANSITION_METAL_ION_BINDING	2838	GO:0046914 transition metal ion binding, GOslim:molecular_function	11	0.1976	1	LOC_Os07g06345 LOC_Os07g06345 LOC_Os07g06345 LOC_Os07g06345 LOC_Os07g06345 LOC_Os07g06345 LOC_Os07g06345 LOC_Os07g06345 LOC_Os07g06345 LOC_Os07g06345 LOC_Os07g06345
CELLULAR_COMPONENT_BIOGENESIS	288	GO:0044085 cellular component biogenesis, GOslim:biological_process	2	0.2029	1	LOC_Os07g06345 LOC_Os07g06345
SERINE-TYPE_PEPTIDASE_ACTIVITY	131	GO:0008236 serine-type peptidase activity, GOslim:molecular_function	1	0.3162	1	LOC_Os07g06345
PURINE_NUCLEOSIDE_TRIPHOSPHATE_BIOSYNTHETIC_PROCESS	60	GO:0009145 purine nucleoside triphosphate biosynthetic process, GOslim:biological_process	1	0.161	1	LOC_Os07g06345
MICROTUBULE-BASED_PROCESS	81	GO:0007017 microtubule-based process, GOslim:biological_process	1	0.2103	1	LOC_Os07g06345
RIBONUCLEOTIDE_BIOSYNTHETIC_PROCESS	80	GO:0009260 ribonucleotide biosynthetic process, GOslim:biological_process	1	0.208	1	LOC_Os07g06345
PEPTIDASE_ACTIVITY,_ACTING_ON_L-AMINO_ACID_PEPTIDES	950	GO:0070011 peptidase activity, acting on L-amino acid peptides, GOslim:molecular_function	1	0.9366	1	LOC_Os07g06345
POLYSACCHARIDE_METABOLIC_PROCESS	138	GO:0005976 polysaccharide metabolic process, GOslim:biological_process	1	0.3299	1	LOC_Os07g06345
MACROMOLECULE_CATABOLIC_PROCESS	316	GO:0009057 macromolecule catabolic process, GOslim:biological_process	1	0.5992	1	LOC_Os07g06345
SUGAR_TRANSMEMBRANE_TRANSPORTER_ACTIVITY	85	GO:0051119 sugar transmembrane transporter activity, GOslim:molecular_function	1	0.2193	1	LOC_Os07g06345
PURINE_RIBONUCLEOSIDE_TRIPHOSPHATE_BIOSYNTHETIC_PROCESS	60	GO:0009206 purine ribonucleoside triphosphate biosynthetic process, GOslim:biological_process	1	0.161	1	LOC_Os07g06345
CELL_SURFACE_RECEPTOR_SIGNALING_PATHWAY	70	GO:0007166 cell surface receptor signaling pathway, GOslim:biological_process	1	0.1848	1	LOC_Os07g06345
CYTOSKELETON	121	GO:0005856 cytoskeleton, GOslim:cellular_component	1	0.2962	1	LOC_Os07g06345
ATP_METABOLIC_PROCESS	55	GO:0046034 ATP metabolic process, GOslim:biological_process	1	0.1488	1	LOC_Os07g06345
RESPONSE_TO_CHEMICAL_STIMULUS	297	GO:0042221 response to chemical stimulus, GOslim:biological_process	1	0.5766	1	LOC_Os07g06345
REGULATION_OF_BIOLOGICAL_QUALITY	178	GO:0065008 regulation of biological quality, GOslim:biological_process	2	0.095	1	LOC_Os07g06345 LOC_Os07g06345
MEMBRANE_PART	1004	GO:0044425 membrane part, GOslim:cellular_component	5	0.1661	1	LOC_Os07g06345 LOC_Os07g06345 LOC_Os07g06345 LOC_Os07g06345 LOC_Os07g06345
CELLULAR_POLYSACCHARIDE_METABOLIC_PROCESS	99	GO:0044264 cellular polysaccharide metabolic process, GOslim:biological_process	1	0.2502	1	LOC_Os07g06345
CELLULAR_CARBOHYDRATE_BIOSYNTHETIC_PROCESS	106	GO:0034637 cellular carbohydrate biosynthetic process, GOslim:biological_process	1	0.2651	1	LOC_Os07g06345
PROTEOLYSIS	1187	GO:0006508 proteolysis, GOslim:biological_process	1	0.9684	1	LOC_Os07g06345
NEGATIVE_REGULATION_OF_CELLULAR_BIOSYNTHETIC_PROCESS	42	GO:0031327 negative regulation of cellular biosynthetic process, GOslim:biological_process	1	0.1164	1	LOC_Os07g06345
DNA-DEPENDENT_TRANSCRIPTION,_INITIATION	38	GO:0006352 DNA-dependent transcription, initiation, GOslim:biological_process	1	0.1062	1	LOC_Os07g06345
G-PROTEIN_COUPLED_RECEPTOR_SIGNALING_PATHWAY	69	GO:0007186 G-protein coupled receptor signaling pathway, GOslim:biological_process	1	0.1825	1	LOC_Os07g06345
RIBONUCLEOTIDE_METABOLIC_PROCESS	80	GO:0009259 ribonucleotide metabolic process, GOslim:biological_process	1	0.208	1	LOC_Os07g06345
GLUCOSE_CATABOLIC_PROCESS	98	GO:0006007 glucose catabolic process, GOslim:biological_process	1	0.248	1	LOC_Os07g06345
CATION_BINDING	3717	GO:0043169 cation binding, GOslim:molecular_function	14	0.1861	1	LOC_Os07g06345 LOC_Os07g06345 LOC_Os07g06345 LOC_Os07g06345 LOC_Os07g06345 LOC_Os07g06345 LOC_Os07g06345 LOC_Os07g06345 LOC_Os07g06345 LOC_Os07g06345 LOC_Os07g06345 LOC_Os07g06345 LOC_Os07g06345 LOC_Os07g06345
ATPASE_ACTIVITY,_COUPLED_TO_MOVEMENT_OF_SUBSTANCES	164	GO:0043492 ATPase activity, coupled to movement of substances, GOslim:molecular_function	1	0.3783	1	LOC_Os07g06345
HYDROLASE_ACTIVITY,_ACTING_ON_GLYCOSYL_BONDS	452	GO:0016798 hydrolase activity, acting on glycosyl bonds, GOslim:molecular_function	1	0.7297	1	LOC_Os07g06345
CELLULAR_HOMEOSTASIS	120	GO:0019725 cellular homeostasis, GOslim:biological_process	1	0.2942	1	LOC_Os07g06345
ESTABLISHMENT_OF_LOCALIZATION_IN_CELL	307	GO:0051649 establishment of localization in cell, GOslim:biological_process	2	0.2228	1	LOC_Os07g06345 LOC_Os07g06345
RIBONUCLEOPROTEIN_COMPLEX	531	GO:0030529 ribonucleoprotein complex, GOslim:cellular_component	1	0.7851	1	LOC_Os07g06345
CELLULAR_AMINO_ACID_METABOLIC_PROCESS	319	GO:0006520 cellular amino acid metabolic process, GOslim:biological_process	1	0.6027	1	LOC_Os07g06345
PROTEIN_LOCALIZATION	298	GO:0008104 protein localization, GOslim:biological_process	2	0.2133	1	LOC_Os07g06345 LOC_Os07g06345
SYMPORTER_ACTIVITY	87	GO:0015293 symporter activity, GOslim:molecular_function	1	0.2238	1	LOC_Os07g06345
PURINE_RIBONUCLEOTIDE_BIOSYNTHETIC_PROCESS	77	GO:0009152 purine ribonucleotide biosynthetic process, GOslim:biological_process	1	0.2011	1	LOC_Os07g06345
CARBOHYDRATE_TRANSPORT	85	GO:0008643 carbohydrate transport, GOslim:biological_process	1	0.2193	1	LOC_Os07g06345
HYDROLASE_ACTIVITY,_ACTING_ON_ACID_ANHYDRIDES,_IN_PHOSPHORUS-CONTAINING_ANHYDRIDES	761	GO:0016818 hydrolase activity, acting on acid anhydrides, in phosphorus-containing anhydrides, GOslim:molecular_function	4	0.1789	1	LOC_Os07g06345 LOC_Os07g06345 LOC_Os07g06345 LOC_Os07g06345
ALCOHOL_CATABOLIC_PROCESS	103	GO:0046164 alcohol catabolic process, GOslim:biological_process	1	0.2588	1	LOC_Os07g06345
SMALL_GTPASE_REGULATOR_ACTIVITY	49	GO:0005083 small GTPase regulator activity, GOslim:molecular_function	1	0.134	1	LOC_Os07g06345
CYTOPLASMIC_PART	961	GO:0044444 cytoplasmic part, GOslim:cellular_component	1	0.9386	1	LOC_Os07g06345
NEGATIVE_REGULATION_OF_MACROMOLECULE_BIOSYNTHETIC_PROCESS	42	GO:0010558 negative regulation of macromolecule biosynthetic process, GOslim:biological_process	1	0.1164	1	LOC_Os07g06345
NEGATIVE_REGULATION_OF_BIOLOGICAL_PROCESS	45	GO:0048519 negative regulation of biological process, GOslim:biological_process	1	0.124	1	LOC_Os07g06345
CELLULAR_CARBOHYDRATE_CATABOLIC_PROCESS	103	GO:0044275 cellular carbohydrate catabolic process, GOslim:biological_process	1	0.2588	1	LOC_Os07g06345
VITAMIN_BINDING	213	GO:0019842 vitamin binding, GOslim:molecular_function	1	0.4603	1	LOC_Os07g06345
POTASSIUM_ION_TRANSPORT	55	GO:0006813 potassium ion transport, GOslim:biological_process	1	0.1488	1	LOC_Os07g06345
GENERATION_OF_PRECURSOR_METABOLITES_AND_ENERGY	246	GO:0006091 generation of precursor metabolites and energy, GOslim:biological_process	2	0.1598	1	LOC_Os07g06345 LOC_Os07g06345
CYTOPLASM	1254	GO:0005737 cytoplasm, GOslim:cellular_component	2	0.8782	1	LOC_Os07g06345 LOC_Os07g06345
MONOSACCHARIDE_CATABOLIC_PROCESS	98	GO:0046365 monosaccharide catabolic process, GOslim:biological_process	1	0.248	1	LOC_Os07g06345
SMALL_MOLECULE_METABOLIC_PROCESS	884	GO:0044281 small molecule metabolic process, GOslim:biological_process	3	0.4697	1	LOC_Os07g06345 LOC_Os07g06345 LOC_Os07g06345
MEMBRANE_COAT	67	GO:0030117 membrane coat, GOslim:cellular_component	1	0.1778	1	LOC_Os07g06345
CHANNEL_ACTIVITY	71	GO:0015267 channel activity, GOslim:molecular_function	1	0.1872	1	LOC_Os07g06345
GTPASE_ACTIVITY	111	GO:0003924 GTPase activity, GOslim:molecular_function	1	0.2757	1	LOC_Os07g06345
LYASE_ACTIVITY	304	GO:0016829 lyase activity, GOslim:molecular_function	1	0.5851	1	LOC_Os07g06345
ENDOPEPTIDASE_ACTIVITY	410	GO:0004175 endopeptidase activity, GOslim:molecular_function	1	0.6947	1	LOC_Os07g06345
REGULATION_OF_SMALL_GTPASE_MEDIATED_SIGNAL_TRANSDUCTION	43	GO:0051056 regulation of small GTPase mediated signal transduction, GOslim:biological_process	1	0.1189	1	LOC_Os07g06345
ACTIVE_TRANSMEMBRANE_TRANSPORTER_ACTIVITY	421	GO:0022804 active transmembrane transporter activity, GOslim:molecular_function	3	0.1235	1	LOC_Os07g06345 LOC_Os07g06345 LOC_Os07g06345
CELLULAR_MODIFIED_AMINO_ACID_METABOLIC_PROCESS	56	GO:0006575 cellular modified amino acid metabolic process, GOslim:biological_process	1	0.1513	1	LOC_Os07g06345
TRANSMEMBRANE_TRANSPORTER_ACTIVITY	671	GO:0022857 transmembrane transporter activity, GOslim:molecular_function	4	0.1307	1	LOC_Os07g06345 LOC_Os07g06345 LOC_Os07g06345 LOC_Os07g06345
CELLULAR_MACROMOLECULE_CATABOLIC_PROCESS	251	GO:0044265 cellular macromolecule catabolic process, GOslim:biological_process	1	0.5164	1	LOC_Os07g06345
RESPONSE_TO_STRESS	820	GO:0006950 response to stress, GOslim:biological_process	2	0.6856	1	LOC_Os07g06345 LOC_Os07g06345
INTRACELLULAR_NON-MEMBRANE-BOUNDED_ORGANELLE	726	GO:0043232 intracellular non-membrane-bounded organelle, GOslim:cellular_component	1	0.8781	1	LOC_Os07g06345
GLUCOSE_METABOLIC_PROCESS	110	GO:0006006 glucose metabolic process, GOslim:biological_process	1	0.2736	1	LOC_Os07g06345
VOLTAGE-GATED_ION_CHANNEL_ACTIVITY	36	GO:0005244 voltage-gated ion channel activity, GOslim:molecular_function	1	0.101	1	LOC_Os07g06345
MRNA_METABOLIC_PROCESS	54	GO:0016071 mRNA metabolic process, GOslim:biological_process	1	0.1464	1	LOC_Os07g06345
CELLULAR_AROMATIC_COMPOUND_METABOLIC_PROCESS	139	GO:0006725 cellular aromatic compound metabolic process, GOslim:biological_process	1	0.3318	1	LOC_Os07g06345
P-P-BOND-HYDROLYSIS-DRIVEN_TRANSMEMBRANE_TRANSPORTER_ACTIVITY	193	GO:0015405 P-P-bond-hydrolysis-driven transmembrane transporter activity, GOslim:molecular_function	1	0.4282	1	LOC_Os07g06345
ELECTRON_CARRIER_ACTIVITY	234	GO:0009055 electron carrier activity, GOslim:molecular_function	2	0.1478	1	LOC_Os07g06345 LOC_Os07g06345
OXIDOREDUCTASE_ACTIVITY	1686	GO:0016491 oxidoreductase activity, GOslim:molecular_function	6	0.3591	1	LOC_Os07g06345 LOC_Os07g06345 LOC_Os07g06345 LOC_Os07g06345 LOC_Os07g06345 LOC_Os07g06345
ION_BINDING	3721	GO:0043167 ion binding, GOslim:molecular_function	14	0.1872	1	LOC_Os07g06345 LOC_Os07g06345 LOC_Os07g06345 LOC_Os07g06345 LOC_Os07g06345 LOC_Os07g06345 LOC_Os07g06345 LOC_Os07g06345 LOC_Os07g06345 LOC_Os07g06345 LOC_Os07g06345 LOC_Os07g06345 LOC_Os07g06345 LOC_Os07g06345
GTPASE_REGULATOR_ACTIVITY	52	GO:0030695 GTPase regulator activity, GOslim:molecular_function	1	0.1415	1	LOC_Os07g06345
CELLULAR_CATABOLIC_PROCESS	309	GO:0044248 cellular catabolic process, GOslim:biological_process	1	0.591	1	LOC_Os07g06345
HYDROLASE_ACTIVITY,_ACTING_ON_ACID_ANHYDRIDES,_CATALYZING_TRANSMEMBRANE_MOVEMENT_OF_SUBSTANCES	178	GO:0016820 hydrolase activity, acting on acid anhydrides, catalyzing transmembrane movement of substances, GOslim:molecular_function	1	0.4029	1	LOC_Os07g06345
CELLULAR_AMINO_ACID_METABOLIC_PROCESS_ALTERNATIVE	372	GO:0006519 cellular amino acid metabolic process, GOslim:biological_process	1	0.6592	1	LOC_Os07g06345
ATPASE_ACTIVITY	389	GO:0016887 ATPase activity, GOslim:molecular_function	3	0.104	1	LOC_Os07g06345 LOC_Os07g06345 LOC_Os07g06345
CARBOHYDRATE_BIOSYNTHETIC_PROCESS	150	GO:0016051 carbohydrate biosynthetic process, GOslim:biological_process	1	0.3527	1	LOC_Os07g06345
MONOSACCHARIDE_METABOLIC_PROCESS	143	GO:0005996 monosaccharide metabolic process, GOslim:biological_process	1	0.3395	1	LOC_Os07g06345
NUCLEOBASE-CONTAINING_SMALL_MOLECULE_METABOLIC_PROCESS	171	GO:0055086 nucleobase-containing small molecule metabolic process, GOslim:biological_process	1	0.3907	1	LOC_Os07g06345
HYDROLASE_ACTIVITY,_HYDROLYZING_O-GLYCOSYL_COMPOUNDS	409	GO:0004553 hydrolase activity, hydrolyzing O-glycosyl compounds, GOslim:molecular_function	1	0.6938	1	LOC_Os07g06345
VITAMIN_B6_BINDING	138	GO:0070279 vitamin B6 binding, GOslim:molecular_function	1	0.3299	1	LOC_Os07g06345
HYDROLASE_ACTIVITY,_ACTING_ON_ESTER_BONDS	819	GO:0016788 hydrolase activity, acting on ester bonds, GOslim:molecular_function	1	0.9071	1	LOC_Os07g06345
CELL_COMMUNICATION	157	GO:0007154 cell communication, GOslim:biological_process	1	0.3656	1	LOC_Os07g06345
ATP_BIOSYNTHETIC_PROCESS	55	GO:0006754 ATP biosynthetic process, GOslim:biological_process	1	0.1488	1	LOC_Os07g06345
METAL_ION_BINDING	3513	GO:0046872 metal ion binding, GOslim:molecular_function	13	0.2147	1	LOC_Os07g06345 LOC_Os07g06345 LOC_Os07g06345 LOC_Os07g06345 LOC_Os07g06345 LOC_Os07g06345 LOC_Os07g06345 LOC_Os07g06345 LOC_Os07g06345 LOC_Os07g06345 LOC_Os07g06345 LOC_Os07g06345 LOC_Os07g06345
HEXOSE_METABOLIC_PROCESS	127	GO:0019318 hexose metabolic process, GOslim:biological_process	1	0.3083	1	LOC_Os07g06345
HYDROLASE_ACTIVITY,_ACTING_ON_ACID_ANHYDRIDES	775	GO:0016817 hydrolase activity, acting on acid anhydrides, GOslim:molecular_function	4	0.1868	1	LOC_Os07g06345 LOC_Os07g06345 LOC_Os07g06345 LOC_Os07g06345
ENERGY_COUPLED_PROTON_TRANSPORT,_DOWN_ELECTROCHEMICAL_GRADIENT	55	GO:0015985 energy coupled proton transport, down electrochemical gradient, GOslim:biological_process	1	0.1488	1	LOC_Os07g06345
OXIDATIVE_PHOSPHORYLATION	89	GO:0006119 oxidative phosphorylation, GOslim:biological_process	1	0.2282	1	LOC_Os07g06345
HYDROLASE_ACTIVITY	3178	GO:0016787 hydrolase activity, GOslim:molecular_function	7	0.8145	1	LOC_Os07g06345 LOC_Os07g06345 LOC_Os07g06345 LOC_Os07g06345 LOC_Os07g06345 LOC_Os07g06345 LOC_Os07g06345
ION_CHANNEL_ACTIVITY	71	GO:0005216 ion channel activity, GOslim:molecular_function	1	0.1872	1	LOC_Os07g06345
REGULATION_OF_CATALYTIC_ACTIVITY	106	GO:0050790 regulation of catalytic activity, GOslim:biological_process	1	0.2651	1	LOC_Os07g06345
CELLULAR_AMINE_METABOLIC_PROCESS	352	GO:0044106 cellular amine metabolic process, GOslim:biological_process	1	0.6389	1	LOC_Os07g06345
CELLULAR_BIOGENIC_AMINE_METABOLIC_PROCESS	41	GO:0006576 cellular biogenic amine metabolic process, GOslim:biological_process	1	0.1138	1	LOC_Os07g06345
NEGATIVE_REGULATION_OF_CELLULAR_METABOLIC_PROCESS	42	GO:0031324 negative regulation of cellular metabolic process, GOslim:biological_process	1	0.1164	1	LOC_Os07g06345
INTRINSIC_TO_MEMBRANE	767	GO:0031224 intrinsic to membrane, GOslim:cellular_component	2	0.65	1	LOC_Os07g06345 LOC_Os07g06345
CELL_REDOX_HOMEOSTASIS	107	GO:0045454 cell redox homeostasis, GOslim:biological_process	1	0.2673	1	LOC_Os07g06345
REGULATION_OF_RAS_PROTEIN_SIGNAL_TRANSDUCTION	43	GO:0046578 regulation of Ras protein signal transduction, GOslim:biological_process	1	0.1189	1	LOC_Os07g06345
LIPID_TRANSPORT	105	GO:0006869 lipid transport, GOslim:biological_process	1	0.263	1	LOC_Os07g06345
TRANSMEMBRANE_TRANSPORT	117	GO:0055085 transmembrane transport, GOslim:biological_process	1	0.2881	1	LOC_Os07g06345
CARBOHYDRATE_TRANSMEMBRANE_TRANSPORTER_ACTIVITY	85	GO:0015144 carbohydrate transmembrane transporter activity, GOslim:molecular_function	1	0.2193	1	LOC_Os07g06345
SERINE_HYDROLASE_ACTIVITY	131	GO:0017171 serine hydrolase activity, GOslim:molecular_function	1	0.3162	1	LOC_Os07g06345
CELLULAR_KETONE_METABOLIC_PROCESS	437	GO:0042180 cellular ketone metabolic process, GOslim:biological_process	1	0.7177	1	LOC_Os07g06345
CARBOXYLIC_ACID_METABOLIC_PROCESS	433	GO:0019752 carboxylic acid metabolic process, GOslim:biological_process	1	0.7144	1	LOC_Os07g06345
MACROMOLECULE_LOCALIZATION	406	GO:0033036 macromolecule localization, GOslim:biological_process	3	0.1142	1	LOC_Os07g06345 LOC_Os07g06345 LOC_Os07g06345
METAL_ION_TRANSMEMBRANE_TRANSPORTER_ACTIVITY	104	GO:0046873 metal ion transmembrane transporter activity, GOslim:molecular_function	1	0.2609	1	LOC_Os07g06345
CELLULAR_COMPONENT_ORGANIZATION	377	GO:0016043 cellular component organization, GOslim:biological_process	2	0.297	1	LOC_Os07g06345 LOC_Os07g06345
REGULATION_OF_CELL_COMMUNICATION	46	GO:0010646 regulation of cell communication, GOslim:biological_process	1	0.1265	1	LOC_Os07g06345
GLYCOLYSIS	80	GO:0006096 glycolysis, GOslim:biological_process	1	0.208	1	LOC_Os07g06345
LIPID_BINDING	89	GO:0008289 lipid binding, GOslim:molecular_function	1	0.2282	1	LOC_Os07g06345
NUCLEOSIDE_TRIPHOSPHATE_BIOSYNTHETIC_PROCESS	62	GO:0009142 nucleoside triphosphate biosynthetic process, GOslim:biological_process	1	0.1658	1	LOC_Os07g06345
ENDOMEMBRANE_SYSTEM	97	GO:0012505 endomembrane system, GOslim:cellular_component	1	0.2458	1	LOC_Os07g06345
ION_TRANSMEMBRANE_TRANSPORT	55	GO:0034220 ion transmembrane transport, GOslim:biological_process	1	0.1488	1	LOC_Os07g06345
NEGATIVE_REGULATION_OF_CELLULAR_PROCESS	43	GO:0048523 negative regulation of cellular process, GOslim:biological_process	1	0.1189	1	LOC_Os07g06345
ORGANIC_ACID_METABOLIC_PROCESS	434	GO:0006082 organic acid metabolic process, GOslim:biological_process	1	0.7152	1	LOC_Os07g06345
NUCLEASE_ACTIVITY	230	GO:0004518 nuclease activity, GOslim:molecular_function	1	0.4861	1	LOC_Os07g06345
SECONDARY_ACTIVE_TRANSMEMBRANE_TRANSPORTER_ACTIVITY	201	GO:0015291 secondary active transmembrane transporter activity, GOslim:molecular_function	2	0.1159	1	LOC_Os07g06345 LOC_Os07g06345
NUCLEUS	1495	GO:0005634 nucleus, GOslim:cellular_component	24	1.51e-11	5.19e-09	LOC_Os07g06345 LOC_Os07g06345 LOC_Os07g06345 LOC_Os07g06345 LOC_Os07g06345 LOC_Os07g06345 LOC_Os07g06345 LOC_Os07g06345 LOC_Os07g06345 LOC_Os07g06345 LOC_Os07g06345 LOC_Os07g06345 LOC_Os07g06345 LOC_Os07g06345 LOC_Os07g06345 LOC_Os07g06345 LOC_Os07g06345 LOC_Os07g06345 LOC_Os07g06345 LOC_Os07g06345 LOC_Os07g06345 LOC_Os07g06345 LOC_Os07g06345 LOC_Os07g06345
MEMBRANE-BOUNDED_ORGANELLE	1821	GO:0043227 membrane-bounded organelle, GOslim:cellular_component	25	1.4e-10	1.61e-08	LOC_Os07g06345 LOC_Os07g06345 LOC_Os07g06345 LOC_Os07g06345 LOC_Os07g06345 LOC_Os07g06345 LOC_Os07g06345 LOC_Os07g06345 LOC_Os07g06345 LOC_Os07g06345 LOC_Os07g06345 LOC_Os07g06345 LOC_Os07g06345 LOC_Os07g06345 LOC_Os07g06345 LOC_Os07g06345 LOC_Os07g06345 LOC_Os07g06345 LOC_Os07g06345 LOC_Os07g06345 LOC_Os07g06345 LOC_Os07g06345 LOC_Os07g06345 LOC_Os07g06345 LOC_Os07g06345
INTRACELLULAR_MEMBRANE-BOUNDED_ORGANELLE	1808	GO:0043231 intracellular membrane-bounded organelle, GOslim:cellular_component	25	1.21e-10	1.61e-08	LOC_Os07g06345 LOC_Os07g06345 LOC_Os07g06345 LOC_Os07g06345 LOC_Os07g06345 LOC_Os07g06345 LOC_Os07g06345 LOC_Os07g06345 LOC_Os07g06345 LOC_Os07g06345 LOC_Os07g06345 LOC_Os07g06345 LOC_Os07g06345 LOC_Os07g06345 LOC_Os07g06345 LOC_Os07g06345 LOC_Os07g06345 LOC_Os07g06345 LOC_Os07g06345 LOC_Os07g06345 LOC_Os07g06345 LOC_Os07g06345 LOC_Os07g06345 LOC_Os07g06345 LOC_Os07g06345
CELL	5550	GO:0005623 cell, GOslim:cellular_component	43	1.45e-09	9.99e-08	LOC_Os07g06345 LOC_Os07g06345 LOC_Os07g06345 LOC_Os07g06345 LOC_Os07g06345 LOC_Os07g06345 LOC_Os07g06345 LOC_Os07g06345 LOC_Os07g06345 LOC_Os07g06345 LOC_Os07g06345 LOC_Os07g06345 LOC_Os07g06345 LOC_Os07g06345 LOC_Os07g06345 LOC_Os07g06345 LOC_Os07g06345 LOC_Os07g06345 LOC_Os07g06345 LOC_Os07g06345 LOC_Os07g06345 LOC_Os07g06345 LOC_Os07g06345 LOC_Os07g06345 LOC_Os07g06345 LOC_Os07g06345 LOC_Os07g…
CELL_PART	5550	GO:0044464 cell part, GOslim:cellular_component	43	1.45e-09	9.99e-08	LOC_Os07g06345 LOC_Os07g06345 LOC_Os07g06345 LOC_Os07g06345 LOC_Os07g06345 LOC_Os07g06345 LOC_Os07g06345 LOC_Os07g06345 LOC_Os07g06345 LOC_Os07g06345 LOC_Os07g06345 LOC_Os07g06345 LOC_Os07g06345 LOC_Os07g06345 LOC_Os07g06345 LOC_Os07g06345 LOC_Os07g06345 LOC_Os07g06345 LOC_Os07g06345 LOC_Os07g06345 LOC_Os07g06345 LOC_Os07g06345 LOC_Os07g06345 LOC_Os07g06345 LOC_Os07g06345 LOC_Os07g06345 LOC_Os07g…
INTRACELLULAR_ORGANELLE	2468	GO:0043229 intracellular organelle, GOslim:cellular_component	25	5.61e-08	2.76e-06	LOC_Os07g06345 LOC_Os07g06345 LOC_Os07g06345 LOC_Os07g06345 LOC_Os07g06345 LOC_Os07g06345 LOC_Os07g06345 LOC_Os07g06345 LOC_Os07g06345 LOC_Os07g06345 LOC_Os07g06345 LOC_Os07g06345 LOC_Os07g06345 LOC_Os07g06345 LOC_Os07g06345 LOC_Os07g06345 LOC_Os07g06345 LOC_Os07g06345 LOC_Os07g06345 LOC_Os07g06345 LOC_Os07g06345 LOC_Os07g06345 LOC_Os07g06345 LOC_Os07g06345 LOC_Os07g06345
ORGANELLE	2468	GO:0043226 organelle, GOslim:cellular_component	25	5.61e-08	2.76e-06	LOC_Os07g06345 LOC_Os07g06345 LOC_Os07g06345 LOC_Os07g06345 LOC_Os07g06345 LOC_Os07g06345 LOC_Os07g06345 LOC_Os07g06345 LOC_Os07g06345 LOC_Os07g06345 LOC_Os07g06345 LOC_Os07g06345 LOC_Os07g06345 LOC_Os07g06345 LOC_Os07g06345 LOC_Os07g06345 LOC_Os07g06345 LOC_Os07g06345 LOC_Os07g06345 LOC_Os07g06345 LOC_Os07g06345 LOC_Os07g06345 LOC_Os07g06345 LOC_Os07g06345 LOC_Os07g06345
INTRACELLULAR_PART	3107	GO:0044424 intracellular part, GOslim:cellular_component	28	9.14e-08	3.93e-06	LOC_Os07g06345 LOC_Os07g06345 LOC_Os07g06345 LOC_Os07g06345 LOC_Os07g06345 LOC_Os07g06345 LOC_Os07g06345 LOC_Os07g06345 LOC_Os07g06345 LOC_Os07g06345 LOC_Os07g06345 LOC_Os07g06345 LOC_Os07g06345 LOC_Os07g06345 LOC_Os07g06345 LOC_Os07g06345 LOC_Os07g06345 LOC_Os07g06345 LOC_Os07g06345 LOC_Os07g06345 LOC_Os07g06345 LOC_Os07g06345 LOC_Os07g06345 LOC_Os07g06345 LOC_Os07g06345 LOC_Os07g06345 LOC_Os07g…
INTRACELLULAR	3733	GO:0005622 intracellular, GOslim:cellular_component	31	1.03e-07	3.94e-06	LOC_Os07g06345 LOC_Os07g06345 LOC_Os07g06345 LOC_Os07g06345 LOC_Os07g06345 LOC_Os07g06345 LOC_Os07g06345 LOC_Os07g06345 LOC_Os07g06345 LOC_Os07g06345 LOC_Os07g06345 LOC_Os07g06345 LOC_Os07g06345 LOC_Os07g06345 LOC_Os07g06345 LOC_Os07g06345 LOC_Os07g06345 LOC_Os07g06345 LOC_Os07g06345 LOC_Os07g06345 LOC_Os07g06345 LOC_Os07g06345 LOC_Os07g06345 LOC_Os07g06345 LOC_Os07g06345 LOC_Os07g06345 LOC_Os07g…
BINDING	11705	GO:0005488 binding, GOslim:molecular_function	64	5.58e-08	5.27e-05	LOC_Os07g06345 LOC_Os07g06345 LOC_Os07g06345 LOC_Os07g06345 LOC_Os07g06345 LOC_Os07g06345 LOC_Os07g06345 LOC_Os07g06345 LOC_Os07g06345 LOC_Os07g06345 LOC_Os07g06345 LOC_Os07g06345 LOC_Os07g06345 LOC_Os07g06345 LOC_Os07g06345 LOC_Os07g06345 LOC_Os07g06345 LOC_Os07g06345 LOC_Os07g06345 LOC_Os07g06345 LOC_Os07g06345 LOC_Os07g06345 LOC_Os07g06345 LOC_Os07g06345 LOC_Os07g06345 LOC_Os07g06345 LOC_Os07g…
REGULATION_OF_RNA_METABOLIC_PROCESS	776	GO:0051252 regulation of RNA metabolic process, GOslim:biological_process	13	5.53e-07	0.000349	LOC_Os07g06345 LOC_Os07g06345 LOC_Os07g06345 LOC_Os07g06345 LOC_Os07g06345 LOC_Os07g06345 LOC_Os07g06345 LOC_Os07g06345 LOC_Os07g06345 LOC_Os07g06345 LOC_Os07g06345 LOC_Os07g06345 LOC_Os07g06345
REGULATION_OF_TRANSCRIPTION,_DNA-DEPENDENT	773	GO:0006355 regulation of transcription, DNA-dependent, GOslim:biological_process	13	5.3e-07	0.000349	LOC_Os07g06345 LOC_Os07g06345 LOC_Os07g06345 LOC_Os07g06345 LOC_Os07g06345 LOC_Os07g06345 LOC_Os07g06345 LOC_Os07g06345 LOC_Os07g06345 LOC_Os07g06345 LOC_Os07g06345 LOC_Os07g06345 LOC_Os07g06345
TRANSCRIPTION,_DNA-DEPENDENT	806	GO:0006351 transcription, DNA-dependent, GOslim:biological_process	13	8.37e-07	0.000349	LOC_Os07g06345 LOC_Os07g06345 LOC_Os07g06345 LOC_Os07g06345 LOC_Os07g06345 LOC_Os07g06345 LOC_Os07g06345 LOC_Os07g06345 LOC_Os07g06345 LOC_Os07g06345 LOC_Os07g06345 LOC_Os07g06345 LOC_Os07g06345
RNA_BIOSYNTHETIC_PROCESS	808	GO:0032774 RNA biosynthetic process, GOslim:biological_process	13	8.6e-07	0.000349	LOC_Os07g06345 LOC_Os07g06345 LOC_Os07g06345 LOC_Os07g06345 LOC_Os07g06345 LOC_Os07g06345 LOC_Os07g06345 LOC_Os07g06345 LOC_Os07g06345 LOC_Os07g06345 LOC_Os07g06345 LOC_Os07g06345 LOC_Os07g06345
BIOLOGICAL_REGULATION	2100	GO:0065007 biological regulation, GOslim:biological_process	20	3.38e-06	0.000916	LOC_Os07g06345 LOC_Os07g06345 LOC_Os07g06345 LOC_Os07g06345 LOC_Os07g06345 LOC_Os07g06345 LOC_Os07g06345 LOC_Os07g06345 LOC_Os07g06345 LOC_Os07g06345 LOC_Os07g06345 LOC_Os07g06345 LOC_Os07g06345 LOC_Os07g06345 LOC_Os07g06345 LOC_Os07g06345 LOC_Os07g06345 LOC_Os07g06345 LOC_Os07g06345 LOC_Os07g06345
REGULATION_OF_CELLULAR_PROCESS	1898	GO:0050794 regulation of cellular process, GOslim:biological_process	19	2.99e-06	0.000916	LOC_Os07g06345 LOC_Os07g06345 LOC_Os07g06345 LOC_Os07g06345 LOC_Os07g06345 LOC_Os07g06345 LOC_Os07g06345 LOC_Os07g06345 LOC_Os07g06345 LOC_Os07g06345 LOC_Os07g06345 LOC_Os07g06345 LOC_Os07g06345 LOC_Os07g06345 LOC_Os07g06345 LOC_Os07g06345 LOC_Os07g06345 LOC_Os07g06345 LOC_Os07g06345
REGULATION_OF_BIOLOGICAL_PROCESS	1988	GO:0050789 regulation of biological process, GOslim:biological_process	19	5.76e-06	0.00125	LOC_Os07g06345 LOC_Os07g06345 LOC_Os07g06345 LOC_Os07g06345 LOC_Os07g06345 LOC_Os07g06345 LOC_Os07g06345 LOC_Os07g06345 LOC_Os07g06345 LOC_Os07g06345 LOC_Os07g06345 LOC_Os07g06345 LOC_Os07g06345 LOC_Os07g06345 LOC_Os07g06345 LOC_Os07g06345 LOC_Os07g06345 LOC_Os07g06345 LOC_Os07g06345
RNA_METABOLIC_PROCESS	1126	GO:0016070 RNA metabolic process, GOslim:biological_process	14	6.14e-06	0.00125	LOC_Os07g06345 LOC_Os07g06345 LOC_Os07g06345 LOC_Os07g06345 LOC_Os07g06345 LOC_Os07g06345 LOC_Os07g06345 LOC_Os07g06345 LOC_Os07g06345 LOC_Os07g06345 LOC_Os07g06345 LOC_Os07g06345 LOC_Os07g06345 LOC_Os07g06345
COPPER_ION_BINDING	134	GO:0005507 copper ion binding, GOslim:molecular_function	6	3.5e-06	0.00165	LOC_Os07g06345 LOC_Os07g06345 LOC_Os07g06345 LOC_Os07g06345 LOC_Os07g06345 LOC_Os07g06345
DNA_BINDING	2023	GO:0003677 DNA binding, GOslim:molecular_function	19	7.35e-06	0.00232	LOC_Os07g06345 LOC_Os07g06345 LOC_Os07g06345 LOC_Os07g06345 LOC_Os07g06345 LOC_Os07g06345 LOC_Os07g06345 LOC_Os07g06345 LOC_Os07g06345 LOC_Os07g06345 LOC_Os07g06345 LOC_Os07g06345 LOC_Os07g06345 LOC_Os07g06345 LOC_Os07g06345 LOC_Os07g06345 LOC_Os07g06345 LOC_Os07g06345 LOC_Os07g06345
REGULATION_OF_CELLULAR_METABOLIC_PROCESS	1560	GO:0031323 regulation of cellular metabolic process, GOslim:biological_process	16	1.41e-05	0.00255	LOC_Os07g06345 LOC_Os07g06345 LOC_Os07g06345 LOC_Os07g06345 LOC_Os07g06345 LOC_Os07g06345 LOC_Os07g06345 LOC_Os07g06345 LOC_Os07g06345 LOC_Os07g06345 LOC_Os07g06345 LOC_Os07g06345 LOC_Os07g06345 LOC_Os07g06345 LOC_Os07g06345 LOC_Os07g06345
RESPONSE_TO_ABIOTIC_STIMULUS	48	GO:0009628 response to abiotic stimulus, GOslim:biological_process	4	1.6e-05	0.00259	LOC_Os07g06345 LOC_Os07g06345 LOC_Os07g06345 LOC_Os07g06345
REGULATION_OF_METABOLIC_PROCESS	1630	GO:0019222 regulation of metabolic process, GOslim:biological_process	16	2.39e-05	0.00353	LOC_Os07g06345 LOC_Os07g06345 LOC_Os07g06345 LOC_Os07g06345 LOC_Os07g06345 LOC_Os07g06345 LOC_Os07g06345 LOC_Os07g06345 LOC_Os07g06345 LOC_Os07g06345 LOC_Os07g06345 LOC_Os07g06345 LOC_Os07g06345 LOC_Os07g06345 LOC_Os07g06345 LOC_Os07g06345
TRANSCRIPTION,_DNA-DEPENDENT_ALTERNATIVE	1598	GO:0006350 transcription, DNA-dependent, GOslim:biological_process	15	7.11e-05	0.00368	LOC_Os07g06345 LOC_Os07g06345 LOC_Os07g06345 LOC_Os07g06345 LOC_Os07g06345 LOC_Os07g06345 LOC_Os07g06345 LOC_Os07g06345 LOC_Os07g06345 LOC_Os07g06345 LOC_Os07g06345 LOC_Os07g06345 LOC_Os07g06345 LOC_Os07g06345 LOC_Os07g06345
REGULATION_OF_BIOSYNTHETIC_PROCESS	1538	GO:0009889 regulation of biosynthetic process, GOslim:biological_process	15	4.66e-05	0.00368	LOC_Os07g06345 LOC_Os07g06345 LOC_Os07g06345 LOC_Os07g06345 LOC_Os07g06345 LOC_Os07g06345 LOC_Os07g06345 LOC_Os07g06345 LOC_Os07g06345 LOC_Os07g06345 LOC_Os07g06345 LOC_Os07g06345 LOC_Os07g06345 LOC_Os07g06345 LOC_Os07g06345
RESPONSE_TO_RED_OR_FAR_RED_LIGHT	3	GO:0009639 response to red or far red light, GOslim:biological_process	2	8.16e-05	0.00368	LOC_Os07g06345 LOC_Os07g06345
REGULATION_OF_NUCLEOBASE-CONTAINING_COMPOUND_METABOLIC_PROCESS	1501	GO:0019219 regulation of nucleobase-containing compound metabolic process, GOslim:biological_process	15	3.55e-05	0.00368	LOC_Os07g06345 LOC_Os07g06345 LOC_Os07g06345 LOC_Os07g06345 LOC_Os07g06345 LOC_Os07g06345 LOC_Os07g06345 LOC_Os07g06345 LOC_Os07g06345 LOC_Os07g06345 LOC_Os07g06345 LOC_Os07g06345 LOC_Os07g06345 LOC_Os07g06345 LOC_Os07g06345
REGULATION_OF_TRANSCRIPTION,_DNA-DEPENDENT_ALTERNATIVE	1495	GO:0045449 regulation of transcription, DNA-dependent, GOslim:biological_process	15	3.39e-05	0.00368	LOC_Os07g06345 LOC_Os07g06345 LOC_Os07g06345 LOC_Os07g06345 LOC_Os07g06345 LOC_Os07g06345 LOC_Os07g06345 LOC_Os07g06345 LOC_Os07g06345 LOC_Os07g06345 LOC_Os07g06345 LOC_Os07g06345 LOC_Os07g06345 LOC_Os07g06345 LOC_Os07g06345
PHOTOTRANSDUCTION	3	GO:0007602 phototransduction, GOslim:biological_process	2	8.16e-05	0.00368	LOC_Os07g06345 LOC_Os07g06345
PROTEIN-TETRAPYRROLE_LINKAGE	3	GO:0017006 protein-tetrapyrrole linkage, GOslim:biological_process	2	8.16e-05	0.00368	LOC_Os07g06345 LOC_Os07g06345
REGULATION_OF_MACROMOLECULE_METABOLIC_PROCESS	1612	GO:0060255 regulation of macromolecule metabolic process, GOslim:biological_process	15	7.83e-05	0.00368	LOC_Os07g06345 LOC_Os07g06345 LOC_Os07g06345 LOC_Os07g06345 LOC_Os07g06345 LOC_Os07g06345 LOC_Os07g06345 LOC_Os07g06345 LOC_Os07g06345 LOC_Os07g06345 LOC_Os07g06345 LOC_Os07g06345 LOC_Os07g06345 LOC_Os07g06345 LOC_Os07g06345
RED,_FAR-RED_LIGHT_PHOTOTRANSDUCTION	3	GO:0009585 red, far-red light phototransduction, GOslim:biological_process	2	8.16e-05	0.00368	LOC_Os07g06345 LOC_Os07g06345
REGULATION_OF_MACROMOLECULE_BIOSYNTHETIC_PROCESS	1538	GO:0010556 regulation of macromolecule biosynthetic process, GOslim:biological_process	15	4.66e-05	0.00368	LOC_Os07g06345 LOC_Os07g06345 LOC_Os07g06345 LOC_Os07g06345 LOC_Os07g06345 LOC_Os07g06345 LOC_Os07g06345 LOC_Os07g06345 LOC_Os07g06345 LOC_Os07g06345 LOC_Os07g06345 LOC_Os07g06345 LOC_Os07g06345 LOC_Os07g06345 LOC_Os07g06345
PROTEIN-CHROMOPHORE_LINKAGE	3	GO:0018298 protein-chromophore linkage, GOslim:biological_process	2	8.16e-05	0.00368	LOC_Os07g06345 LOC_Os07g06345
DETECTION_OF_EXTERNAL_STIMULUS	3	GO:0009581 detection of external stimulus, GOslim:biological_process	2	8.16e-05	0.00368	LOC_Os07g06345 LOC_Os07g06345
CELLULAR_RESPONSE_TO_RED_OR_FAR_RED_LIGHT	3	GO:0071489 cellular response to red or far red light, GOslim:biological_process	2	8.16e-05	0.00368	LOC_Os07g06345 LOC_Os07g06345
CELLULAR_MACROMOLECULE_METABOLIC_PROCESS	5328	GO:0044260 cellular macromolecule metabolic process, GOslim:biological_process	32	5.47e-05	0.00368	LOC_Os07g06345 LOC_Os07g06345 LOC_Os07g06345 LOC_Os07g06345 LOC_Os07g06345 LOC_Os07g06345 LOC_Os07g06345 LOC_Os07g06345 LOC_Os07g06345 LOC_Os07g06345 LOC_Os07g06345 LOC_Os07g06345 LOC_Os07g06345 LOC_Os07g06345 LOC_Os07g06345 LOC_Os07g06345 LOC_Os07g06345 LOC_Os07g06345 LOC_Os07g06345 LOC_Os07g06345 LOC_Os07g06345 LOC_Os07g06345 LOC_Os07g06345 LOC_Os07g06345 LOC_Os07g06345 LOC_Os07g06345 LOC_Os07g…
CELLULAR_RESPONSE_TO_LIGHT_STIMULUS	3	GO:0071482 cellular response to light stimulus, GOslim:biological_process	2	8.16e-05	0.00368	LOC_Os07g06345 LOC_Os07g06345
DETECTION_OF_LIGHT_STIMULUS	3	GO:0009583 detection of light stimulus, GOslim:biological_process	2	8.16e-05	0.00368	LOC_Os07g06345 LOC_Os07g06345
DETECTION_OF_ABIOTIC_STIMULUS	3	GO:0009582 detection of abiotic stimulus, GOslim:biological_process	2	8.16e-05	0.00368	LOC_Os07g06345 LOC_Os07g06345
REGULATION_OF_CELLULAR_BIOSYNTHETIC_PROCESS	1538	GO:0031326 regulation of cellular biosynthetic process, GOslim:biological_process	15	4.66e-05	0.00368	LOC_Os07g06345 LOC_Os07g06345 LOC_Os07g06345 LOC_Os07g06345 LOC_Os07g06345 LOC_Os07g06345 LOC_Os07g06345 LOC_Os07g06345 LOC_Os07g06345 LOC_Os07g06345 LOC_Os07g06345 LOC_Os07g06345 LOC_Os07g06345 LOC_Os07g06345 LOC_Os07g06345
REGULATION_OF_GENE_EXPRESSION	1559	GO:0010468 regulation of gene expression, GOslim:biological_process	15	5.42e-05	0.00368	LOC_Os07g06345 LOC_Os07g06345 LOC_Os07g06345 LOC_Os07g06345 LOC_Os07g06345 LOC_Os07g06345 LOC_Os07g06345 LOC_Os07g06345 LOC_Os07g06345 LOC_Os07g06345 LOC_Os07g06345 LOC_Os07g06345 LOC_Os07g06345 LOC_Os07g06345 LOC_Os07g06345
DETECTION_OF_STIMULUS	3	GO:0051606 detection of stimulus, GOslim:biological_process	2	8.16e-05	0.00368	LOC_Os07g06345 LOC_Os07g06345
REGULATION_OF_NITROGEN_COMPOUND_METABOLIC_PROCESS	1501	GO:0051171 regulation of nitrogen compound metabolic process, GOslim:biological_process	15	3.55e-05	0.00368	LOC_Os07g06345 LOC_Os07g06345 LOC_Os07g06345 LOC_Os07g06345 LOC_Os07g06345 LOC_Os07g06345 LOC_Os07g06345 LOC_Os07g06345 LOC_Os07g06345 LOC_Os07g06345 LOC_Os07g06345 LOC_Os07g06345 LOC_Os07g06345 LOC_Os07g06345 LOC_Os07g06345
CELLULAR_RESPONSE_TO_RADIATION	3	GO:0071478 cellular response to radiation, GOslim:biological_process	2	8.16e-05	0.00368	LOC_Os07g06345 LOC_Os07g06345
REGULATION_OF_PRIMARY_METABOLIC_PROCESS	1589	GO:0080090 regulation of primary metabolic process, GOslim:biological_process	15	6.68e-05	0.00368	LOC_Os07g06345 LOC_Os07g06345 LOC_Os07g06345 LOC_Os07g06345 LOC_Os07g06345 LOC_Os07g06345 LOC_Os07g06345 LOC_Os07g06345 LOC_Os07g06345 LOC_Os07g06345 LOC_Os07g06345 LOC_Os07g06345 LOC_Os07g06345 LOC_Os07g06345 LOC_Os07g06345
CELLULAR_RESPONSE_TO_ABIOTIC_STIMULUS	3	GO:0071214 cellular response to abiotic stimulus, GOslim:biological_process	2	8.16e-05	0.00368	LOC_Os07g06345 LOC_Os07g06345
RED_OR_FAR-RED_LIGHT_SIGNALING_PATHWAY	3	GO:0010017 red or far-red light signaling pathway, GOslim:biological_process	2	8.16e-05	0.00368	LOC_Os07g06345 LOC_Os07g06345
CELLULAR_METABOLIC_PROCESS	6576	GO:0044237 cellular metabolic process, GOslim:biological_process	36	0.000115	0.00484	LOC_Os07g06345 LOC_Os07g06345 LOC_Os07g06345 LOC_Os07g06345 LOC_Os07g06345 LOC_Os07g06345 LOC_Os07g06345 LOC_Os07g06345 LOC_Os07g06345 LOC_Os07g06345 LOC_Os07g06345 LOC_Os07g06345 LOC_Os07g06345 LOC_Os07g06345 LOC_Os07g06345 LOC_Os07g06345 LOC_Os07g06345 LOC_Os07g06345 LOC_Os07g06345 LOC_Os07g06345 LOC_Os07g06345 LOC_Os07g06345 LOC_Os07g06345 LOC_Os07g06345 LOC_Os07g06345 LOC_Os07g06345 LOC_Os07g…
SENSORY_PERCEPTION	4	GO:0007600 sensory perception, GOslim:biological_process	2	0.000122	0.00484	LOC_Os07g06345 LOC_Os07g06345
RESPONSE_TO_TEMPERATURE_STIMULUS	4	GO:0009266 response to temperature stimulus, GOslim:biological_process	2	0.000122	0.00484	LOC_Os07g06345 LOC_Os07g06345
COGNITION	4	GO:0050890 cognition, GOslim:biological_process	2	0.000122	0.00484	LOC_Os07g06345 LOC_Os07g06345
RESPONSE_TO_HEAT	4	GO:0009408 response to heat, GOslim:biological_process	2	0.000122	0.00484	LOC_Os07g06345 LOC_Os07g06345
CELLULAR_MACROMOLECULE_BIOSYNTHETIC_PROCESS	2546	GO:0034645 cellular macromolecule biosynthetic process, GOslim:biological_process	19	0.000157	0.00604	LOC_Os07g06345 LOC_Os07g06345 LOC_Os07g06345 LOC_Os07g06345 LOC_Os07g06345 LOC_Os07g06345 LOC_Os07g06345 LOC_Os07g06345 LOC_Os07g06345 LOC_Os07g06345 LOC_Os07g06345 LOC_Os07g06345 LOC_Os07g06345 LOC_Os07g06345 LOC_Os07g06345 LOC_Os07g06345 LOC_Os07g06345 LOC_Os07g06345 LOC_Os07g06345
MACROMOLECULE_BIOSYNTHETIC_PROCESS	2550	GO:0009059 macromolecule biosynthetic process, GOslim:biological_process	19	0.00016	0.00604	LOC_Os07g06345 LOC_Os07g06345 LOC_Os07g06345 LOC_Os07g06345 LOC_Os07g06345 LOC_Os07g06345 LOC_Os07g06345 LOC_Os07g06345 LOC_Os07g06345 LOC_Os07g06345 LOC_Os07g06345 LOC_Os07g06345 LOC_Os07g06345 LOC_Os07g06345 LOC_Os07g06345 LOC_Os07g06345 LOC_Os07g06345 LOC_Os07g06345 LOC_Os07g06345
SYSTEM_PROCESS	5	GO:0003008 system process, GOslim:biological_process	2	0.000171	0.00616	LOC_Os07g06345 LOC_Os07g06345
NEUROLOGICAL_SYSTEM_PROCESS	5	GO:0050877 neurological system process, GOslim:biological_process	2	0.000171	0.00616	LOC_Os07g06345 LOC_Os07g06345
CELLULAR_PROCESS	7980	GO:0009987 cellular process, GOslim:biological_process	40	0.000289	0.0102	LOC_Os07g06345 LOC_Os07g06345 LOC_Os07g06345 LOC_Os07g06345 LOC_Os07g06345 LOC_Os07g06345 LOC_Os07g06345 LOC_Os07g06345 LOC_Os07g06345 LOC_Os07g06345 LOC_Os07g06345 LOC_Os07g06345 LOC_Os07g06345 LOC_Os07g06345 LOC_Os07g06345 LOC_Os07g06345 LOC_Os07g06345 LOC_Os07g06345 LOC_Os07g06345 LOC_Os07g06345 LOC_Os07g06345 LOC_Os07g06345 LOC_Os07g06345 LOC_Os07g06345 LOC_Os07g06345 LOC_Os07g06345 LOC_Os07g…
NUCLEIC_ACID_BINDING	3311	GO:0003676 nucleic acid binding, GOslim:molecular_function	23	8.92e-05	0.012	LOC_Os07g06345 LOC_Os07g06345 LOC_Os07g06345 LOC_Os07g06345 LOC_Os07g06345 LOC_Os07g06345 LOC_Os07g06345 LOC_Os07g06345 LOC_Os07g06345 LOC_Os07g06345 LOC_Os07g06345 LOC_Os07g06345 LOC_Os07g06345 LOC_Os07g06345 LOC_Os07g06345 LOC_Os07g06345 LOC_Os07g06345 LOC_Os07g06345 LOC_Os07g06345 LOC_Os07g06345 LOC_Os07g06345 LOC_Os07g06345 LOC_Os07g06345
TRANSFERASE_ACTIVITY	3084	GO:0016740 transferase activity, GOslim:molecular_function	22	8.81e-05	0.012	LOC_Os07g06345 LOC_Os07g06345 LOC_Os07g06345 LOC_Os07g06345 LOC_Os07g06345 LOC_Os07g06345 LOC_Os07g06345 LOC_Os07g06345 LOC_Os07g06345 LOC_Os07g06345 LOC_Os07g06345 LOC_Os07g06345 LOC_Os07g06345 LOC_Os07g06345 LOC_Os07g06345 LOC_Os07g06345 LOC_Os07g06345 LOC_Os07g06345 LOC_Os07g06345 LOC_Os07g06345 LOC_Os07g06345 LOC_Os07g06345
PHOTORECEPTOR_ACTIVITY	3	GO:0009881 photoreceptor activity, GOslim:molecular_function	2	8.16e-05	0.012	LOC_Os07g06345 LOC_Os07g06345
G-PROTEIN_COUPLED_PHOTORECEPTOR_ACTIVITY	3	GO:0008020 G-protein coupled photoreceptor activity, GOslim:molecular_function	2	8.16e-05	0.012	LOC_Os07g06345 LOC_Os07g06345
PHOSPHORYLATION	1668	GO:0016310 phosphorylation, GOslim:biological_process	14	0.000384	0.0133	LOC_Os07g06345 LOC_Os07g06345 LOC_Os07g06345 LOC_Os07g06345 LOC_Os07g06345 LOC_Os07g06345 LOC_Os07g06345 LOC_Os07g06345 LOC_Os07g06345 LOC_Os07g06345 LOC_Os07g06345 LOC_Os07g06345 LOC_Os07g06345 LOC_Os07g06345
G-PROTEIN_COUPLED_RECEPTOR_ACTIVITY	4	GO:0004930 G-protein coupled receptor activity, GOslim:molecular_function	2	0.000122	0.0144	LOC_Os07g06345 LOC_Os07g06345
CELLULAR_PROTEIN_MODIFICATION_PROCESS	1922	GO:0006464 cellular protein modification process, GOslim:biological_process	15	0.000504	0.017	LOC_Os07g06345 LOC_Os07g06345 LOC_Os07g06345 LOC_Os07g06345 LOC_Os07g06345 LOC_Os07g06345 LOC_Os07g06345 LOC_Os07g06345 LOC_Os07g06345 LOC_Os07g06345 LOC_Os07g06345 LOC_Os07g06345 LOC_Os07g06345 LOC_Os07g06345 LOC_Os07g06345
TRANSCRIPTION_REGULATOR_ACTIVITY	989	GO:0030528 transcription regulator activity, GOslim:molecular_function	11	0.000163	0.0172	LOC_Os07g06345 LOC_Os07g06345 LOC_Os07g06345 LOC_Os07g06345 LOC_Os07g06345 LOC_Os07g06345 LOC_Os07g06345 LOC_Os07g06345 LOC_Os07g06345 LOC_Os07g06345 LOC_Os07g06345
CELLULAR_BIOSYNTHETIC_PROCESS	3054	GO:0044249 cellular biosynthetic process, GOslim:biological_process	20	0.000559	0.0185	LOC_Os07g06345 LOC_Os07g06345 LOC_Os07g06345 LOC_Os07g06345 LOC_Os07g06345 LOC_Os07g06345 LOC_Os07g06345 LOC_Os07g06345 LOC_Os07g06345 LOC_Os07g06345 LOC_Os07g06345 LOC_Os07g06345 LOC_Os07g06345 LOC_Os07g06345 LOC_Os07g06345 LOC_Os07g06345 LOC_Os07g06345 LOC_Os07g06345 LOC_Os07g06345 LOC_Os07g06345
MACROMOLECULE_METABOLIC_PROCESS	6374	GO:0043170 macromolecule metabolic process, GOslim:biological_process	33	0.000638	0.0189	LOC_Os07g06345 LOC_Os07g06345 LOC_Os07g06345 LOC_Os07g06345 LOC_Os07g06345 LOC_Os07g06345 LOC_Os07g06345 LOC_Os07g06345 LOC_Os07g06345 LOC_Os07g06345 LOC_Os07g06345 LOC_Os07g06345 LOC_Os07g06345 LOC_Os07g06345 LOC_Os07g06345 LOC_Os07g06345 LOC_Os07g06345 LOC_Os07g06345 LOC_Os07g06345 LOC_Os07g06345 LOC_Os07g06345 LOC_Os07g06345 LOC_Os07g06345 LOC_Os07g06345 LOC_Os07g06345 LOC_Os07g06345 LOC_Os07g…
MACROMOLECULE_GLYCOSYLATION	55	GO:0043413 macromolecule glycosylation, GOslim:biological_process	3	0.000639	0.0189	LOC_Os07g06345 LOC_Os07g06345 LOC_Os07g06345
GLYCOPROTEIN_BIOSYNTHETIC_PROCESS	55	GO:0009101 glycoprotein biosynthetic process, GOslim:biological_process	3	0.000639	0.0189	LOC_Os07g06345 LOC_Os07g06345 LOC_Os07g06345
MACROMOLECULE_MODIFICATION	1965	GO:0043412 macromolecule modification, GOslim:biological_process	15	0.00063	0.0189	LOC_Os07g06345 LOC_Os07g06345 LOC_Os07g06345 LOC_Os07g06345 LOC_Os07g06345 LOC_Os07g06345 LOC_Os07g06345 LOC_Os07g06345 LOC_Os07g06345 LOC_Os07g06345 LOC_Os07g06345 LOC_Os07g06345 LOC_Os07g06345 LOC_Os07g06345 LOC_Os07g06345
PROTEIN_GLYCOSYLATION	55	GO:0006486 protein glycosylation, GOslim:biological_process	3	0.000639	0.0189	LOC_Os07g06345 LOC_Os07g06345 LOC_Os07g06345
GLYCOSYLATION	55	GO:0070085 glycosylation, GOslim:biological_process	3	0.000639	0.0189	LOC_Os07g06345 LOC_Os07g06345 LOC_Os07g06345
GALACTOSYLTRANSFERASE_ACTIVITY	37	GO:0008378 galactosyltransferase activity, GOslim:molecular_function	3	0.000213	0.0201	LOC_Os07g06345 LOC_Os07g06345 LOC_Os07g06345
PHOSPHATE-CONTAINING_COMPOUND_METABOLIC_PROCESS	1786	GO:0006796 phosphate-containing compound metabolic process, GOslim:biological_process	14	0.000744	0.0212	LOC_Os07g06345 LOC_Os07g06345 LOC_Os07g06345 LOC_Os07g06345 LOC_Os07g06345 LOC_Os07g06345 LOC_Os07g06345 LOC_Os07g06345 LOC_Os07g06345 LOC_Os07g06345 LOC_Os07g06345 LOC_Os07g06345 LOC_Os07g06345 LOC_Os07g06345
PHOSPHORUS_METABOLIC_PROCESS	1786	GO:0006793 phosphorus metabolic process, GOslim:biological_process	14	0.000744	0.0212	LOC_Os07g06345 LOC_Os07g06345 LOC_Os07g06345 LOC_Os07g06345 LOC_Os07g06345 LOC_Os07g06345 LOC_Os07g06345 LOC_Os07g06345 LOC_Os07g06345 LOC_Os07g06345 LOC_Os07g06345 LOC_Os07g06345 LOC_Os07g06345 LOC_Os07g06345
GLYCOPROTEIN_METABOLIC_PROCESS	65	GO:0009100 glycoprotein metabolic process, GOslim:biological_process	3	0.00102	0.0285	LOC_Os07g06345 LOC_Os07g06345 LOC_Os07g06345
NUCLEOBASE-CONTAINING_COMPOUND_METABOLIC_PROCESS	2512	GO:0006139 nucleobase-containing compound metabolic process, GOslim:biological_process	17	0.00104	0.0286	LOC_Os07g06345 LOC_Os07g06345 LOC_Os07g06345 LOC_Os07g06345 LOC_Os07g06345 LOC_Os07g06345 LOC_Os07g06345 LOC_Os07g06345 LOC_Os07g06345 LOC_Os07g06345 LOC_Os07g06345 LOC_Os07g06345 LOC_Os07g06345 LOC_Os07g06345 LOC_Os07g06345 LOC_Os07g06345 LOC_Os07g06345
PEPTIDYL-HISTIDINE_PHOSPHORYLATION	15	GO:0018106 peptidyl-histidine phosphorylation, GOslim:biological_process	2	0.00108	0.0294	LOC_Os07g06345 LOC_Os07g06345
PROTEIN_HOMODIMERIZATION_ACTIVITY	8	GO:0042803 protein homodimerization activity, GOslim:molecular_function	2	0.000364	0.0312	LOC_Os07g06345 LOC_Os07g06345
PEPTIDYL-HISTIDINE_MODIFICATION	16	GO:0018202 peptidyl-histidine modification, GOslim:biological_process	2	0.00122	0.0324	LOC_Os07g06345 LOC_Os07g06345
PHOSPHOTRANSFERASE_ACTIVITY,_ALCOHOL_GROUP_AS_ACCEPTOR	1685	GO:0016773 phosphotransferase activity, alcohol group as acceptor, GOslim:molecular_function	14	0.000424	0.0334	LOC_Os07g06345 LOC_Os07g06345 LOC_Os07g06345 LOC_Os07g06345 LOC_Os07g06345 LOC_Os07g06345 LOC_Os07g06345 LOC_Os07g06345 LOC_Os07g06345 LOC_Os07g06345 LOC_Os07g06345 LOC_Os07g06345 LOC_Os07g06345 LOC_Os07g06345
BIOSYNTHETIC_PROCESS	3274	GO:0009058 biosynthetic process, GOslim:biological_process	20	0.0013	0.034	LOC_Os07g06345 LOC_Os07g06345 LOC_Os07g06345 LOC_Os07g06345 LOC_Os07g06345 LOC_Os07g06345 LOC_Os07g06345 LOC_Os07g06345 LOC_Os07g06345 LOC_Os07g06345 LOC_Os07g06345 LOC_Os07g06345 LOC_Os07g06345 LOC_Os07g06345 LOC_Os07g06345 LOC_Os07g06345 LOC_Os07g06345 LOC_Os07g06345 LOC_Os07g06345 LOC_Os07g06345
INTRACELLULAR_SIGNAL_TRANSDUCTION_ALT2	160	GO:0007242 intracellular signal transduction, GOslim:biological_process	4	0.00133	0.0344	LOC_Os07g06345 LOC_Os07g06345 LOC_Os07g06345 LOC_Os07g06345
KINASE_ACTIVITY	1714	GO:0016301 kinase activity, GOslim:molecular_function	14	0.0005	0.0364	LOC_Os07g06345 LOC_Os07g06345 LOC_Os07g06345 LOC_Os07g06345 LOC_Os07g06345 LOC_Os07g06345 LOC_Os07g06345 LOC_Os07g06345 LOC_Os07g06345 LOC_Os07g06345 LOC_Os07g06345 LOC_Os07g06345 LOC_Os07g06345 LOC_Os07g06345
SEQUENCE-SPECIFIC_DNA_BINDING_TRANSCRIPTION_FACTOR_ACTIVITY	636	GO:0003700 sequence-specific DNA binding transcription factor activity, GOslim:molecular_function	8	0.000589	0.0398	LOC_Os07g06345 LOC_Os07g06345 LOC_Os07g06345 LOC_Os07g06345 LOC_Os07g06345 LOC_Os07g06345 LOC_Os07g06345 LOC_Os07g06345
NITROGEN_COMPOUND_METABOLIC_PROCESS	2897	GO:0006807 nitrogen compound metabolic process, GOslim:biological_process	18	0.0019	0.0477	LOC_Os07g06345 LOC_Os07g06345 LOC_Os07g06345 LOC_Os07g06345 LOC_Os07g06345 LOC_Os07g06345 LOC_Os07g06345 LOC_Os07g06345 LOC_Os07g06345 LOC_Os07g06345 LOC_Os07g06345 LOC_Os07g06345 LOC_Os07g06345 LOC_Os07g06345 LOC_Os07g06345 LOC_Os07g06345 LOC_Os07g06345 LOC_Os07g06345
PROTEIN_PHOSPHORYLATION	1545	GO:0006468 protein phosphorylation, GOslim:biological_process	12	0.00191	0.0477	LOC_Os07g06345 LOC_Os07g06345 LOC_Os07g06345 LOC_Os07g06345 LOC_Os07g06345 LOC_Os07g06345 LOC_Os07g06345 LOC_Os07g06345 LOC_Os07g06345 LOC_Os07g06345 LOC_Os07g06345 LOC_Os07g06345
PEPTIDYL-AMINO_ACID_MODIFICATION	21	GO:0018193 peptidyl-amino acid modification, GOslim:biological_process	2	0.00199	0.0491	LOC_Os07g06345 LOC_Os07g06345
GENE_EXPRESSION	2459	GO:0010467 gene expression, GOslim:biological_process	16	0.00216	0.0524	LOC_Os07g06345 LOC_Os07g06345 LOC_Os07g06345 LOC_Os07g06345 LOC_Os07g06345 LOC_Os07g06345 LOC_Os07g06345 LOC_Os07g06345 LOC_Os07g06345 LOC_Os07g06345 LOC_Os07g06345 LOC_Os07g06345 LOC_Os07g06345 LOC_Os07g06345 LOC_Os07g06345 LOC_Os07g06345
PRIMARY_METABOLIC_PROCESS	7728	GO:0044238 primary metabolic process, GOslim:biological_process	36	0.00231	0.0551	LOC_Os07g06345 LOC_Os07g06345 LOC_Os07g06345 LOC_Os07g06345 LOC_Os07g06345 LOC_Os07g06345 LOC_Os07g06345 LOC_Os07g06345 LOC_Os07g06345 LOC_Os07g06345 LOC_Os07g06345 LOC_Os07g06345 LOC_Os07g06345 LOC_Os07g06345 LOC_Os07g06345 LOC_Os07g06345 LOC_Os07g06345 LOC_Os07g06345 LOC_Os07g06345 LOC_Os07g06345 LOC_Os07g06345 LOC_Os07g06345 LOC_Os07g06345 LOC_Os07g06345 LOC_Os07g06345 LOC_Os07g06345 LOC_Os07g…
PHOSPHOTRANSFERASE_ACTIVITY,_NITROGENOUS_GROUP_AS_ACCEPTOR	19	GO:0016775 phosphotransferase activity, nitrogenous group as acceptor, GOslim:molecular_function	2	0.00166	0.0924	LOC_Os07g06345 LOC_Os07g06345
PROTEIN_HISTIDINE_KINASE_ACTIVITY	19	GO:0004673 protein histidine kinase activity, GOslim:molecular_function	2	0.00166	0.0924	LOC_Os07g06345 LOC_Os07g06345
TWO-COMPONENT_SENSOR_ACTIVITY	19	GO:0000155 two-component sensor activity, GOslim:molecular_function	2	0.00166	0.0924	LOC_Os07g06345 LOC_Os07g06345
RIBONUCLEOTIDE_BINDING	3154	GO:0032553 ribonucleotide binding, GOslim:molecular_function	19	0.00201	0.0932	LOC_Os07g06345 LOC_Os07g06345 LOC_Os07g06345 LOC_Os07g06345 LOC_Os07g06345 LOC_Os07g06345 LOC_Os07g06345 LOC_Os07g06345 LOC_Os07g06345 LOC_Os07g06345 LOC_Os07g06345 LOC_Os07g06345 LOC_Os07g06345 LOC_Os07g06345 LOC_Os07g06345 LOC_Os07g06345 LOC_Os07g06345 LOC_Os07g06345 LOC_Os07g06345
TRANSFERASE_ACTIVITY,_TRANSFERRING_PHOSPHORUS-CONTAINING_GROUPS	1994	GO:0016772 transferase activity, transferring phosphorus-containing groups, GOslim:molecular_function	14	0.00207	0.0932	LOC_Os07g06345 LOC_Os07g06345 LOC_Os07g06345 LOC_Os07g06345 LOC_Os07g06345 LOC_Os07g06345 LOC_Os07g06345 LOC_Os07g06345 LOC_Os07g06345 LOC_Os07g06345 LOC_Os07g06345 LOC_Os07g06345 LOC_Os07g06345 LOC_Os07g06345
PURINE_RIBONUCLEOTIDE_BINDING	3154	GO:0032555 purine ribonucleotide binding, GOslim:molecular_function	19	0.00201	0.0932	LOC_Os07g06345 LOC_Os07g06345 LOC_Os07g06345 LOC_Os07g06345 LOC_Os07g06345 LOC_Os07g06345 LOC_Os07g06345 LOC_Os07g06345 LOC_Os07g06345 LOC_Os07g06345 LOC_Os07g06345 LOC_Os07g06345 LOC_Os07g06345 LOC_Os07g06345 LOC_Os07g06345 LOC_Os07g06345 LOC_Os07g06345 LOC_Os07g06345 LOC_Os07g06345
PROTEIN_KINASE_ACTIVITY	1547	GO:0004672 protein kinase activity, GOslim:molecular_function	12	0.00193	0.0932	LOC_Os07g06345 LOC_Os07g06345 LOC_Os07g06345 LOC_Os07g06345 LOC_Os07g06345 LOC_Os07g06345 LOC_Os07g06345 LOC_Os07g06345 LOC_Os07g06345 LOC_Os07g06345 LOC_Os07g06345 LOC_Os07g06345
RESPONSE_TO_EXTERNAL_STIMULUS	31	GO:0009605 response to external stimulus, GOslim:biological_process	2	0.00408	0.0962	LOC_Os07g06345 LOC_Os07g06345
RESPONSE_TO_LIGHT_STIMULUS	32	GO:0009416 response to light stimulus, GOslim:biological_process	2	0.00433	0.0991	LOC_Os07g06345 LOC_Os07g06345
RESPONSE_TO_RADIATION	32	GO:0009314 response to radiation, GOslim:biological_process	2	0.00433	0.0991	LOC_Os07g06345 LOC_Os07g06345
CELLULAR_CARBOHYDRATE_METABOLIC_PROCESS	369	GO:0044262 cellular carbohydrate metabolic process, GOslim:biological_process	5	0.00468	0.1055	LOC_Os07g06345 LOC_Os07g06345 LOC_Os07g06345 LOC_Os07g06345 LOC_Os07g06345
METABOLIC_PROCESS	9541	GO:0008152 metabolic process, GOslim:biological_process	41	0.00477	0.1062	LOC_Os07g06345 LOC_Os07g06345 LOC_Os07g06345 LOC_Os07g06345 LOC_Os07g06345 LOC_Os07g06345 LOC_Os07g06345 LOC_Os07g06345 LOC_Os07g06345 LOC_Os07g06345 LOC_Os07g06345 LOC_Os07g06345 LOC_Os07g06345 LOC_Os07g06345 LOC_Os07g06345 LOC_Os07g06345 LOC_Os07g06345 LOC_Os07g06345 LOC_Os07g06345 LOC_Os07g06345 LOC_Os07g06345 LOC_Os07g06345 LOC_Os07g06345 LOC_Os07g06345 LOC_Os07g06345 LOC_Os07g06345 LOC_Os07g…
POST-TRANSLATIONAL_PROTEIN_MODIFICATION	1750	GO:0043687 post-translational protein modification, GOslim:biological_process	12	0.00513	0.1126	LOC_Os07g06345 LOC_Os07g06345 LOC_Os07g06345 LOC_Os07g06345 LOC_Os07g06345 LOC_Os07g06345 LOC_Os07g06345 LOC_Os07g06345 LOC_Os07g06345 LOC_Os07g06345 LOC_Os07g06345 LOC_Os07g06345
TRANSFERASE_ACTIVITY,_TRANSFERRING_HEXOSYL_GROUPS	473	GO:0016758 transferase activity, transferring hexosyl groups, GOslim:molecular_function	6	0.00274	0.1176	LOC_Os07g06345 LOC_Os07g06345 LOC_Os07g06345 LOC_Os07g06345 LOC_Os07g06345 LOC_Os07g06345
CELLULAR_PROTEIN_METABOLIC_PROCESS	2971	GO:0044267 cellular protein metabolic process, GOslim:biological_process	17	0.00574	0.1243	LOC_Os07g06345 LOC_Os07g06345 LOC_Os07g06345 LOC_Os07g06345 LOC_Os07g06345 LOC_Os07g06345 LOC_Os07g06345 LOC_Os07g06345 LOC_Os07g06345 LOC_Os07g06345 LOC_Os07g06345 LOC_Os07g06345 LOC_Os07g06345 LOC_Os07g06345 LOC_Os07g06345 LOC_Os07g06345 LOC_Os07g06345
PURINE_NUCLEOTIDE_BINDING	3308	GO:0017076 purine nucleotide binding, GOslim:molecular_function	19	0.00339	0.1393	LOC_Os07g06345 LOC_Os07g06345 LOC_Os07g06345 LOC_Os07g06345 LOC_Os07g06345 LOC_Os07g06345 LOC_Os07g06345 LOC_Os07g06345 LOC_Os07g06345 LOC_Os07g06345 LOC_Os07g06345 LOC_Os07g06345 LOC_Os07g06345 LOC_Os07g06345 LOC_Os07g06345 LOC_Os07g06345 LOC_Os07g06345 LOC_Os07g06345 LOC_Os07g06345
TRANSMEMBRANE_SIGNALING_RECEPTOR_ACTIVITY	29	GO:0004888 transmembrane signaling receptor activity, GOslim:molecular_function	2	0.00361	0.1422	LOC_Os07g06345 LOC_Os07g06345
TRANSFERASE_ACTIVITY,_TRANSFERRING_GLYCOSYL_GROUPS	508	GO:0016757 transferase activity, transferring glycosyl groups, GOslim:molecular_function	6	0.00386	0.1459	LOC_Os07g06345 LOC_Os07g06345 LOC_Os07g06345 LOC_Os07g06345 LOC_Os07g06345 LOC_Os07g06345
SIGNAL_TRANSDUCTION	272	GO:0007165 signal transduction, GOslim:biological_process	4	0.00849	0.1816	LOC_Os07g06345 LOC_Os07g06345 LOC_Os07g06345 LOC_Os07g06345
NUCLEOTIDE_BINDING	3702	GO:0000166 nucleotide binding, GOslim:molecular_function	20	0.00522	0.1897	LOC_Os07g06345 LOC_Os07g06345 LOC_Os07g06345 LOC_Os07g06345 LOC_Os07g06345 LOC_Os07g06345 LOC_Os07g06345 LOC_Os07g06345 LOC_Os07g06345 LOC_Os07g06345 LOC_Os07g06345 LOC_Os07g06345 LOC_Os07g06345 LOC_Os07g06345 LOC_Os07g06345 LOC_Os07g06345 LOC_Os07g06345 LOC_Os07g06345 LOC_Os07g06345 LOC_Os07g06345
MEMBRANE	2063	GO:0016020 membrane, GOslim:cellular_component	13	0.00719	0.2474	LOC_Os07g06345 LOC_Os07g06345 LOC_Os07g06345 LOC_Os07g06345 LOC_Os07g06345 LOC_Os07g06345 LOC_Os07g06345 LOC_Os07g06345 LOC_Os07g06345 LOC_Os07g06345 LOC_Os07g06345 LOC_Os07g06345 LOC_Os07g06345
SIGNALING_ALTERNATIVE	306	GO:0023046 signaling, GOslim:biological_process	4	0.0126	0.2606	LOC_Os07g06345 LOC_Os07g06345 LOC_Os07g06345 LOC_Os07g06345
SIGNALING	473	GO:0023052 signaling, GOslim:biological_process	5	0.0127	0.2606	LOC_Os07g06345 LOC_Os07g06345 LOC_Os07g06345 LOC_Os07g06345 LOC_Os07g06345
SIGNAL_TRANSMISSION	306	GO:0023060 signal transmission, GOslim:biological_process	4	0.0126	0.2606	LOC_Os07g06345 LOC_Os07g06345 LOC_Os07g06345 LOC_Os07g06345
N-ACETYLTRANSFERASE_ACTIVITY	45	GO:0008080 N-acetyltransferase activity, GOslim:molecular_function	2	0.00815	0.2749	LOC_Os07g06345 LOC_Os07g06345
HEAT_SHOCK_PROTEIN_BINDING	138	GO:0031072 heat shock protein binding, GOslim:molecular_function	3	0.00797	0.2749	LOC_Os07g06345 LOC_Os07g06345 LOC_Os07g06345
N-ACYLTRANSFERASE_ACTIVITY	46	GO:0016410 N-acyltransferase activity, GOslim:molecular_function	2	0.00848	0.2764	LOC_Os07g06345 LOC_Os07g06345
MONOVALENT_INORGANIC_CATION_TRANSPORT	172	GO:0015672 monovalent inorganic cation transport, GOslim:biological_process	3	0.0143	0.2895	LOC_Os07g06345 LOC_Os07g06345 LOC_Os07g06345
PROTEIN_COMPLEX	813	GO:0043234 protein complex, GOslim:cellular_component	7	0.00987	0.3086	LOC_Os07g06345 LOC_Os07g06345 LOC_Os07g06345 LOC_Os07g06345 LOC_Os07g06345 LOC_Os07g06345 LOC_Os07g06345
SEQUENCE-SPECIFIC_DNA_BINDING	451	GO:0043565 sequence-specific DNA binding, GOslim:molecular_function	5	0.0105	0.3204	LOC_Os07g06345 LOC_Os07g06345 LOC_Os07g06345 LOC_Os07g06345 LOC_Os07g06345
RECEPTOR_ACTIVITY	51	GO:0004872 receptor activity, GOslim:molecular_function	2	0.0103	0.3204	LOC_Os07g06345 LOC_Os07g06345
ACETYLTRANSFERASE_ACTIVITY	53	GO:0016407 acetyltransferase activity, GOslim:molecular_function	2	0.011	0.3255	LOC_Os07g06345 LOC_Os07g06345
ARF_GUANYL-NUCLEOTIDE_EXCHANGE_FACTOR_ACTIVITY	3	GO:0005086 ARF guanyl-nucleotide exchange factor activity, GOslim:molecular_function	1	0.0114	0.3276	LOC_Os07g06345
ADENYL_RIBONUCLEOTIDE_BINDING	2975	GO:0032559 adenyl ribonucleotide binding, GOslim:molecular_function	16	0.0126	0.3316	LOC_Os07g06345 LOC_Os07g06345 LOC_Os07g06345 LOC_Os07g06345 LOC_Os07g06345 LOC_Os07g06345 LOC_Os07g06345 LOC_Os07g06345 LOC_Os07g06345 LOC_Os07g06345 LOC_Os07g06345 LOC_Os07g06345 LOC_Os07g06345 LOC_Os07g06345 LOC_Os07g06345 LOC_Os07g06345
ATP_BINDING	2972	GO:0005524 ATP binding, GOslim:molecular_function	16	0.0125	0.3316	LOC_Os07g06345 LOC_Os07g06345 LOC_Os07g06345 LOC_Os07g06345 LOC_Os07g06345 LOC_Os07g06345 LOC_Os07g06345 LOC_Os07g06345 LOC_Os07g06345 LOC_Os07g06345 LOC_Os07g06345 LOC_Os07g06345 LOC_Os07g06345 LOC_Os07g06345 LOC_Os07g06345 LOC_Os07g06345
IDENTICAL_PROTEIN_BINDING	56	GO:0042802 identical protein binding, GOslim:molecular_function	2	0.0122	0.3316	LOC_Os07g06345 LOC_Os07g06345
CATION_TRANSPORT	334	GO:0006812 cation transport, GOslim:biological_process	4	0.0167	0.3359	LOC_Os07g06345 LOC_Os07g06345 LOC_Os07g06345 LOC_Os07g06345
PROTEIN_UBIQUITINATION	71	GO:0016567 protein ubiquitination, GOslim:biological_process	2	0.0189	0.3649	LOC_Os07g06345 LOC_Os07g06345
PROTEIN_MODIFICATION_BY_SMALL_PROTEIN_CONJUGATION_OR_REMOVAL	71	GO:0070647 protein modification by small protein conjugation or removal, GOslim:biological_process	2	0.0189	0.3649	LOC_Os07g06345 LOC_Os07g06345
PROTEIN_MODIFICATION_BY_SMALL_PROTEIN_CONJUGATION	71	GO:0032446 protein modification by small protein conjugation, GOslim:biological_process	2	0.0189	0.3649	LOC_Os07g06345 LOC_Os07g06345
RNA_SPLICING,_VIA_TRANSESTERIFICATION_REACTIONS_WITH_BULGED_ADENOSINE_AS_NUCLEOPHILE	6	GO:0000377 RNA splicing, via transesterification reactions with bulged adenosine as nucleophile, GOslim:biological_process	1	0.0199	0.3724	LOC_Os07g06345
MRNA_SPLICING,_VIA_SPLICEOSOME	6	GO:0000398 mRNA splicing, via spliceosome, GOslim:biological_process	1	0.0199	0.3724	LOC_Os07g06345
RNA_SPLICING,_VIA_TRANSESTERIFICATION_REACTIONS	6	GO:0000375 RNA splicing, via transesterification reactions, GOslim:biological_process	1	0.0199	0.3724	LOC_Os07g06345
NEGATIVE_REGULATION_OF_TRANSCRIPTION,_DNA-DEPENDENT	7	GO:0016481 negative regulation of transcription, DNA-dependent, GOslim:biological_process	1	0.0228	0.4154	LOC_Os07g06345
GLYCOLIPID_TRANSPORT	7	GO:0046836 glycolipid transport, GOslim:biological_process	1	0.0228	0.4154	LOC_Os07g06345
TRYPTOPHAN_SYNTHASE_ACTIVITY	7	GO:0004834 tryptophan synthase activity, GOslim:molecular_function	1	0.0228	0.4319	LOC_Os07g06345
HISTONE_ACETYLTRANSFERASE_ACTIVITY	7	GO:0004402 histone acetyltransferase activity, GOslim:molecular_function	1	0.0228	0.4319	LOC_Os07g06345
CATION:CATION_ANTIPORTER_ACTIVITY	6	GO:0015491 cation:cation antiporter activity, GOslim:molecular_function	1	0.0199	0.4319	LOC_Os07g06345
SODIUM:HYDROGEN_ANTIPORTER_ACTIVITY	6	GO:0015385 sodium:hydrogen antiporter activity, GOslim:molecular_function	1	0.0199	0.4319	LOC_Os07g06345
PROTEIN_SERINE/THREONINE_KINASE_ACTIVITY	1394	GO:0004674 protein serine/threonine kinase activity, GOslim:molecular_function	9	0.0206	0.4319	LOC_Os07g06345 LOC_Os07g06345 LOC_Os07g06345 LOC_Os07g06345 LOC_Os07g06345 LOC_Os07g06345 LOC_Os07g06345 LOC_Os07g06345 LOC_Os07g06345
LYSINE_N-ACETYLTRANSFERASE_ACTIVITY	7	GO:0004468 lysine N-acetyltransferase activity, GOslim:molecular_function	1	0.0228	0.4319	LOC_Os07g06345
GLYCOLIPID_TRANSPORTER_ACTIVITY	7	GO:0017089 glycolipid transporter activity, GOslim:molecular_function	1	0.0228	0.4319	LOC_Os07g06345
GUANYL-NUCLEOTIDE_EXCHANGE_FACTOR_ACTIVITY	7	GO:0005085 guanyl-nucleotide exchange factor activity, GOslim:molecular_function	1	0.0228	0.4319	LOC_Os07g06345
MONOVALENT_CATION:HYDROGEN_ANTIPORTER_ACTIVITY	6	GO:0005451 monovalent cation:hydrogen antiporter activity, GOslim:molecular_function	1	0.0199	0.4319	LOC_Os07g06345
PURINE_NUCLEOSIDE_BINDING	3125	GO:0001883 purine nucleoside binding, GOslim:molecular_function	16	0.0191	0.4319	LOC_Os07g06345 LOC_Os07g06345 LOC_Os07g06345 LOC_Os07g06345 LOC_Os07g06345 LOC_Os07g06345 LOC_Os07g06345 LOC_Os07g06345 LOC_Os07g06345 LOC_Os07g06345 LOC_Os07g06345 LOC_Os07g06345 LOC_Os07g06345 LOC_Os07g06345 LOC_Os07g06345 LOC_Os07g06345
CATION_TRANSMEMBRANE_TRANSPORTER_ACTIVITY	368	GO:0008324 cation transmembrane transporter activity, GOslim:molecular_function	4	0.0229	0.4319	LOC_Os07g06345 LOC_Os07g06345 LOC_Os07g06345 LOC_Os07g06345
GLYCOLIPID_BINDING	7	GO:0051861 glycolipid binding, GOslim:molecular_function	1	0.0228	0.4319	LOC_Os07g06345
ADENYL_NUCLEOTIDE_BINDING	3125	GO:0030554 adenyl nucleotide binding, GOslim:molecular_function	16	0.0191	0.4319	LOC_Os07g06345 LOC_Os07g06345 LOC_Os07g06345 LOC_Os07g06345 LOC_Os07g06345 LOC_Os07g06345 LOC_Os07g06345 LOC_Os07g06345 LOC_Os07g06345 LOC_Os07g06345 LOC_Os07g06345 LOC_Os07g06345 LOC_Os07g06345 LOC_Os07g06345 LOC_Os07g06345 LOC_Os07g06345
NUCLEOSIDE_BINDING	3125	GO:0001882 nucleoside binding, GOslim:molecular_function	16	0.0191	0.4319	LOC_Os07g06345 LOC_Os07g06345 LOC_Os07g06345 LOC_Os07g06345 LOC_Os07g06345 LOC_Os07g06345 LOC_Os07g06345 LOC_Os07g06345 LOC_Os07g06345 LOC_Os07g06345 LOC_Os07g06345 LOC_Os07g06345 LOC_Os07g06345 LOC_Os07g06345 LOC_Os07g06345 LOC_Os07g06345
GTP_BINDING	210	GO:0005525 GTP binding, GOslim:molecular_function	3	0.0238	0.4332	LOC_Os07g06345 LOC_Os07g06345 LOC_Os07g06345
GUANYL_RIBONUCLEOTIDE_BINDING	210	GO:0032561 guanyl ribonucleotide binding, GOslim:molecular_function	3	0.0238	0.4332	LOC_Os07g06345 LOC_Os07g06345 LOC_Os07g06345
UBIQUITIN-PROTEIN_LIGASE_ACTIVITY	82	GO:0004842 ubiquitin-protein ligase activity, GOslim:molecular_function	2	0.0245	0.437	LOC_Os07g06345 LOC_Os07g06345
GUANYL_NUCLEOTIDE_BINDING	214	GO:0019001 guanyl nucleotide binding, GOslim:molecular_function	3	0.025	0.4376	LOC_Os07g06345 LOC_Os07g06345 LOC_Os07g06345
TRANSCRIPTION_COACTIVATOR_ACTIVITY	8	GO:0003713 transcription coactivator activity, GOslim:molecular_function	1	0.0256	0.4391	LOC_Os07g06345
NEGATIVE_REGULATION_OF_NUCLEOBASE-CONTAINING_COMPOUND_METABOLIC_PROCESS	8	GO:0045934 negative regulation of nucleobase-containing compound metabolic process, GOslim:biological_process	1	0.0256	0.4564	LOC_Os07g06345
NEGATIVE_REGULATION_OF_NITROGEN_COMPOUND_METABOLIC_PROCESS	8	GO:0051172 negative regulation of nitrogen compound metabolic process, GOslim:biological_process	1	0.0256	0.4564	LOC_Os07g06345
TRANS-GOLGI_NETWORK_TRANSPORT_VESICLE_MEMBRANE	7	GO:0012510 trans-Golgi network transport vesicle membrane, GOslim:cellular_component	1	0.0228	0.4606	LOC_Os07g06345
CLATHRIN_COAT_OF_TRANS-GOLGI_NETWORK_VESICLE	7	GO:0030130 clathrin coat of trans-Golgi network vesicle, GOslim:cellular_component	1	0.0228	0.4606	LOC_Os07g06345
CLATHRIN-COATED_VESICLE_MEMBRANE	7	GO:0030665 clathrin-coated vesicle membrane, GOslim:cellular_component	1	0.0228	0.4606	LOC_Os07g06345
TRANS-GOLGI_NETWORK_TRANSPORT_VESICLE	7	GO:0030140 trans-Golgi network transport vesicle, GOslim:cellular_component	1	0.0228	0.4606	LOC_Os07g06345
CLATHRIN_VESICLE_COAT	7	GO:0030125 clathrin vesicle coat, GOslim:cellular_component	1	0.0228	0.4606	LOC_Os07g06345
SPLICEOSOMAL_COMPLEX	7	GO:0005681 spliceosomal complex, GOslim:cellular_component	1	0.0228	0.4606	LOC_Os07g06345
CATALYTIC_ACTIVITY	9113	GO:0003824 catalytic activity, GOslim:molecular_function	36	0.0284	0.479	LOC_Os07g06345 LOC_Os07g06345 LOC_Os07g06345 LOC_Os07g06345 LOC_Os07g06345 LOC_Os07g06345 LOC_Os07g06345 LOC_Os07g06345 LOC_Os07g06345 LOC_Os07g06345 LOC_Os07g06345 LOC_Os07g06345 LOC_Os07g06345 LOC_Os07g06345 LOC_Os07g06345 LOC_Os07g06345 LOC_Os07g06345 LOC_Os07g06345 LOC_Os07g06345 LOC_Os07g06345 LOC_Os07g06345 LOC_Os07g06345 LOC_Os07g06345 LOC_Os07g06345 LOC_Os07g06345 LOC_Os07g06345 LOC_Os07g…
CLATHRIN-COATED_VESICLE	8	GO:0030136 clathrin-coated vesicle, GOslim:cellular_component	1	0.0256	0.4886	LOC_Os07g06345
PROTEIN_BINDING	2762	GO:0005515 protein binding, GOslim:molecular_function	14	0.0297	0.4915	LOC_Os07g06345 LOC_Os07g06345 LOC_Os07g06345 LOC_Os07g06345 LOC_Os07g06345 LOC_Os07g06345 LOC_Os07g06345 LOC_Os07g06345 LOC_Os07g06345 LOC_Os07g06345 LOC_Os07g06345 LOC_Os07g06345 LOC_Os07g06345 LOC_Os07g06345
UDP-GLYCOSYLTRANSFERASE_ACTIVITY	92	GO:0008194 UDP-glycosyltransferase activity, GOslim:molecular_function	2	0.0302	0.4915	LOC_Os07g06345 LOC_Os07g06345
UBIQUITIN_LIGASE_COMPLEX	87	GO:0000151 ubiquitin ligase complex, GOslim:cellular_component	2	0.0273	0.4941	LOC_Os07g06345 LOC_Os07g06345
METAL_ION_TRANSPORT	225	GO:0030001 metal ion transport, GOslim:biological_process	3	0.0284	0.4958	LOC_Os07g06345 LOC_Os07g06345 LOC_Os07g06345
NEGATIVE_REGULATION_OF_GENE_EXPRESSION	9	GO:0010629 negative regulation of gene expression, GOslim:biological_process	1	0.0284	0.4958	LOC_Os07g06345
ION_TRANSPORT	396	GO:0006811 ion transport, GOslim:biological_process	4	0.0288	0.4976	LOC_Os07g06345 LOC_Os07g06345 LOC_Os07g06345 LOC_Os07g06345
HEXOKINASE_ACTIVITY	10	GO:0004396 hexokinase activity, GOslim:molecular_function	1	0.0311	0.4989	LOC_Os07g06345
MOLECULAR_FUNCTION	45586	GO:0003674 molecular_function, GOslim:molecular_function	141	0.0363	0.5628	LOC_Os07g06345 LOC_Os07g06345 LOC_Os07g06345 LOC_Os07g06345 LOC_Os07g06345 LOC_Os07g06345 LOC_Os07g06345 LOC_Os07g06345 LOC_Os07g06345 LOC_Os07g06345 LOC_Os07g06345 LOC_Os07g06345 LOC_Os07g06345 LOC_Os07g06345 LOC_Os07g06345 LOC_Os07g06345 LOC_Os07g06345 LOC_Os07g06345 LOC_Os07g06345 LOC_Os07g06345 LOC_Os07g06345 LOC_Os07g06345 LOC_Os07g06345 LOC_Os07g06345 LOC_Os07g06345 LOC_Os07g06345 LOC_Os07g…
SUBSTRATE-SPECIFIC_TRANSPORTER_ACTIVITY	626	GO:0022892 substrate-specific transporter activity, GOslim:molecular_function	5	0.0362	0.5628	LOC_Os07g06345 LOC_Os07g06345 LOC_Os07g06345 LOC_Os07g06345 LOC_Os07g06345
NUCLEAR_PART	97	GO:0044428 nuclear part, GOslim:cellular_component	2	0.0332	0.5708	LOC_Os07g06345 LOC_Os07g06345
POSITIVE_REGULATION_OF_KINASE_ACTIVITY	13	GO:0033674 positive regulation of kinase activity, GOslim:biological_process	1	0.0395	0.5719	LOC_Os07g06345
REGULATION_OF_PROTEIN_KINASE_ACTIVITY	13	GO:0045859 regulation of protein kinase activity, GOslim:biological_process	1	0.0395	0.5719	LOC_Os07g06345
TRANSPORT	1582	GO:0006810 transport, GOslim:biological_process	9	0.041	0.5719	LOC_Os07g06345 LOC_Os07g06345 LOC_Os07g06345 LOC_Os07g06345 LOC_Os07g06345 LOC_Os07g06345 LOC_Os07g06345 LOC_Os07g06345 LOC_Os07g06345
POSITIVE_REGULATION_OF_MOLECULAR_FUNCTION	14	GO:0044093 positive regulation of molecular function, GOslim:biological_process	1	0.0422	0.5719	LOC_Os07g06345
SUPEROXIDE_METABOLIC_PROCESS	14	GO:0006801 superoxide metabolic process, GOslim:biological_process	1	0.0422	0.5719	LOC_Os07g06345
OXYGEN_AND_REACTIVE_OXYGEN_SPECIES_METABOLIC_PROCESS	14	GO:0006800 oxygen and reactive oxygen species metabolic process, GOslim:biological_process	1	0.0422	0.5719	LOC_Os07g06345
(1->3)-BETA-D-GLUCAN_BIOSYNTHETIC_PROCESS	13	GO:0006075 (1->3)-beta-D-glucan biosynthetic process, GOslim:biological_process	1	0.0395	0.5719	LOC_Os07g06345
REGULATION_OF_PHOSPHATE_METABOLIC_PROCESS	14	GO:0019220 regulation of phosphate metabolic process, GOslim:biological_process	1	0.0422	0.5719	LOC_Os07g06345
ESTABLISHMENT_OF_LOCALIZATION	1582	GO:0051234 establishment of localization, GOslim:biological_process	9	0.041	0.5719	LOC_Os07g06345 LOC_Os07g06345 LOC_Os07g06345 LOC_Os07g06345 LOC_Os07g06345 LOC_Os07g06345 LOC_Os07g06345 LOC_Os07g06345 LOC_Os07g06345
REGULATION_OF_TRANSFERASE_ACTIVITY	13	GO:0051338 regulation of transferase activity, GOslim:biological_process	1	0.0395	0.5719	LOC_Os07g06345
BIOLOGICAL_PROCESS	45586	GO:0008150 biological_process, GOslim:biological_process	141	0.0363	0.5719	LOC_Os07g06345 LOC_Os07g06345 LOC_Os07g06345 LOC_Os07g06345 LOC_Os07g06345 LOC_Os07g06345 LOC_Os07g06345 LOC_Os07g06345 LOC_Os07g06345 LOC_Os07g06345 LOC_Os07g06345 LOC_Os07g06345 LOC_Os07g06345 LOC_Os07g06345 LOC_Os07g06345 LOC_Os07g06345 LOC_Os07g06345 LOC_Os07g06345 LOC_Os07g06345 LOC_Os07g06345 LOC_Os07g06345 LOC_Os07g06345 LOC_Os07g06345 LOC_Os07g06345 LOC_Os07g06345 LOC_Os07g06345 LOC_Os07g…
REGULATION_OF_PHOSPHORYLATION	13	GO:0042325 regulation of phosphorylation, GOslim:biological_process	1	0.0395	0.5719	LOC_Os07g06345
ACTIVATION_OF_PROTEIN_KINASE_ACTIVITY	13	GO:0032147 activation of protein kinase activity, GOslim:biological_process	1	0.0395	0.5719	LOC_Os07g06345
INDOLE-CONTAINING_COMPOUND_METABOLIC_PROCESS	13	GO:0042430 indole-containing compound metabolic process, GOslim:biological_process	1	0.0395	0.5719	LOC_Os07g06345
POSITIVE_REGULATION_OF_CATALYTIC_ACTIVITY	14	GO:0043085 positive regulation of catalytic activity, GOslim:biological_process	1	0.0422	0.5719	LOC_Os07g06345
TRYPTOPHAN_METABOLIC_PROCESS	13	GO:0006568 tryptophan metabolic process, GOslim:biological_process	1	0.0395	0.5719	LOC_Os07g06345
BETA-GLUCAN_METABOLIC_PROCESS	13	GO:0051273 beta-glucan metabolic process, GOslim:biological_process	1	0.0395	0.5719	LOC_Os07g06345
REGULATION_OF_PHOSPHORUS_METABOLIC_PROCESS	14	GO:0051174 regulation of phosphorus metabolic process, GOslim:biological_process	1	0.0422	0.5719	LOC_Os07g06345
CARBOHYDRATE_METABOLIC_PROCESS	859	GO:0005975 carbohydrate metabolic process, GOslim:biological_process	6	0.0395	0.5719	LOC_Os07g06345 LOC_Os07g06345 LOC_Os07g06345 LOC_Os07g06345 LOC_Os07g06345 LOC_Os07g06345
INDOLALKYLAMINE_METABOLIC_PROCESS	13	GO:0006586 indolalkylamine metabolic process, GOslim:biological_process	1	0.0395	0.5719	LOC_Os07g06345
BETA-GLUCAN_BIOSYNTHETIC_PROCESS	13	GO:0051274 beta-glucan biosynthetic process, GOslim:biological_process	1	0.0395	0.5719	LOC_Os07g06345
POSITIVE_REGULATION_OF_PROTEIN_KINASE_ACTIVITY	13	GO:0045860 positive regulation of protein kinase activity, GOslim:biological_process	1	0.0395	0.5719	LOC_Os07g06345
PROTEIN_KINASE_C-ACTIVATING_G-PROTEIN_COUPLED_RECEPTOR_SIGNALING_PATHWAY	13	GO:0007205 protein kinase C-activating G-protein coupled receptor signaling pathway, GOslim:biological_process	1	0.0395	0.5719	LOC_Os07g06345
REGULATION_OF_KINASE_ACTIVITY	13	GO:0043549 regulation of kinase activity, GOslim:biological_process	1	0.0395	0.5719	LOC_Os07g06345
(1->3)-BETA-D-GLUCAN_METABOLIC_PROCESS	13	GO:0006074 (1->3)-beta-D-glucan metabolic process, GOslim:biological_process	1	0.0395	0.5719	LOC_Os07g06345
POSITIVE_REGULATION_OF_TRANSFERASE_ACTIVITY	13	GO:0051347 positive regulation of transferase activity, GOslim:biological_process	1	0.0395	0.5719	LOC_Os07g06345
TRANSCRIPTION_ACTIVATOR_ACTIVITY	13	GO:0016563 transcription activator activity, GOslim:molecular_function	1	0.0395	0.5828	LOC_Os07g06345
1,3-BETA-D-GLUCAN_SYNTHASE_ACTIVITY	13	GO:0003843 1,3-beta-D-glucan synthase activity, GOslim:molecular_function	1	0.0395	0.5828	LOC_Os07g06345
DIACYLGLYCEROL_KINASE_ACTIVITY	13	GO:0004143 diacylglycerol kinase activity, GOslim:molecular_function	1	0.0395	0.5828	LOC_Os07g06345
LOCALIZATION	1601	GO:0051179 localization, GOslim:biological_process	9	0.0437	0.5864	LOC_Os07g06345 LOC_Os07g06345 LOC_Os07g06345 LOC_Os07g06345 LOC_Os07g06345 LOC_Os07g06345 LOC_Os07g06345 LOC_Os07g06345 LOC_Os07g06345
AP-TYPE_MEMBRANE_COAT_ADAPTOR_COMPLEX	16	GO:0030119 AP-type membrane coat adaptor complex, GOslim:cellular_component	1	0.0477	0.5866	LOC_Os07g06345
1,3-BETA-D-GLUCAN_SYNTHASE_COMPLEX	13	GO:0000148 1,3-beta-D-glucan synthase complex, GOslim:cellular_component	1	0.0395	0.5866	LOC_Os07g06345
GOLGI-ASSOCIATED_VESICLE_MEMBRANE	16	GO:0030660 Golgi-associated vesicle membrane, GOslim:cellular_component	1	0.0477	0.5866	LOC_Os07g06345
CELLULAR_COMPONENT	45586	GO:0005575 cellular_component, GOslim:cellular_component	141	0.0363	0.5866	LOC_Os07g06345 LOC_Os07g06345 LOC_Os07g06345 LOC_Os07g06345 LOC_Os07g06345 LOC_Os07g06345 LOC_Os07g06345 LOC_Os07g06345 LOC_Os07g06345 LOC_Os07g06345 LOC_Os07g06345 LOC_Os07g06345 LOC_Os07g06345 LOC_Os07g06345 LOC_Os07g06345 LOC_Os07g06345 LOC_Os07g06345 LOC_Os07g06345 LOC_Os07g06345 LOC_Os07g06345 LOC_Os07g06345 LOC_Os07g06345 LOC_Os07g06345 LOC_Os07g06345 LOC_Os07g06345 LOC_Os07g06345 LOC_Os07g…
TRANSPORT_VESICLE_MEMBRANE	16	GO:0030658 transport vesicle membrane, GOslim:cellular_component	1	0.0477	0.5866	LOC_Os07g06345
TRANSPORT_VESICLE	16	GO:0030133 transport vesicle, GOslim:cellular_component	1	0.0477	0.5866	LOC_Os07g06345
GOLGI-ASSOCIATED_VESICLE	16	GO:0005798 Golgi-associated vesicle, GOslim:cellular_component	1	0.0477	0.5866	LOC_Os07g06345
CLATHRIN_ADAPTOR_COMPLEX	16	GO:0030131 clathrin adaptor complex, GOslim:cellular_component	1	0.0477	0.5866	LOC_Os07g06345
PROTEIN_METABOLIC_PROCESS	4043	GO:0019538 protein metabolic process, GOslim:biological_process	18	0.0445	0.5924	LOC_Os07g06345 LOC_Os07g06345 LOC_Os07g06345 LOC_Os07g06345 LOC_Os07g06345 LOC_Os07g06345 LOC_Os07g06345 LOC_Os07g06345 LOC_Os07g06345 LOC_Os07g06345 LOC_Os07g06345 LOC_Os07g06345 LOC_Os07g06345 LOC_Os07g06345 LOC_Os07g06345 LOC_Os07g06345 LOC_Os07g06345 LOC_Os07g06345
GLUCURONOSYLTRANSFERASE_ACTIVITY	14	GO:0015020 glucuronosyltransferase activity, GOslim:molecular_function	1	0.0422	0.6	LOC_Os07g06345
CARBOHYDRATE_BINDING_ALTERNATIVE	265	GO:0005529 carbohydrate binding, GOslim:molecular_function	3	0.0425	0.6	LOC_Os07g06345 LOC_Os07g06345 LOC_Os07g06345
GALACTOSYLGALACTOSYLXYLOSYLPROTEIN_3-BETA-GLUCURONOSYLTRANSFERASE_ACTIVITY	14	GO:0015018 galactosylgalactosylxylosylprotein 3-beta-glucuronosyltransferase activity, GOslim:molecular_function	1	0.0422	0.6	LOC_Os07g06345
MACROMOLECULAR_COMPLEX	1404	GO:0032991 macromolecular complex, GOslim:cellular_component	8	0.052	0.6173	LOC_Os07g06345 LOC_Os07g06345 LOC_Os07g06345 LOC_Os07g06345 LOC_Os07g06345 LOC_Os07g06345 LOC_Os07g06345 LOC_Os07g06345
SMALL_GTPASE_MEDIATED_SIGNAL_TRANSDUCTION	118	GO:0007264 small GTPase mediated signal transduction, GOslim:biological_process	2	0.047	0.6205	LOC_Os07g06345 LOC_Os07g06345
HYDROGEN_ION_TRANSMEMBRANE_TRANSPORTER_ACTIVITY	120	GO:0015078 hydrogen ion transmembrane transporter activity, GOslim:molecular_function	2	0.0484	0.6625	LOC_Os07g06345 LOC_Os07g06345
TRANSCRIPTION_COFACTOR_ACTIVITY	16	GO:0003712 transcription cofactor activity, GOslim:molecular_function	1	0.0477	0.6625	LOC_Os07g06345
ION_TRANSMEMBRANE_TRANSPORTER_ACTIVITY	473	GO:0015075 ion transmembrane transporter activity, GOslim:molecular_function	4	0.0494	0.6672	LOC_Os07g06345 LOC_Os07g06345 LOC_Os07g06345 LOC_Os07g06345
PROTEIN_TYROSINE_KINASE_ACTIVITY	1399	GO:0004713 protein tyrosine kinase activity, GOslim:molecular_function	8	0.0512	0.6714	LOC_Os07g06345 LOC_Os07g06345 LOC_Os07g06345 LOC_Os07g06345 LOC_Os07g06345 LOC_Os07g06345 LOC_Os07g06345 LOC_Os07g06345
LIPID_TRANSPORTER_ACTIVITY	17	GO:0005319 lipid transporter activity, GOslim:molecular_function	1	0.0505	0.6714	LOC_Os07g06345
UNFOLDED_PROTEIN_BINDING	125	GO:0051082 unfolded protein binding, GOslim:molecular_function	2	0.052	0.6726	LOC_Os07g06345 LOC_Os07g06345
SMALL_CONJUGATING_PROTEIN_LIGASE_ACTIVITY	128	GO:0019787 small conjugating protein ligase activity, GOslim:molecular_function	2	0.0542	0.6915	LOC_Os07g06345 LOC_Os07g06345
VOLTAGE-GATED_POTASSIUM_CHANNEL_ACTIVITY	19	GO:0005249 voltage-gated potassium channel activity, GOslim:molecular_function	1	0.0559	0.6952	LOC_Os07g06345
VOLTAGE-GATED_CATION_CHANNEL_ACTIVITY	19	GO:0022843 voltage-gated cation channel activity, GOslim:molecular_function	1	0.0559	0.6952	LOC_Os07g06345
SODIUM_ION_TRANSPORT	18	GO:0006814 sodium ion transport, GOslim:biological_process	1	0.0532	0.6971	LOC_Os07g06345
COATED_VESICLE	26	GO:0030135 coated vesicle, GOslim:cellular_component	1	0.0747	0.7145	LOC_Os07g06345
VESICLE_COAT	25	GO:0030120 vesicle coat, GOslim:cellular_component	1	0.0721	0.7145	LOC_Os07g06345
COATED_VESICLE_MEMBRANE	25	GO:0030662 coated vesicle membrane, GOslim:cellular_component	1	0.0721	0.7145	LOC_Os07g06345
CYTOPLASMIC_MEMBRANE-BOUNDED_VESICLE	26	GO:0016023 cytoplasmic membrane-bounded vesicle, GOslim:cellular_component	1	0.0747	0.7145	LOC_Os07g06345
CYTOPLASMIC_VESICLE_MEMBRANE	25	GO:0030659 cytoplasmic vesicle membrane, GOslim:cellular_component	1	0.0721	0.7145	LOC_Os07g06345
VESICLE_MEMBRANE	25	GO:0012506 vesicle membrane, GOslim:cellular_component	1	0.0721	0.7145	LOC_Os07g06345
MEMBRANE-BOUNDED_VESICLE	26	GO:0031988 membrane-bounded vesicle, GOslim:cellular_component	1	0.0747	0.7145	LOC_Os07g06345
MICROTUBULE	27	GO:0005874 microtubule, GOslim:cellular_component	1	0.0774	0.7199	LOC_Os07g06345
CELLULAR_RESPONSE_TO_STIMULUS	130	GO:0051716 cellular response to stimulus, GOslim:biological_process	2	0.0556	0.7233	LOC_Os07g06345 LOC_Os07g06345
ARF_PROTEIN_SIGNAL_TRANSDUCTION	20	GO:0032011 ARF protein signal transduction, GOslim:biological_process	1	0.0586	0.7443	LOC_Os07g06345
RNA_SPLICING	20	GO:0008380 RNA splicing, GOslim:biological_process	1	0.0586	0.7443	LOC_Os07g06345
REGULATION_OF_ARF_PROTEIN_SIGNAL_TRANSDUCTION	20	GO:0032012 regulation of ARF protein signal transduction, GOslim:biological_process	1	0.0586	0.7443	LOC_Os07g06345
PLASMA_MEMBRANE	31	GO:0005886 plasma membrane, GOslim:cellular_component	1	0.088	0.7568	LOC_Os07g06345
GOLGI_MEMBRANE	30	GO:0000139 Golgi membrane, GOslim:cellular_component	1	0.0853	0.7568	LOC_Os07g06345
PLASMA_MEMBRANE_PART	31	GO:0044459 plasma membrane part, GOslim:cellular_component	1	0.088	0.7568	LOC_Os07g06345
CATION_CHANNEL_ACTIVITY	22	GO:0005261 cation channel activity, GOslim:molecular_function	1	0.064	0.7659	LOC_Os07g06345
POTASSIUM_CHANNEL_ACTIVITY	22	GO:0005267 potassium channel activity, GOslim:molecular_function	1	0.064	0.7659	LOC_Os07g06345
ACID-AMINO_ACID_LIGASE_ACTIVITY	141	GO:0016881 acid-amino acid ligase activity, GOslim:molecular_function	2	0.064	0.7659	LOC_Os07g06345 LOC_Os07g06345
CYTOPLASMIC_VESICLE_PART	34	GO:0044433 cytoplasmic vesicle part, GOslim:cellular_component	1	0.0958	0.7696	LOC_Os07g06345
CLATHRIN_COAT	33	GO:0030118 clathrin coat, GOslim:cellular_component	1	0.0932	0.7696	LOC_Os07g06345
VESICLE	35	GO:0031982 vesicle, GOslim:cellular_component	1	0.0984	0.7696	LOC_Os07g06345
CYTOPLASMIC_VESICLE	35	GO:0031410 cytoplasmic vesicle, GOslim:cellular_component	1	0.0984	0.7696	LOC_Os07g06345
TRANSCRIPTION_FACTOR_COMPLEX	36	GO:0005667 transcription factor complex, GOslim:cellular_component	1	0.101	0.7724	LOC_Os07g06345
CARBOHYDRATE_BINDING	318	GO:0030246 carbohydrate binding, GOslim:molecular_function	3	0.0658	0.7768	LOC_Os07g06345 LOC_Os07g06345 LOC_Os07g06345
INTRACELLULAR_ORGANELLE_PART	634	GO:0044446 intracellular organelle part, GOslim:cellular_component	4	0.1127	0.7912	LOC_Os07g06345 LOC_Os07g06345 LOC_Os07g06345 LOC_Os07g06345
NUCLEOPLASM_PART	40	GO:0044451 nucleoplasm part, GOslim:cellular_component	1	0.1113	0.7912	LOC_Os07g06345
ORGANELLE_PART	634	GO:0044422 organelle part, GOslim:cellular_component	4	0.1127	0.7912	LOC_Os07g06345 LOC_Os07g06345 LOC_Os07g06345 LOC_Os07g06345
NUCLEOPLASM	40	GO:0005654 nucleoplasm, GOslim:cellular_component	1	0.1113	0.7912	LOC_Os07g06345
NUCLEAR_LUMEN	42	GO:0031981 nuclear lumen, GOslim:cellular_component	1	0.1164	0.8011	LOC_Os07g06345
MRNA_PROCESSING	22	GO:0006397 mRNA processing, GOslim:biological_process	1	0.064	0.8066	LOC_Os07g06345
MONOVALENT_INORGANIC_CATION_TRANSMEMBRANE_TRANSPORTER_ACTIVITY	150	GO:0015077 monovalent inorganic cation transmembrane transporter activity, GOslim:molecular_function	2	0.0712	0.8203	LOC_Os07g06345 LOC_Os07g06345
SUBSTRATE-SPECIFIC_TRANSMEMBRANE_TRANSPORTER_ACTIVITY	536	GO:0022891 substrate-specific transmembrane transporter activity, GOslim:molecular_function	4	0.071	0.8203	LOC_Os07g06345 LOC_Os07g06345 LOC_Os07g06345 LOC_Os07g06345
GOLGI_APPARATUS_PART	45	GO:0044431 Golgi apparatus part, GOslim:cellular_component	1	0.124	0.8366	LOC_Os07g06345
PROTEIN_COMPLEX_BIOGENESIS	149	GO:0070271 protein complex biogenesis, GOslim:biological_process	2	0.0704	0.8664	LOC_Os07g06345 LOC_Os07g06345
PROTEIN_COMPLEX_ASSEMBLY	149	GO:0006461 protein complex assembly, GOslim:biological_process	2	0.0704	0.8664	LOC_Os07g06345 LOC_Os07g06345
HOMEOSTATIC_PROCESS	148	GO:0042592 homeostatic process, GOslim:biological_process	2	0.0696	0.8664	LOC_Os07g06345 LOC_Os07g06345
MULTICELLULAR_ORGANISMAL_PROCESS	150	GO:0032501 multicellular organismal process, GOslim:biological_process	2	0.0712	0.8698	LOC_Os07g06345 LOC_Os07g06345
RESPONSE_TO_ORGANIC_SUBSTANCE	26	GO:0010033 response to organic substance, GOslim:biological_process	1	0.0747	0.8931	LOC_Os07g06345
RESPONSE_TO_ENDOGENOUS_STIMULUS	26	GO:0009719 response to endogenous stimulus, GOslim:biological_process	1	0.0747	0.8931	LOC_Os07g06345
RESPONSE_TO_HORMONE_STIMULUS	26	GO:0009725 response to hormone stimulus, GOslim:biological_process	1	0.0747	0.8931	LOC_Os07g06345
REGULATION_OF_PH	27	GO:0006885 regulation of pH, GOslim:biological_process	1	0.0774	0.9114	LOC_Os07g06345
MONOVALENT_INORGANIC_CATION_HOMEOSTASIS	27	GO:0055067 monovalent inorganic cation homeostasis, GOslim:biological_process	1	0.0774	0.9114	LOC_Os07g06345
GOLGI_APPARATUS	51	GO:0005794 Golgi apparatus, GOslim:cellular_component	1	0.139	0.9198	LOC_Os07g06345
MOLECULAR_TRANSDUCER_ACTIVITY	167	GO:0060089 molecular transducer activity, GOslim:molecular_function	2	0.0854	0.938	LOC_Os07g06345 LOC_Os07g06345
SOLUTE:CATION_ANTIPORTER_ACTIVITY	30	GO:0015298 solute:cation antiporter activity, GOslim:molecular_function	1	0.0853	0.938	LOC_Os07g06345
SOLUTE:HYDROGEN_ANTIPORTER_ACTIVITY	30	GO:0015299 solute:hydrogen antiporter activity, GOslim:molecular_function	1	0.0853	0.938	LOC_Os07g06345
SIGNAL_TRANSDUCER_ACTIVITY	167	GO:0004871 signal transducer activity, GOslim:molecular_function	2	0.0854	0.938	LOC_Os07g06345 LOC_Os07g06345
ORGANELLE_LUMEN	56	GO:0043233 organelle lumen, GOslim:cellular_component	1	0.1513	0.9642	LOC_Os07g06345
INTRACELLULAR_ORGANELLE_LUMEN	56	GO:0070013 intracellular organelle lumen, GOslim:cellular_component	1	0.1513	0.9642	LOC_Os07g06345
FMN_BINDING	33	GO:0010181 FMN binding, GOslim:molecular_function	1	0.0932	0.9895	LOC_Os07g06345
TRANSFERASE_ACTIVITY,_TRANSFERRING_ACYL_GROUPS_ALTERNATIVE	176	GO:0008415 transferase activity, transferring acyl groups, GOslim:molecular_function	2	0.0932	0.9895	LOC_Os07g06345 LOC_Os07g06345
TRANSFERASE_ACTIVITY,_TRANSFERRING_ACYL_GROUPS_OTHER_THAN_AMINO-ACYL_GROUPS	176	GO:0016747 transferase activity, transferring acyl groups other than amino-acyl groups, GOslim:molecular_function	2	0.0932	0.9895	LOC_Os07g06345 LOC_Os07g06345
TRANSPORTER_ACTIVITY	1085	GO:0005215 transporter activity, GOslim:molecular_function	6	0.0958	0.9948	LOC_Os07g06345 LOC_Os07g06345 LOC_Os07g06345 LOC_Os07g06345 LOC_Os07g06345 LOC_Os07g06345
CARBOHYDRATE_KINASE_ACTIVITY	34	GO:0019200 carbohydrate kinase activity, GOslim:molecular_function	1	0.0958	0.9948	LOC_Os07g06345
RAS_PROTEIN_SIGNAL_TRANSDUCTION	43	GO:0007265 Ras protein signal transduction, GOslim:biological_process	1	0.1189	1	LOC_Os07g06345
SUGAR:HYDROGEN_SYMPORTER_ACTIVITY	80	GO:0005351 sugar:hydrogen symporter activity, GOslim:molecular_function	1	0.208	1	LOC_Os07g06345
SMALL_MOLECULE_CATABOLIC_PROCESS	127	GO:0044282 small molecule catabolic process, GOslim:biological_process	1	0.3083	1	LOC_Os07g06345
NUCLEOTIDE_METABOLIC_PROCESS	144	GO:0009117 nucleotide metabolic process, GOslim:biological_process	1	0.3414	1	LOC_Os07g06345
REGULATION_OF_MOLECULAR_FUNCTION	107	GO:0065009 regulation of molecular function, GOslim:biological_process	1	0.2673	1	LOC_Os07g06345
NUCLEOSIDE_PHOSPHATE_METABOLIC_PROCESS	144	GO:0006753 nucleoside phosphate metabolic process, GOslim:biological_process	1	0.3414	1	LOC_Os07g06345
MEMBRANE-ENCLOSED_LUMEN	65	GO:0031974 membrane-enclosed lumen, GOslim:cellular_component	1	0.173	1	LOC_Os07g06345
PROTEIN_DIMERIZATION_ACTIVITY	423	GO:0046983 protein dimerization activity, GOslim:molecular_function	3	0.1248	1	LOC_Os07g06345 LOC_Os07g06345 LOC_Os07g06345
PYROPHOSPHATASE_ACTIVITY	759	GO:0016462 pyrophosphatase activity, GOslim:molecular_function	4	0.1777	1	LOC_Os07g06345 LOC_Os07g06345 LOC_Os07g06345 LOC_Os07g06345
GATED_CHANNEL_ACTIVITY	55	GO:0022836 gated channel activity, GOslim:molecular_function	1	0.1488	1	LOC_Os07g06345
NUCLEOSIDE-TRIPHOSPHATASE_REGULATOR_ACTIVITY	61	GO:0060589 nucleoside-triphosphatase regulator activity, GOslim:molecular_function	1	0.1634	1	LOC_Os07g06345
MICROTUBULE_CYTOSKELETON	84	GO:0015630 microtubule cytoskeleton, GOslim:cellular_component	1	0.2171	1	LOC_Os07g06345
ATP_SYNTHESIS_COUPLED_PROTON_TRANSPORT	55	GO:0015986 ATP synthesis coupled proton transport, GOslim:biological_process	1	0.1488	1	LOC_Os07g06345
ATPASE_ACTIVITY,_COUPLED	297	GO:0042623 ATPase activity, coupled, GOslim:molecular_function	1	0.5766	1	LOC_Os07g06345
CYTOSKELETAL_PART	100	GO:0044430 cytoskeletal part, GOslim:cellular_component	1	0.2523	1	LOC_Os07g06345
SOLUTE:CATION_SYMPORTER_ACTIVITY	87	GO:0015294 solute:cation symporter activity, GOslim:molecular_function	1	0.2238	1	LOC_Os07g06345
NEGATIVE_REGULATION_OF_BIOSYNTHETIC_PROCESS	42	GO:0009890 negative regulation of biosynthetic process, GOslim:biological_process	1	0.1164	1	LOC_Os07g06345
CARBOHYDRATE_CATABOLIC_PROCESS	139	GO:0016052 carbohydrate catabolic process, GOslim:biological_process	1	0.3318	1	LOC_Os07g06345
TRANSFERASE_ACTIVITY,_TRANSFERRING_ACYL_GROUPS	195	GO:0016746 transferase activity, transferring acyl groups, GOslim:molecular_function	2	0.1104	1	LOC_Os07g06345 LOC_Os07g06345
PURINE_NUCLEOTIDE_BIOSYNTHETIC_PROCESS	83	GO:0006164 purine nucleotide biosynthetic process, GOslim:biological_process	1	0.2148	1	LOC_Os07g06345
MACROMOLECULAR_COMPLEX_SUBUNIT_ORGANIZATION	237	GO:0043933 macromolecular complex subunit organization, GOslim:biological_process	2	0.1507	1	LOC_Os07g06345 LOC_Os07g06345
EXONUCLEASE_ACTIVITY	49	GO:0004527 exonuclease activity, GOslim:molecular_function	1	0.134	1	LOC_Os07g06345
CATION-TRANSPORTING_ATPASE_ACTIVITY	69	GO:0019829 cation-transporting ATPase activity, GOslim:molecular_function	1	0.1825	1	LOC_Os07g06345
NUCLEOSIDE-TRIPHOSPHATASE_ACTIVITY	726	GO:0017111 nucleoside-triphosphatase activity, GOslim:molecular_function	4	0.1594	1	LOC_Os07g06345 LOC_Os07g06345 LOC_Os07g06345 LOC_Os07g06345
HYDRO-LYASE_ACTIVITY	58	GO:0016836 hydro-lyase activity, GOslim:molecular_function	1	0.1562	1	LOC_Os07g06345
NON-MEMBRANE-BOUNDED_ORGANELLE	726	GO:0043228 non-membrane-bounded organelle, GOslim:cellular_component	1	0.8781	1	LOC_Os07g06345
PEPTIDE_TRANSPORT	99	GO:0015833 peptide transport, GOslim:biological_process	1	0.2502	1	LOC_Os07g06345
CELLULAR_POLYSACCHARIDE_BIOSYNTHETIC_PROCESS	69	GO:0033692 cellular polysaccharide biosynthetic process, GOslim:biological_process	1	0.1825	1	LOC_Os07g06345
CELLULAR_MACROMOLECULE_LOCALIZATION	208	GO:0070727 cellular macromolecule localization, GOslim:biological_process	2	0.1225	1	LOC_Os07g06345 LOC_Os07g06345
CELLULAR_GLUCAN_METABOLIC_PROCESS	94	GO:0006073 cellular glucan metabolic process, GOslim:biological_process	1	0.2393	1	LOC_Os07g06345
HEXOSE_CATABOLIC_PROCESS	98	GO:0019320 hexose catabolic process, GOslim:biological_process	1	0.248	1	LOC_Os07g06345
PRIMARY_ACTIVE_TRANSMEMBRANE_TRANSPORTER_ACTIVITY	193	GO:0015399 primary active transmembrane transporter activity, GOslim:molecular_function	1	0.4282	1	LOC_Os07g06345
NEGATIVE_REGULATION_OF_METABOLIC_PROCESS	44	GO:0009892 negative regulation of metabolic process, GOslim:biological_process	1	0.1215	1	LOC_Os07g06345
SOLUTE:HYDROGEN_SYMPORTER_ACTIVITY	80	GO:0015295 solute:hydrogen symporter activity, GOslim:molecular_function	1	0.208	1	LOC_Os07g06345
OXOACID_METABOLIC_PROCESS	433	GO:0043436 oxoacid metabolic process, GOslim:biological_process	1	0.7144	1	LOC_Os07g06345
AMINE_METABOLIC_PROCESS	399	GO:0009308 amine metabolic process, GOslim:biological_process	1	0.6848	1	LOC_Os07g06345
AROMATIC_AMINO_ACID_FAMILY_METABOLIC_PROCESS	59	GO:0009072 aromatic amino acid family metabolic process, GOslim:biological_process	1	0.1586	1	LOC_Os07g06345
PURINE_RIBONUCLEOTIDE_METABOLIC_PROCESS	77	GO:0009150 purine ribonucleotide metabolic process, GOslim:biological_process	1	0.2011	1	LOC_Os07g06345
RESPONSE_TO_STIMULUS	957	GO:0050896 response to stimulus, GOslim:biological_process	5	0.1448	1	LOC_Os07g06345 LOC_Os07g06345 LOC_Os07g06345 LOC_Os07g06345 LOC_Os07g06345
CELLULAR_COMPONENT_ASSEMBLY	226	GO:0022607 cellular component assembly, GOslim:biological_process	2	0.1399	1	LOC_Os07g06345 LOC_Os07g06345
CATABOLIC_PROCESS	415	GO:0009056 catabolic process, GOslim:biological_process	1	0.6991	1	LOC_Os07g06345
VESICLE-MEDIATED_TRANSPORT	192	GO:0016192 vesicle-mediated transport, GOslim:biological_process	1	0.4266	1	LOC_Os07g06345
LIGASE_ACTIVITY,_FORMING_CARBON-NITROGEN_BONDS	204	GO:0016879 ligase activity, forming carbon-nitrogen bonds, GOslim:molecular_function	2	0.1188	1	LOC_Os07g06345 LOC_Os07g06345
CARBON-OXYGEN_LYASE_ACTIVITY	79	GO:0016835 carbon-oxygen lyase activity, GOslim:molecular_function	1	0.2057	1	LOC_Os07g06345
RIBONUCLEOSIDE_TRIPHOSPHATE_BIOSYNTHETIC_PROCESS	60	GO:0009201 ribonucleoside triphosphate biosynthetic process, GOslim:biological_process	1	0.161	1	LOC_Os07g06345
NEGATIVE_REGULATION_OF_MACROMOLECULE_METABOLIC_PROCESS	44	GO:0010605 negative regulation of macromolecule metabolic process, GOslim:biological_process	1	0.1215	1	LOC_Os07g06345
ANTIPORTER_ACTIVITY	97	GO:0015297 antiporter activity, GOslim:molecular_function	1	0.2458	1	LOC_Os07g06345
SERINE-TYPE_ENDOPEPTIDASE_ACTIVITY	37	GO:0004252 serine-type endopeptidase activity, GOslim:molecular_function	1	0.1036	1	LOC_Os07g06345
ATPASE_ACTIVITY,_COUPLED_TO_TRANSMEMBRANE_MOVEMENT_OF_IONS	112	GO:0042625 ATPase activity, coupled to transmembrane movement of ions, GOslim:molecular_function	1	0.2777	1	LOC_Os07g06345
INTRACELLULAR_TRANSPORT	234	GO:0046907 intracellular transport, GOslim:biological_process	2	0.1478	1	LOC_Os07g06345 LOC_Os07g06345
CATION_HOMEOSTASIS	38	GO:0055080 cation homeostasis, GOslim:biological_process	1	0.1062	1	LOC_Os07g06345
TRANSCRIPTION_FACTOR_BINDING	43	GO:0008134 transcription factor binding, GOslim:molecular_function	1	0.1189	1	LOC_Os07g06345
ESTABLISHMENT_OF_PROTEIN_LOCALIZATION	287	GO:0045184 establishment of protein localization, GOslim:biological_process	2	0.2018	1	LOC_Os07g06345 LOC_Os07g06345
GLUCAN_BIOSYNTHETIC_PROCESS	64	GO:0009250 glucan biosynthetic process, GOslim:biological_process	1	0.1706	1	LOC_Os07g06345
ION_HOMEOSTASIS	38	GO:0050801 ion homeostasis, GOslim:biological_process	1	0.1062	1	LOC_Os07g06345
CATION:SUGAR_SYMPORTER_ACTIVITY	80	GO:0005402 cation:sugar symporter activity, GOslim:molecular_function	1	0.208	1	LOC_Os07g06345
INTRACELLULAR_PROTEIN_TRANSPORT	205	GO:0006886 intracellular protein transport, GOslim:biological_process	2	0.1197	1	LOC_Os07g06345 LOC_Os07g06345
CELLULAR_LOCALIZATION	315	GO:0051641 cellular localization, GOslim:biological_process	2	0.2312	1	LOC_Os07g06345 LOC_Os07g06345
SIGNAL_TRANSDUCTION_ALTERNATIVE	72	GO:0023033 signal transduction, GOslim:biological_process	1	0.1895	1	LOC_Os07g06345
ORGANELLE_MEMBRANE	169	GO:0031090 organelle membrane, GOslim:cellular_component	1	0.3872	1	LOC_Os07g06345
LIGASE_ACTIVITY	315	GO:0016874 ligase activity, GOslim:molecular_function	2	0.2312	1	LOC_Os07g06345 LOC_Os07g06345
LIPID_LOCALIZATION	105	GO:0010876 lipid localization, GOslim:biological_process	1	0.263	1	LOC_Os07g06345
ENZYME_REGULATOR_ACTIVITY	243	GO:0030234 enzyme regulator activity, GOslim:molecular_function	1	0.5051	1	LOC_Os07g06345
REGULATION_OF_SIGNAL_TRANSDUCTION	46	GO:0009966 regulation of signal transduction, GOslim:biological_process	1	0.1265	1	LOC_Os07g06345
RNA_PROCESSING	171	GO:0006396 RNA processing, GOslim:biological_process	1	0.3907	1	LOC_Os07g06345
CELLULAR_NITROGEN_COMPOUND_METABOLIC_PROCESS	461	GO:0034641 cellular nitrogen compound metabolic process, GOslim:biological_process	1	0.7367	1	LOC_Os07g06345
PROTON-TRANSPORTING_ATPASE_ACTIVITY,_ROTATIONAL_MECHANISM	57	GO:0046961 proton-transporting ATPase activity, rotational mechanism, GOslim:molecular_function	1	0.1537	1	LOC_Os07g06345
ELECTRON_TRANSPORT	1055	GO:0006118 electron transport, GOslim:biological_process	2	0.8093	1	LOC_Os07g06345 LOC_Os07g06345
COATED_MEMBRANE	67	GO:0048475 coated membrane, GOslim:cellular_component	1	0.1778	1	LOC_Os07g06345
HYDROGEN_ION_TRANSPORTING_ATP_SYNTHASE_ACTIVITY,_ROTATIONAL_MECHANISM	50	GO:0046933 hydrogen ion transporting ATP synthase activity, rotational mechanism, GOslim:molecular_function	1	0.1365	1	LOC_Os07g06345
PYRIDOXAL_PHOSPHATE_BINDING	138	GO:0030170 pyridoxal phosphate binding, GOslim:molecular_function	1	0.3299	1	LOC_Os07g06345
ALCOHOL_METABOLIC_PROCESS	189	GO:0006066 alcohol metabolic process, GOslim:biological_process	1	0.4216	1	LOC_Os07g06345
GLUCAN_METABOLIC_PROCESS	94	GO:0044042 glucan metabolic process, GOslim:biological_process	1	0.2393	1	LOC_Os07g06345
PURINE_RIBONUCLEOSIDE_TRIPHOSPHATE_METABOLIC_PROCESS	60	GO:0009205 purine ribonucleoside triphosphate metabolic process, GOslim:biological_process	1	0.161	1	LOC_Os07g06345
PURINE_NUCLEOTIDE_METABOLIC_PROCESS	83	GO:0006163 purine nucleotide metabolic process, GOslim:biological_process	1	0.2148	1	LOC_Os07g06345
COFACTOR_BINDING	542	GO:0048037 cofactor binding, GOslim:molecular_function	2	0.464	1	LOC_Os07g06345 LOC_Os07g06345
PROTON_TRANSPORT	99	GO:0015992 proton transport, GOslim:biological_process	1	0.2502	1	LOC_Os07g06345
OLIGOPEPTIDE_TRANSPORT	99	GO:0006857 oligopeptide transport, GOslim:biological_process	1	0.2502	1	LOC_Os07g06345
VOLTAGE-GATED_CHANNEL_ACTIVITY	36	GO:0022832 voltage-gated channel activity, GOslim:molecular_function	1	0.101	1	LOC_Os07g06345
COENZYME_BINDING	378	GO:0050662 coenzyme binding, GOslim:molecular_function	1	0.6651	1	LOC_Os07g06345
HETEROCYCLE_METABOLIC_PROCESS	248	GO:0046483 heterocycle metabolic process, GOslim:biological_process	2	0.1618	1	LOC_Os07g06345 LOC_Os07g06345
SUBSTRATE-SPECIFIC_CHANNEL_ACTIVITY	71	GO:0022838 substrate-specific channel activity, GOslim:molecular_function	1	0.1872	1	LOC_Os07g06345
CELLULAR_PROTEIN_LOCALIZATION	208	GO:0034613 cellular protein localization, GOslim:biological_process	2	0.1225	1	LOC_Os07g06345 LOC_Os07g06345
ZINC_ION_BINDING	1876	GO:0008270 zinc ion binding, GOslim:molecular_function	5	0.6312	1	LOC_Os07g06345 LOC_Os07g06345 LOC_Os07g06345 LOC_Os07g06345 LOC_Os07g06345
PURINE_NUCLEOSIDE_TRIPHOSPHATE_METABOLIC_PROCESS	60	GO:0009144 purine nucleoside triphosphate metabolic process, GOslim:biological_process	1	0.161	1	LOC_Os07g06345
INORGANIC_CATION_TRANSMEMBRANE_TRANSPORTER_ACTIVITY	199	GO:0022890 inorganic cation transmembrane transporter activity, GOslim:molecular_function	2	0.1141	1	LOC_Os07g06345 LOC_Os07g06345
NUCLEOTIDE_BIOSYNTHETIC_PROCESS	108	GO:0009165 nucleotide biosynthetic process, GOslim:biological_process	1	0.2694	1	LOC_Os07g06345
RIBONUCLEOSIDE_TRIPHOSPHATE_METABOLIC_PROCESS	60	GO:0009199 ribonucleoside triphosphate metabolic process, GOslim:biological_process	1	0.161	1	LOC_Os07g06345
PROTON-TRANSPORTING_TWO-SECTOR_ATPASE_COMPLEX	89	GO:0016469 proton-transporting two-sector ATPase complex, GOslim:cellular_component	1	0.2282	1	LOC_Os07g06345
NUCLEOSIDE_TRIPHOSPHATE_METABOLIC_PROCESS	62	GO:0009141 nucleoside triphosphate metabolic process, GOslim:biological_process	1	0.1658	1	LOC_Os07g06345
INTEGRAL_TO_MEMBRANE	752	GO:0016021 integral to membrane, GOslim:cellular_component	2	0.6393	1	LOC_Os07g06345 LOC_Os07g06345
CHEMICAL_HOMEOSTASIS	38	GO:0048878 chemical homeostasis, GOslim:biological_process	1	0.1062	1	LOC_Os07g06345
PASSIVE_TRANSMEMBRANE_TRANSPORTER_ACTIVITY	71	GO:0022803 passive transmembrane transporter activity, GOslim:molecular_function	1	0.1872	1	LOC_Os07g06345
REGULATION_OF_SIGNALING	46	GO:0023051 regulation of signaling, GOslim:biological_process	1	0.1265	1	LOC_Os07g06345
PEPTIDASE_ACTIVITY	960	GO:0008233 peptidase activity, GOslim:molecular_function	1	0.9384	1	LOC_Os07g06345
ATPASE_ACTIVITY,_COUPLED_TO_TRANSMEMBRANE_MOVEMENT_OF_SUBSTANCES	164	GO:0042626 ATPase activity, coupled to transmembrane movement of substances, GOslim:molecular_function	1	0.3783	1	LOC_Os07g06345
MACROMOLECULAR_COMPLEX_ASSEMBLY	224	GO:0065003 macromolecular complex assembly, GOslim:biological_process	2	0.1379	1	LOC_Os07g06345 LOC_Os07g06345
PROTEIN_TRANSPORT	287	GO:0015031 protein transport, GOslim:biological_process	2	0.2018	1	LOC_Os07g06345 LOC_Os07g06345
PROTEIN_FOLDING	198	GO:0006457 protein folding, GOslim:biological_process	2	0.1131	1	LOC_Os07g06345 LOC_Os07g06345
POLYSACCHARIDE_BIOSYNTHETIC_PROCESS	72	GO:0000271 polysaccharide biosynthetic process, GOslim:biological_process	1	0.1895	1	LOC_Os07g06345
UDP-GLUCOSYLTRANSFERASE_ACTIVITY	58	GO:0035251 UDP-glucosyltransferase activity, GOslim:molecular_function	1	0.1562	1	LOC_Os07g06345
GLUCOSYLTRANSFERASE_ACTIVITY	68	GO:0046527 glucosyltransferase activity, GOslim:molecular_function	1	0.1801	1	LOC_Os07g06345
HYDROGEN_TRANSPORT	99	GO:0006818 hydrogen transport, GOslim:biological_process	1	0.2502	1	LOC_Os07g06345
TRANSITION_METAL_ION_BINDING	2838	GO:0046914 transition metal ion binding, GOslim:molecular_function	11	0.1976	1	LOC_Os07g06345 LOC_Os07g06345 LOC_Os07g06345 LOC_Os07g06345 LOC_Os07g06345 LOC_Os07g06345 LOC_Os07g06345 LOC_Os07g06345 LOC_Os07g06345 LOC_Os07g06345 LOC_Os07g06345
CELLULAR_COMPONENT_BIOGENESIS	288	GO:0044085 cellular component biogenesis, GOslim:biological_process	2	0.2029	1	LOC_Os07g06345 LOC_Os07g06345
SERINE-TYPE_PEPTIDASE_ACTIVITY	131	GO:0008236 serine-type peptidase activity, GOslim:molecular_function	1	0.3162	1	LOC_Os07g06345
PURINE_NUCLEOSIDE_TRIPHOSPHATE_BIOSYNTHETIC_PROCESS	60	GO:0009145 purine nucleoside triphosphate biosynthetic process, GOslim:biological_process	1	0.161	1	LOC_Os07g06345
MICROTUBULE-BASED_PROCESS	81	GO:0007017 microtubule-based process, GOslim:biological_process	1	0.2103	1	LOC_Os07g06345
RIBONUCLEOTIDE_BIOSYNTHETIC_PROCESS	80	GO:0009260 ribonucleotide biosynthetic process, GOslim:biological_process	1	0.208	1	LOC_Os07g06345
PEPTIDASE_ACTIVITY,_ACTING_ON_L-AMINO_ACID_PEPTIDES	950	GO:0070011 peptidase activity, acting on L-amino acid peptides, GOslim:molecular_function	1	0.9366	1	LOC_Os07g06345
POLYSACCHARIDE_METABOLIC_PROCESS	138	GO:0005976 polysaccharide metabolic process, GOslim:biological_process	1	0.3299	1	LOC_Os07g06345
MACROMOLECULE_CATABOLIC_PROCESS	316	GO:0009057 macromolecule catabolic process, GOslim:biological_process	1	0.5992	1	LOC_Os07g06345
SUGAR_TRANSMEMBRANE_TRANSPORTER_ACTIVITY	85	GO:0051119 sugar transmembrane transporter activity, GOslim:molecular_function	1	0.2193	1	LOC_Os07g06345
PURINE_RIBONUCLEOSIDE_TRIPHOSPHATE_BIOSYNTHETIC_PROCESS	60	GO:0009206 purine ribonucleoside triphosphate biosynthetic process, GOslim:biological_process	1	0.161	1	LOC_Os07g06345
CELL_SURFACE_RECEPTOR_SIGNALING_PATHWAY	70	GO:0007166 cell surface receptor signaling pathway, GOslim:biological_process	1	0.1848	1	LOC_Os07g06345
CYTOSKELETON	121	GO:0005856 cytoskeleton, GOslim:cellular_component	1	0.2962	1	LOC_Os07g06345
ATP_METABOLIC_PROCESS	55	GO:0046034 ATP metabolic process, GOslim:biological_process	1	0.1488	1	LOC_Os07g06345
RESPONSE_TO_CHEMICAL_STIMULUS	297	GO:0042221 response to chemical stimulus, GOslim:biological_process	1	0.5766	1	LOC_Os07g06345
REGULATION_OF_BIOLOGICAL_QUALITY	178	GO:0065008 regulation of biological quality, GOslim:biological_process	2	0.095	1	LOC_Os07g06345 LOC_Os07g06345
MEMBRANE_PART	1004	GO:0044425 membrane part, GOslim:cellular_component	5	0.1661	1	LOC_Os07g06345 LOC_Os07g06345 LOC_Os07g06345 LOC_Os07g06345 LOC_Os07g06345
CELLULAR_POLYSACCHARIDE_METABOLIC_PROCESS	99	GO:0044264 cellular polysaccharide metabolic process, GOslim:biological_process	1	0.2502	1	LOC_Os07g06345
CELLULAR_CARBOHYDRATE_BIOSYNTHETIC_PROCESS	106	GO:0034637 cellular carbohydrate biosynthetic process, GOslim:biological_process	1	0.2651	1	LOC_Os07g06345
PROTEOLYSIS	1187	GO:0006508 proteolysis, GOslim:biological_process	1	0.9684	1	LOC_Os07g06345
NEGATIVE_REGULATION_OF_CELLULAR_BIOSYNTHETIC_PROCESS	42	GO:0031327 negative regulation of cellular biosynthetic process, GOslim:biological_process	1	0.1164	1	LOC_Os07g06345
DNA-DEPENDENT_TRANSCRIPTION,_INITIATION	38	GO:0006352 DNA-dependent transcription, initiation, GOslim:biological_process	1	0.1062	1	LOC_Os07g06345
G-PROTEIN_COUPLED_RECEPTOR_SIGNALING_PATHWAY	69	GO:0007186 G-protein coupled receptor signaling pathway, GOslim:biological_process	1	0.1825	1	LOC_Os07g06345
RIBONUCLEOTIDE_METABOLIC_PROCESS	80	GO:0009259 ribonucleotide metabolic process, GOslim:biological_process	1	0.208	1	LOC_Os07g06345
GLUCOSE_CATABOLIC_PROCESS	98	GO:0006007 glucose catabolic process, GOslim:biological_process	1	0.248	1	LOC_Os07g06345
CATION_BINDING	3717	GO:0043169 cation binding, GOslim:molecular_function	14	0.1861	1	LOC_Os07g06345 LOC_Os07g06345 LOC_Os07g06345 LOC_Os07g06345 LOC_Os07g06345 LOC_Os07g06345 LOC_Os07g06345 LOC_Os07g06345 LOC_Os07g06345 LOC_Os07g06345 LOC_Os07g06345 LOC_Os07g06345 LOC_Os07g06345 LOC_Os07g06345
ATPASE_ACTIVITY,_COUPLED_TO_MOVEMENT_OF_SUBSTANCES	164	GO:0043492 ATPase activity, coupled to movement of substances, GOslim:molecular_function	1	0.3783	1	LOC_Os07g06345
HYDROLASE_ACTIVITY,_ACTING_ON_GLYCOSYL_BONDS	452	GO:0016798 hydrolase activity, acting on glycosyl bonds, GOslim:molecular_function	1	0.7297	1	LOC_Os07g06345
CELLULAR_HOMEOSTASIS	120	GO:0019725 cellular homeostasis, GOslim:biological_process	1	0.2942	1	LOC_Os07g06345
ESTABLISHMENT_OF_LOCALIZATION_IN_CELL	307	GO:0051649 establishment of localization in cell, GOslim:biological_process	2	0.2228	1	LOC_Os07g06345 LOC_Os07g06345
RIBONUCLEOPROTEIN_COMPLEX	531	GO:0030529 ribonucleoprotein complex, GOslim:cellular_component	1	0.7851	1	LOC_Os07g06345
CELLULAR_AMINO_ACID_METABOLIC_PROCESS	319	GO:0006520 cellular amino acid metabolic process, GOslim:biological_process	1	0.6027	1	LOC_Os07g06345
PROTEIN_LOCALIZATION	298	GO:0008104 protein localization, GOslim:biological_process	2	0.2133	1	LOC_Os07g06345 LOC_Os07g06345
SYMPORTER_ACTIVITY	87	GO:0015293 symporter activity, GOslim:molecular_function	1	0.2238	1	LOC_Os07g06345
PURINE_RIBONUCLEOTIDE_BIOSYNTHETIC_PROCESS	77	GO:0009152 purine ribonucleotide biosynthetic process, GOslim:biological_process	1	0.2011	1	LOC_Os07g06345
CARBOHYDRATE_TRANSPORT	85	GO:0008643 carbohydrate transport, GOslim:biological_process	1	0.2193	1	LOC_Os07g06345
HYDROLASE_ACTIVITY,_ACTING_ON_ACID_ANHYDRIDES,_IN_PHOSPHORUS-CONTAINING_ANHYDRIDES	761	GO:0016818 hydrolase activity, acting on acid anhydrides, in phosphorus-containing anhydrides, GOslim:molecular_function	4	0.1789	1	LOC_Os07g06345 LOC_Os07g06345 LOC_Os07g06345 LOC_Os07g06345
ALCOHOL_CATABOLIC_PROCESS	103	GO:0046164 alcohol catabolic process, GOslim:biological_process	1	0.2588	1	LOC_Os07g06345
SMALL_GTPASE_REGULATOR_ACTIVITY	49	GO:0005083 small GTPase regulator activity, GOslim:molecular_function	1	0.134	1	LOC_Os07g06345
CYTOPLASMIC_PART	961	GO:0044444 cytoplasmic part, GOslim:cellular_component	1	0.9386	1	LOC_Os07g06345
NEGATIVE_REGULATION_OF_MACROMOLECULE_BIOSYNTHETIC_PROCESS	42	GO:0010558 negative regulation of macromolecule biosynthetic process, GOslim:biological_process	1	0.1164	1	LOC_Os07g06345
NEGATIVE_REGULATION_OF_BIOLOGICAL_PROCESS	45	GO:0048519 negative regulation of biological process, GOslim:biological_process	1	0.124	1	LOC_Os07g06345
CELLULAR_CARBOHYDRATE_CATABOLIC_PROCESS	103	GO:0044275 cellular carbohydrate catabolic process, GOslim:biological_process	1	0.2588	1	LOC_Os07g06345
VITAMIN_BINDING	213	GO:0019842 vitamin binding, GOslim:molecular_function	1	0.4603	1	LOC_Os07g06345
POTASSIUM_ION_TRANSPORT	55	GO:0006813 potassium ion transport, GOslim:biological_process	1	0.1488	1	LOC_Os07g06345
GENERATION_OF_PRECURSOR_METABOLITES_AND_ENERGY	246	GO:0006091 generation of precursor metabolites and energy, GOslim:biological_process	2	0.1598	1	LOC_Os07g06345 LOC_Os07g06345
CYTOPLASM	1254	GO:0005737 cytoplasm, GOslim:cellular_component	2	0.8782	1	LOC_Os07g06345 LOC_Os07g06345
MONOSACCHARIDE_CATABOLIC_PROCESS	98	GO:0046365 monosaccharide catabolic process, GOslim:biological_process	1	0.248	1	LOC_Os07g06345
SMALL_MOLECULE_METABOLIC_PROCESS	884	GO:0044281 small molecule metabolic process, GOslim:biological_process	3	0.4697	1	LOC_Os07g06345 LOC_Os07g06345 LOC_Os07g06345
MEMBRANE_COAT	67	GO:0030117 membrane coat, GOslim:cellular_component	1	0.1778	1	LOC_Os07g06345
CHANNEL_ACTIVITY	71	GO:0015267 channel activity, GOslim:molecular_function	1	0.1872	1	LOC_Os07g06345
GTPASE_ACTIVITY	111	GO:0003924 GTPase activity, GOslim:molecular_function	1	0.2757	1	LOC_Os07g06345
LYASE_ACTIVITY	304	GO:0016829 lyase activity, GOslim:molecular_function	1	0.5851	1	LOC_Os07g06345
ENDOPEPTIDASE_ACTIVITY	410	GO:0004175 endopeptidase activity, GOslim:molecular_function	1	0.6947	1	LOC_Os07g06345
REGULATION_OF_SMALL_GTPASE_MEDIATED_SIGNAL_TRANSDUCTION	43	GO:0051056 regulation of small GTPase mediated signal transduction, GOslim:biological_process	1	0.1189	1	LOC_Os07g06345
ACTIVE_TRANSMEMBRANE_TRANSPORTER_ACTIVITY	421	GO:0022804 active transmembrane transporter activity, GOslim:molecular_function	3	0.1235	1	LOC_Os07g06345 LOC_Os07g06345 LOC_Os07g06345
CELLULAR_MODIFIED_AMINO_ACID_METABOLIC_PROCESS	56	GO:0006575 cellular modified amino acid metabolic process, GOslim:biological_process	1	0.1513	1	LOC_Os07g06345
TRANSMEMBRANE_TRANSPORTER_ACTIVITY	671	GO:0022857 transmembrane transporter activity, GOslim:molecular_function	4	0.1307	1	LOC_Os07g06345 LOC_Os07g06345 LOC_Os07g06345 LOC_Os07g06345
CELLULAR_MACROMOLECULE_CATABOLIC_PROCESS	251	GO:0044265 cellular macromolecule catabolic process, GOslim:biological_process	1	0.5164	1	LOC_Os07g06345
RESPONSE_TO_STRESS	820	GO:0006950 response to stress, GOslim:biological_process	2	0.6856	1	LOC_Os07g06345 LOC_Os07g06345
INTRACELLULAR_NON-MEMBRANE-BOUNDED_ORGANELLE	726	GO:0043232 intracellular non-membrane-bounded organelle, GOslim:cellular_component	1	0.8781	1	LOC_Os07g06345
GLUCOSE_METABOLIC_PROCESS	110	GO:0006006 glucose metabolic process, GOslim:biological_process	1	0.2736	1	LOC_Os07g06345
VOLTAGE-GATED_ION_CHANNEL_ACTIVITY	36	GO:0005244 voltage-gated ion channel activity, GOslim:molecular_function	1	0.101	1	LOC_Os07g06345
MRNA_METABOLIC_PROCESS	54	GO:0016071 mRNA metabolic process, GOslim:biological_process	1	0.1464	1	LOC_Os07g06345
CELLULAR_AROMATIC_COMPOUND_METABOLIC_PROCESS	139	GO:0006725 cellular aromatic compound metabolic process, GOslim:biological_process	1	0.3318	1	LOC_Os07g06345
P-P-BOND-HYDROLYSIS-DRIVEN_TRANSMEMBRANE_TRANSPORTER_ACTIVITY	193	GO:0015405 P-P-bond-hydrolysis-driven transmembrane transporter activity, GOslim:molecular_function	1	0.4282	1	LOC_Os07g06345
ELECTRON_CARRIER_ACTIVITY	234	GO:0009055 electron carrier activity, GOslim:molecular_function	2	0.1478	1	LOC_Os07g06345 LOC_Os07g06345
OXIDOREDUCTASE_ACTIVITY	1686	GO:0016491 oxidoreductase activity, GOslim:molecular_function	6	0.3591	1	LOC_Os07g06345 LOC_Os07g06345 LOC_Os07g06345 LOC_Os07g06345 LOC_Os07g06345 LOC_Os07g06345
ION_BINDING	3721	GO:0043167 ion binding, GOslim:molecular_function	14	0.1872	1	LOC_Os07g06345 LOC_Os07g06345 LOC_Os07g06345 LOC_Os07g06345 LOC_Os07g06345 LOC_Os07g06345 LOC_Os07g06345 LOC_Os07g06345 LOC_Os07g06345 LOC_Os07g06345 LOC_Os07g06345 LOC_Os07g06345 LOC_Os07g06345 LOC_Os07g06345
GTPASE_REGULATOR_ACTIVITY	52	GO:0030695 GTPase regulator activity, GOslim:molecular_function	1	0.1415	1	LOC_Os07g06345
CELLULAR_CATABOLIC_PROCESS	309	GO:0044248 cellular catabolic process, GOslim:biological_process	1	0.591	1	LOC_Os07g06345
HYDROLASE_ACTIVITY,_ACTING_ON_ACID_ANHYDRIDES,_CATALYZING_TRANSMEMBRANE_MOVEMENT_OF_SUBSTANCES	178	GO:0016820 hydrolase activity, acting on acid anhydrides, catalyzing transmembrane movement of substances, GOslim:molecular_function	1	0.4029	1	LOC_Os07g06345
CELLULAR_AMINO_ACID_METABOLIC_PROCESS_ALTERNATIVE	372	GO:0006519 cellular amino acid metabolic process, GOslim:biological_process	1	0.6592	1	LOC_Os07g06345
ATPASE_ACTIVITY	389	GO:0016887 ATPase activity, GOslim:molecular_function	3	0.104	1	LOC_Os07g06345 LOC_Os07g06345 LOC_Os07g06345
CARBOHYDRATE_BIOSYNTHETIC_PROCESS	150	GO:0016051 carbohydrate biosynthetic process, GOslim:biological_process	1	0.3527	1	LOC_Os07g06345
MONOSACCHARIDE_METABOLIC_PROCESS	143	GO:0005996 monosaccharide metabolic process, GOslim:biological_process	1	0.3395	1	LOC_Os07g06345
NUCLEOBASE-CONTAINING_SMALL_MOLECULE_METABOLIC_PROCESS	171	GO:0055086 nucleobase-containing small molecule metabolic process, GOslim:biological_process	1	0.3907	1	LOC_Os07g06345
HYDROLASE_ACTIVITY,_HYDROLYZING_O-GLYCOSYL_COMPOUNDS	409	GO:0004553 hydrolase activity, hydrolyzing O-glycosyl compounds, GOslim:molecular_function	1	0.6938	1	LOC_Os07g06345
VITAMIN_B6_BINDING	138	GO:0070279 vitamin B6 binding, GOslim:molecular_function	1	0.3299	1	LOC_Os07g06345
HYDROLASE_ACTIVITY,_ACTING_ON_ESTER_BONDS	819	GO:0016788 hydrolase activity, acting on ester bonds, GOslim:molecular_function	1	0.9071	1	LOC_Os07g06345
CELL_COMMUNICATION	157	GO:0007154 cell communication, GOslim:biological_process	1	0.3656	1	LOC_Os07g06345
ATP_BIOSYNTHETIC_PROCESS	55	GO:0006754 ATP biosynthetic process, GOslim:biological_process	1	0.1488	1	LOC_Os07g06345
METAL_ION_BINDING	3513	GO:0046872 metal ion binding, GOslim:molecular_function	13	0.2147	1	LOC_Os07g06345 LOC_Os07g06345 LOC_Os07g06345 LOC_Os07g06345 LOC_Os07g06345 LOC_Os07g06345 LOC_Os07g06345 LOC_Os07g06345 LOC_Os07g06345 LOC_Os07g06345 LOC_Os07g06345 LOC_Os07g06345 LOC_Os07g06345
HEXOSE_METABOLIC_PROCESS	127	GO:0019318 hexose metabolic process, GOslim:biological_process	1	0.3083	1	LOC_Os07g06345
HYDROLASE_ACTIVITY,_ACTING_ON_ACID_ANHYDRIDES	775	GO:0016817 hydrolase activity, acting on acid anhydrides, GOslim:molecular_function	4	0.1868	1	LOC_Os07g06345 LOC_Os07g06345 LOC_Os07g06345 LOC_Os07g06345
ENERGY_COUPLED_PROTON_TRANSPORT,_DOWN_ELECTROCHEMICAL_GRADIENT	55	GO:0015985 energy coupled proton transport, down electrochemical gradient, GOslim:biological_process	1	0.1488	1	LOC_Os07g06345
OXIDATIVE_PHOSPHORYLATION	89	GO:0006119 oxidative phosphorylation, GOslim:biological_process	1	0.2282	1	LOC_Os07g06345
HYDROLASE_ACTIVITY	3178	GO:0016787 hydrolase activity, GOslim:molecular_function	7	0.8145	1	LOC_Os07g06345 LOC_Os07g06345 LOC_Os07g06345 LOC_Os07g06345 LOC_Os07g06345 LOC_Os07g06345 LOC_Os07g06345
ION_CHANNEL_ACTIVITY	71	GO:0005216 ion channel activity, GOslim:molecular_function	1	0.1872	1	LOC_Os07g06345
REGULATION_OF_CATALYTIC_ACTIVITY	106	GO:0050790 regulation of catalytic activity, GOslim:biological_process	1	0.2651	1	LOC_Os07g06345
CELLULAR_AMINE_METABOLIC_PROCESS	352	GO:0044106 cellular amine metabolic process, GOslim:biological_process	1	0.6389	1	LOC_Os07g06345
CELLULAR_BIOGENIC_AMINE_METABOLIC_PROCESS	41	GO:0006576 cellular biogenic amine metabolic process, GOslim:biological_process	1	0.1138	1	LOC_Os07g06345
NEGATIVE_REGULATION_OF_CELLULAR_METABOLIC_PROCESS	42	GO:0031324 negative regulation of cellular metabolic process, GOslim:biological_process	1	0.1164	1	LOC_Os07g06345
INTRINSIC_TO_MEMBRANE	767	GO:0031224 intrinsic to membrane, GOslim:cellular_component	2	0.65	1	LOC_Os07g06345 LOC_Os07g06345
CELL_REDOX_HOMEOSTASIS	107	GO:0045454 cell redox homeostasis, GOslim:biological_process	1	0.2673	1	LOC_Os07g06345
REGULATION_OF_RAS_PROTEIN_SIGNAL_TRANSDUCTION	43	GO:0046578 regulation of Ras protein signal transduction, GOslim:biological_process	1	0.1189	1	LOC_Os07g06345
LIPID_TRANSPORT	105	GO:0006869 lipid transport, GOslim:biological_process	1	0.263	1	LOC_Os07g06345
TRANSMEMBRANE_TRANSPORT	117	GO:0055085 transmembrane transport, GOslim:biological_process	1	0.2881	1	LOC_Os07g06345
CARBOHYDRATE_TRANSMEMBRANE_TRANSPORTER_ACTIVITY	85	GO:0015144 carbohydrate transmembrane transporter activity, GOslim:molecular_function	1	0.2193	1	LOC_Os07g06345
SERINE_HYDROLASE_ACTIVITY	131	GO:0017171 serine hydrolase activity, GOslim:molecular_function	1	0.3162	1	LOC_Os07g06345
CELLULAR_KETONE_METABOLIC_PROCESS	437	GO:0042180 cellular ketone metabolic process, GOslim:biological_process	1	0.7177	1	LOC_Os07g06345
CARBOXYLIC_ACID_METABOLIC_PROCESS	433	GO:0019752 carboxylic acid metabolic process, GOslim:biological_process	1	0.7144	1	LOC_Os07g06345
MACROMOLECULE_LOCALIZATION	406	GO:0033036 macromolecule localization, GOslim:biological_process	3	0.1142	1	LOC_Os07g06345 LOC_Os07g06345 LOC_Os07g06345
METAL_ION_TRANSMEMBRANE_TRANSPORTER_ACTIVITY	104	GO:0046873 metal ion transmembrane transporter activity, GOslim:molecular_function	1	0.2609	1	LOC_Os07g06345
CELLULAR_COMPONENT_ORGANIZATION	377	GO:0016043 cellular component organization, GOslim:biological_process	2	0.297	1	LOC_Os07g06345 LOC_Os07g06345
REGULATION_OF_CELL_COMMUNICATION	46	GO:0010646 regulation of cell communication, GOslim:biological_process	1	0.1265	1	LOC_Os07g06345
GLYCOLYSIS	80	GO:0006096 glycolysis, GOslim:biological_process	1	0.208	1	LOC_Os07g06345
LIPID_BINDING	89	GO:0008289 lipid binding, GOslim:molecular_function	1	0.2282	1	LOC_Os07g06345
NUCLEOSIDE_TRIPHOSPHATE_BIOSYNTHETIC_PROCESS	62	GO:0009142 nucleoside triphosphate biosynthetic process, GOslim:biological_process	1	0.1658	1	LOC_Os07g06345
ENDOMEMBRANE_SYSTEM	97	GO:0012505 endomembrane system, GOslim:cellular_component	1	0.2458	1	LOC_Os07g06345
ION_TRANSMEMBRANE_TRANSPORT	55	GO:0034220 ion transmembrane transport, GOslim:biological_process	1	0.1488	1	LOC_Os07g06345
NEGATIVE_REGULATION_OF_CELLULAR_PROCESS	43	GO:0048523 negative regulation of cellular process, GOslim:biological_process	1	0.1189	1	LOC_Os07g06345
ORGANIC_ACID_METABOLIC_PROCESS	434	GO:0006082 organic acid metabolic process, GOslim:biological_process	1	0.7152	1	LOC_Os07g06345
NUCLEASE_ACTIVITY	230	GO:0004518 nuclease activity, GOslim:molecular_function	1	0.4861	1	LOC_Os07g06345
SECONDARY_ACTIVE_TRANSMEMBRANE_TRANSPORTER_ACTIVITY	201	GO:0015291 secondary active transmembrane transporter activity, GOslim:molecular_function	2	0.1159	1	LOC_Os07g06345 LOC_Os07g06345
NUCLEUS	1495	GO:0005634 nucleus, GOslim:cellular_component	24	1.51e-11	5.19e-09	LOC_Os07g06345 LOC_Os07g06345 LOC_Os07g06345 LOC_Os07g06345 LOC_Os07g06345 LOC_Os07g06345 LOC_Os07g06345 LOC_Os07g06345 LOC_Os07g06345 LOC_Os07g06345 LOC_Os07g06345 LOC_Os07g06345 LOC_Os07g06345 LOC_Os07g06345 LOC_Os07g06345 LOC_Os07g06345 LOC_Os07g06345 LOC_Os07g06345 LOC_Os07g06345 LOC_Os07g06345 LOC_Os07g06345 LOC_Os07g06345 LOC_Os07g06345 LOC_Os07g06345
MEMBRANE-BOUNDED_ORGANELLE	1821	GO:0043227 membrane-bounded organelle, GOslim:cellular_component	25	1.4e-10	1.61e-08	LOC_Os07g06345 LOC_Os07g06345 LOC_Os07g06345 LOC_Os07g06345 LOC_Os07g06345 LOC_Os07g06345 LOC_Os07g06345 LOC_Os07g06345 LOC_Os07g06345 LOC_Os07g06345 LOC_Os07g06345 LOC_Os07g06345 LOC_Os07g06345 LOC_Os07g06345 LOC_Os07g06345 LOC_Os07g06345 LOC_Os07g06345 LOC_Os07g06345 LOC_Os07g06345 LOC_Os07g06345 LOC_Os07g06345 LOC_Os07g06345 LOC_Os07g06345 LOC_Os07g06345 LOC_Os07g06345
INTRACELLULAR_MEMBRANE-BOUNDED_ORGANELLE	1808	GO:0043231 intracellular membrane-bounded organelle, GOslim:cellular_component	25	1.21e-10	1.61e-08	LOC_Os07g06345 LOC_Os07g06345 LOC_Os07g06345 LOC_Os07g06345 LOC_Os07g06345 LOC_Os07g06345 LOC_Os07g06345 LOC_Os07g06345 LOC_Os07g06345 LOC_Os07g06345 LOC_Os07g06345 LOC_Os07g06345 LOC_Os07g06345 LOC_Os07g06345 LOC_Os07g06345 LOC_Os07g06345 LOC_Os07g06345 LOC_Os07g06345 LOC_Os07g06345 LOC_Os07g06345 LOC_Os07g06345 LOC_Os07g06345 LOC_Os07g06345 LOC_Os07g06345 LOC_Os07g06345
CELL	5550	GO:0005623 cell, GOslim:cellular_component	43	1.45e-09	9.99e-08	LOC_Os07g06345 LOC_Os07g06345 LOC_Os07g06345 LOC_Os07g06345 LOC_Os07g06345 LOC_Os07g06345 LOC_Os07g06345 LOC_Os07g06345 LOC_Os07g06345 LOC_Os07g06345 LOC_Os07g06345 LOC_Os07g06345 LOC_Os07g06345 LOC_Os07g06345 LOC_Os07g06345 LOC_Os07g06345 LOC_Os07g06345 LOC_Os07g06345 LOC_Os07g06345 LOC_Os07g06345 LOC_Os07g06345 LOC_Os07g06345 LOC_Os07g06345 LOC_Os07g06345 LOC_Os07g06345 LOC_Os07g06345 LOC_Os07g…
CELL_PART	5550	GO:0044464 cell part, GOslim:cellular_component	43	1.45e-09	9.99e-08	LOC_Os07g06345 LOC_Os07g06345 LOC_Os07g06345 LOC_Os07g06345 LOC_Os07g06345 LOC_Os07g06345 LOC_Os07g06345 LOC_Os07g06345 LOC_Os07g06345 LOC_Os07g06345 LOC_Os07g06345 LOC_Os07g06345 LOC_Os07g06345 LOC_Os07g06345 LOC_Os07g06345 LOC_Os07g06345 LOC_Os07g06345 LOC_Os07g06345 LOC_Os07g06345 LOC_Os07g06345 LOC_Os07g06345 LOC_Os07g06345 LOC_Os07g06345 LOC_Os07g06345 LOC_Os07g06345 LOC_Os07g06345 LOC_Os07g…
INTRACELLULAR_ORGANELLE	2468	GO:0043229 intracellular organelle, GOslim:cellular_component	25	5.61e-08	2.76e-06	LOC_Os07g06345 LOC_Os07g06345 LOC_Os07g06345 LOC_Os07g06345 LOC_Os07g06345 LOC_Os07g06345 LOC_Os07g06345 LOC_Os07g06345 LOC_Os07g06345 LOC_Os07g06345 LOC_Os07g06345 LOC_Os07g06345 LOC_Os07g06345 LOC_Os07g06345 LOC_Os07g06345 LOC_Os07g06345 LOC_Os07g06345 LOC_Os07g06345 LOC_Os07g06345 LOC_Os07g06345 LOC_Os07g06345 LOC_Os07g06345 LOC_Os07g06345 LOC_Os07g06345 LOC_Os07g06345
ORGANELLE	2468	GO:0043226 organelle, GOslim:cellular_component	25	5.61e-08	2.76e-06	LOC_Os07g06345 LOC_Os07g06345 LOC_Os07g06345 LOC_Os07g06345 LOC_Os07g06345 LOC_Os07g06345 LOC_Os07g06345 LOC_Os07g06345 LOC_Os07g06345 LOC_Os07g06345 LOC_Os07g06345 LOC_Os07g06345 LOC_Os07g06345 LOC_Os07g06345 LOC_Os07g06345 LOC_Os07g06345 LOC_Os07g06345 LOC_Os07g06345 LOC_Os07g06345 LOC_Os07g06345 LOC_Os07g06345 LOC_Os07g06345 LOC_Os07g06345 LOC_Os07g06345 LOC_Os07g06345
INTRACELLULAR_PART	3107	GO:0044424 intracellular part, GOslim:cellular_component	28	9.14e-08	3.93e-06	LOC_Os07g06345 LOC_Os07g06345 LOC_Os07g06345 LOC_Os07g06345 LOC_Os07g06345 LOC_Os07g06345 LOC_Os07g06345 LOC_Os07g06345 LOC_Os07g06345 LOC_Os07g06345 LOC_Os07g06345 LOC_Os07g06345 LOC_Os07g06345 LOC_Os07g06345 LOC_Os07g06345 LOC_Os07g06345 LOC_Os07g06345 LOC_Os07g06345 LOC_Os07g06345 LOC_Os07g06345 LOC_Os07g06345 LOC_Os07g06345 LOC_Os07g06345 LOC_Os07g06345 LOC_Os07g06345 LOC_Os07g06345 LOC_Os07g…
INTRACELLULAR	3733	GO:0005622 intracellular, GOslim:cellular_component	31	1.03e-07	3.94e-06	LOC_Os07g06345 LOC_Os07g06345 LOC_Os07g06345 LOC_Os07g06345 LOC_Os07g06345 LOC_Os07g06345 LOC_Os07g06345 LOC_Os07g06345 LOC_Os07g06345 LOC_Os07g06345 LOC_Os07g06345 LOC_Os07g06345 LOC_Os07g06345 LOC_Os07g06345 LOC_Os07g06345 LOC_Os07g06345 LOC_Os07g06345 LOC_Os07g06345 LOC_Os07g06345 LOC_Os07g06345 LOC_Os07g06345 LOC_Os07g06345 LOC_Os07g06345 LOC_Os07g06345 LOC_Os07g06345 LOC_Os07g06345 LOC_Os07g…
BINDING	11705	GO:0005488 binding, GOslim:molecular_function	64	5.58e-08	5.27e-05	LOC_Os07g06345 LOC_Os07g06345 LOC_Os07g06345 LOC_Os07g06345 LOC_Os07g06345 LOC_Os07g06345 LOC_Os07g06345 LOC_Os07g06345 LOC_Os07g06345 LOC_Os07g06345 LOC_Os07g06345 LOC_Os07g06345 LOC_Os07g06345 LOC_Os07g06345 LOC_Os07g06345 LOC_Os07g06345 LOC_Os07g06345 LOC_Os07g06345 LOC_Os07g06345 LOC_Os07g06345 LOC_Os07g06345 LOC_Os07g06345 LOC_Os07g06345 LOC_Os07g06345 LOC_Os07g06345 LOC_Os07g06345 LOC_Os07g…
REGULATION_OF_RNA_METABOLIC_PROCESS	776	GO:0051252 regulation of RNA metabolic process, GOslim:biological_process	13	5.53e-07	0.000349	LOC_Os07g06345 LOC_Os07g06345 LOC_Os07g06345 LOC_Os07g06345 LOC_Os07g06345 LOC_Os07g06345 LOC_Os07g06345 LOC_Os07g06345 LOC_Os07g06345 LOC_Os07g06345 LOC_Os07g06345 LOC_Os07g06345 LOC_Os07g06345
REGULATION_OF_TRANSCRIPTION,_DNA-DEPENDENT	773	GO:0006355 regulation of transcription, DNA-dependent, GOslim:biological_process	13	5.3e-07	0.000349	LOC_Os07g06345 LOC_Os07g06345 LOC_Os07g06345 LOC_Os07g06345 LOC_Os07g06345 LOC_Os07g06345 LOC_Os07g06345 LOC_Os07g06345 LOC_Os07g06345 LOC_Os07g06345 LOC_Os07g06345 LOC_Os07g06345 LOC_Os07g06345
TRANSCRIPTION,_DNA-DEPENDENT	806	GO:0006351 transcription, DNA-dependent, GOslim:biological_process	13	8.37e-07	0.000349	LOC_Os07g06345 LOC_Os07g06345 LOC_Os07g06345 LOC_Os07g06345 LOC_Os07g06345 LOC_Os07g06345 LOC_Os07g06345 LOC_Os07g06345 LOC_Os07g06345 LOC_Os07g06345 LOC_Os07g06345 LOC_Os07g06345 LOC_Os07g06345
RNA_BIOSYNTHETIC_PROCESS	808	GO:0032774 RNA biosynthetic process, GOslim:biological_process	13	8.6e-07	0.000349	LOC_Os07g06345 LOC_Os07g06345 LOC_Os07g06345 LOC_Os07g06345 LOC_Os07g06345 LOC_Os07g06345 LOC_Os07g06345 LOC_Os07g06345 LOC_Os07g06345 LOC_Os07g06345 LOC_Os07g06345 LOC_Os07g06345 LOC_Os07g06345
BIOLOGICAL_REGULATION	2100	GO:0065007 biological regulation, GOslim:biological_process	20	3.38e-06	0.000916	LOC_Os07g06345 LOC_Os07g06345 LOC_Os07g06345 LOC_Os07g06345 LOC_Os07g06345 LOC_Os07g06345 LOC_Os07g06345 LOC_Os07g06345 LOC_Os07g06345 LOC_Os07g06345 LOC_Os07g06345 LOC_Os07g06345 LOC_Os07g06345 LOC_Os07g06345 LOC_Os07g06345 LOC_Os07g06345 LOC_Os07g06345 LOC_Os07g06345 LOC_Os07g06345 LOC_Os07g06345
REGULATION_OF_CELLULAR_PROCESS	1898	GO:0050794 regulation of cellular process, GOslim:biological_process	19	2.99e-06	0.000916	LOC_Os07g06345 LOC_Os07g06345 LOC_Os07g06345 LOC_Os07g06345 LOC_Os07g06345 LOC_Os07g06345 LOC_Os07g06345 LOC_Os07g06345 LOC_Os07g06345 LOC_Os07g06345 LOC_Os07g06345 LOC_Os07g06345 LOC_Os07g06345 LOC_Os07g06345 LOC_Os07g06345 LOC_Os07g06345 LOC_Os07g06345 LOC_Os07g06345 LOC_Os07g06345
REGULATION_OF_BIOLOGICAL_PROCESS	1988	GO:0050789 regulation of biological process, GOslim:biological_process	19	5.76e-06	0.00125	LOC_Os07g06345 LOC_Os07g06345 LOC_Os07g06345 LOC_Os07g06345 LOC_Os07g06345 LOC_Os07g06345 LOC_Os07g06345 LOC_Os07g06345 LOC_Os07g06345 LOC_Os07g06345 LOC_Os07g06345 LOC_Os07g06345 LOC_Os07g06345 LOC_Os07g06345 LOC_Os07g06345 LOC_Os07g06345 LOC_Os07g06345 LOC_Os07g06345 LOC_Os07g06345
RNA_METABOLIC_PROCESS	1126	GO:0016070 RNA metabolic process, GOslim:biological_process	14	6.14e-06	0.00125	LOC_Os07g06345 LOC_Os07g06345 LOC_Os07g06345 LOC_Os07g06345 LOC_Os07g06345 LOC_Os07g06345 LOC_Os07g06345 LOC_Os07g06345 LOC_Os07g06345 LOC_Os07g06345 LOC_Os07g06345 LOC_Os07g06345 LOC_Os07g06345 LOC_Os07g06345
COPPER_ION_BINDING	134	GO:0005507 copper ion binding, GOslim:molecular_function	6	3.5e-06	0.00165	LOC_Os07g06345 LOC_Os07g06345 LOC_Os07g06345 LOC_Os07g06345 LOC_Os07g06345 LOC_Os07g06345
DNA_BINDING	2023	GO:0003677 DNA binding, GOslim:molecular_function	19	7.35e-06	0.00232	LOC_Os07g06345 LOC_Os07g06345 LOC_Os07g06345 LOC_Os07g06345 LOC_Os07g06345 LOC_Os07g06345 LOC_Os07g06345 LOC_Os07g06345 LOC_Os07g06345 LOC_Os07g06345 LOC_Os07g06345 LOC_Os07g06345 LOC_Os07g06345 LOC_Os07g06345 LOC_Os07g06345 LOC_Os07g06345 LOC_Os07g06345 LOC_Os07g06345 LOC_Os07g06345
REGULATION_OF_CELLULAR_METABOLIC_PROCESS	1560	GO:0031323 regulation of cellular metabolic process, GOslim:biological_process	16	1.41e-05	0.00255	LOC_Os07g06345 LOC_Os07g06345 LOC_Os07g06345 LOC_Os07g06345 LOC_Os07g06345 LOC_Os07g06345 LOC_Os07g06345 LOC_Os07g06345 LOC_Os07g06345 LOC_Os07g06345 LOC_Os07g06345 LOC_Os07g06345 LOC_Os07g06345 LOC_Os07g06345 LOC_Os07g06345 LOC_Os07g06345
RESPONSE_TO_ABIOTIC_STIMULUS	48	GO:0009628 response to abiotic stimulus, GOslim:biological_process	4	1.6e-05	0.00259	LOC_Os07g06345 LOC_Os07g06345 LOC_Os07g06345 LOC_Os07g06345
REGULATION_OF_METABOLIC_PROCESS	1630	GO:0019222 regulation of metabolic process, GOslim:biological_process	16	2.39e-05	0.00353	LOC_Os07g06345 LOC_Os07g06345 LOC_Os07g06345 LOC_Os07g06345 LOC_Os07g06345 LOC_Os07g06345 LOC_Os07g06345 LOC_Os07g06345 LOC_Os07g06345 LOC_Os07g06345 LOC_Os07g06345 LOC_Os07g06345 LOC_Os07g06345 LOC_Os07g06345 LOC_Os07g06345 LOC_Os07g06345
TRANSCRIPTION,_DNA-DEPENDENT_ALTERNATIVE	1598	GO:0006350 transcription, DNA-dependent, GOslim:biological_process	15	7.11e-05	0.00368	LOC_Os07g06345 LOC_Os07g06345 LOC_Os07g06345 LOC_Os07g06345 LOC_Os07g06345 LOC_Os07g06345 LOC_Os07g06345 LOC_Os07g06345 LOC_Os07g06345 LOC_Os07g06345 LOC_Os07g06345 LOC_Os07g06345 LOC_Os07g06345 LOC_Os07g06345 LOC_Os07g06345
REGULATION_OF_BIOSYNTHETIC_PROCESS	1538	GO:0009889 regulation of biosynthetic process, GOslim:biological_process	15	4.66e-05	0.00368	LOC_Os07g06345 LOC_Os07g06345 LOC_Os07g06345 LOC_Os07g06345 LOC_Os07g06345 LOC_Os07g06345 LOC_Os07g06345 LOC_Os07g06345 LOC_Os07g06345 LOC_Os07g06345 LOC_Os07g06345 LOC_Os07g06345 LOC_Os07g06345 LOC_Os07g06345 LOC_Os07g06345
RESPONSE_TO_RED_OR_FAR_RED_LIGHT	3	GO:0009639 response to red or far red light, GOslim:biological_process	2	8.16e-05	0.00368	LOC_Os07g06345 LOC_Os07g06345
REGULATION_OF_NUCLEOBASE-CONTAINING_COMPOUND_METABOLIC_PROCESS	1501	GO:0019219 regulation of nucleobase-containing compound metabolic process, GOslim:biological_process	15	3.55e-05	0.00368	LOC_Os07g06345 LOC_Os07g06345 LOC_Os07g06345 LOC_Os07g06345 LOC_Os07g06345 LOC_Os07g06345 LOC_Os07g06345 LOC_Os07g06345 LOC_Os07g06345 LOC_Os07g06345 LOC_Os07g06345 LOC_Os07g06345 LOC_Os07g06345 LOC_Os07g06345 LOC_Os07g06345
REGULATION_OF_TRANSCRIPTION,_DNA-DEPENDENT_ALTERNATIVE	1495	GO:0045449 regulation of transcription, DNA-dependent, GOslim:biological_process	15	3.39e-05	0.00368	LOC_Os07g06345 LOC_Os07g06345 LOC_Os07g06345 LOC_Os07g06345 LOC_Os07g06345 LOC_Os07g06345 LOC_Os07g06345 LOC_Os07g06345 LOC_Os07g06345 LOC_Os07g06345 LOC_Os07g06345 LOC_Os07g06345 LOC_Os07g06345 LOC_Os07g06345 LOC_Os07g06345
PHOTOTRANSDUCTION	3	GO:0007602 phototransduction, GOslim:biological_process	2	8.16e-05	0.00368	LOC_Os07g06345 LOC_Os07g06345
PROTEIN-TETRAPYRROLE_LINKAGE	3	GO:0017006 protein-tetrapyrrole linkage, GOslim:biological_process	2	8.16e-05	0.00368	LOC_Os07g06345 LOC_Os07g06345
REGULATION_OF_MACROMOLECULE_METABOLIC_PROCESS	1612	GO:0060255 regulation of macromolecule metabolic process, GOslim:biological_process	15	7.83e-05	0.00368	LOC_Os07g06345 LOC_Os07g06345 LOC_Os07g06345 LOC_Os07g06345 LOC_Os07g06345 LOC_Os07g06345 LOC_Os07g06345 LOC_Os07g06345 LOC_Os07g06345 LOC_Os07g06345 LOC_Os07g06345 LOC_Os07g06345 LOC_Os07g06345 LOC_Os07g06345 LOC_Os07g06345
RED,_FAR-RED_LIGHT_PHOTOTRANSDUCTION	3	GO:0009585 red, far-red light phototransduction, GOslim:biological_process	2	8.16e-05	0.00368	LOC_Os07g06345 LOC_Os07g06345
REGULATION_OF_MACROMOLECULE_BIOSYNTHETIC_PROCESS	1538	GO:0010556 regulation of macromolecule biosynthetic process, GOslim:biological_process	15	4.66e-05	0.00368	LOC_Os07g06345 LOC_Os07g06345 LOC_Os07g06345 LOC_Os07g06345 LOC_Os07g06345 LOC_Os07g06345 LOC_Os07g06345 LOC_Os07g06345 LOC_Os07g06345 LOC_Os07g06345 LOC_Os07g06345 LOC_Os07g06345 LOC_Os07g06345 LOC_Os07g06345 LOC_Os07g06345
PROTEIN-CHROMOPHORE_LINKAGE	3	GO:0018298 protein-chromophore linkage, GOslim:biological_process	2	8.16e-05	0.00368	LOC_Os07g06345 LOC_Os07g06345
DETECTION_OF_EXTERNAL_STIMULUS	3	GO:0009581 detection of external stimulus, GOslim:biological_process	2	8.16e-05	0.00368	LOC_Os07g06345 LOC_Os07g06345
CELLULAR_RESPONSE_TO_RED_OR_FAR_RED_LIGHT	3	GO:0071489 cellular response to red or far red light, GOslim:biological_process	2	8.16e-05	0.00368	LOC_Os07g06345 LOC_Os07g06345
CELLULAR_MACROMOLECULE_METABOLIC_PROCESS	5328	GO:0044260 cellular macromolecule metabolic process, GOslim:biological_process	32	5.47e-05	0.00368	LOC_Os07g06345 LOC_Os07g06345 LOC_Os07g06345 LOC_Os07g06345 LOC_Os07g06345 LOC_Os07g06345 LOC_Os07g06345 LOC_Os07g06345 LOC_Os07g06345 LOC_Os07g06345 LOC_Os07g06345 LOC_Os07g06345 LOC_Os07g06345 LOC_Os07g06345 LOC_Os07g06345 LOC_Os07g06345 LOC_Os07g06345 LOC_Os07g06345 LOC_Os07g06345 LOC_Os07g06345 LOC_Os07g06345 LOC_Os07g06345 LOC_Os07g06345 LOC_Os07g06345 LOC_Os07g06345 LOC_Os07g06345 LOC_Os07g…
CELLULAR_RESPONSE_TO_LIGHT_STIMULUS	3	GO:0071482 cellular response to light stimulus, GOslim:biological_process	2	8.16e-05	0.00368	LOC_Os07g06345 LOC_Os07g06345
DETECTION_OF_LIGHT_STIMULUS	3	GO:0009583 detection of light stimulus, GOslim:biological_process	2	8.16e-05	0.00368	LOC_Os07g06345 LOC_Os07g06345
DETECTION_OF_ABIOTIC_STIMULUS	3	GO:0009582 detection of abiotic stimulus, GOslim:biological_process	2	8.16e-05	0.00368	LOC_Os07g06345 LOC_Os07g06345
REGULATION_OF_CELLULAR_BIOSYNTHETIC_PROCESS	1538	GO:0031326 regulation of cellular biosynthetic process, GOslim:biological_process	15	4.66e-05	0.00368	LOC_Os07g06345 LOC_Os07g06345 LOC_Os07g06345 LOC_Os07g06345 LOC_Os07g06345 LOC_Os07g06345 LOC_Os07g06345 LOC_Os07g06345 LOC_Os07g06345 LOC_Os07g06345 LOC_Os07g06345 LOC_Os07g06345 LOC_Os07g06345 LOC_Os07g06345 LOC_Os07g06345
REGULATION_OF_GENE_EXPRESSION	1559	GO:0010468 regulation of gene expression, GOslim:biological_process	15	5.42e-05	0.00368	LOC_Os07g06345 LOC_Os07g06345 LOC_Os07g06345 LOC_Os07g06345 LOC_Os07g06345 LOC_Os07g06345 LOC_Os07g06345 LOC_Os07g06345 LOC_Os07g06345 LOC_Os07g06345 LOC_Os07g06345 LOC_Os07g06345 LOC_Os07g06345 LOC_Os07g06345 LOC_Os07g06345
DETECTION_OF_STIMULUS	3	GO:0051606 detection of stimulus, GOslim:biological_process	2	8.16e-05	0.00368	LOC_Os07g06345 LOC_Os07g06345
REGULATION_OF_NITROGEN_COMPOUND_METABOLIC_PROCESS	1501	GO:0051171 regulation of nitrogen compound metabolic process, GOslim:biological_process	15	3.55e-05	0.00368	LOC_Os07g06345 LOC_Os07g06345 LOC_Os07g06345 LOC_Os07g06345 LOC_Os07g06345 LOC_Os07g06345 LOC_Os07g06345 LOC_Os07g06345 LOC_Os07g06345 LOC_Os07g06345 LOC_Os07g06345 LOC_Os07g06345 LOC_Os07g06345 LOC_Os07g06345 LOC_Os07g06345
CELLULAR_RESPONSE_TO_RADIATION	3	GO:0071478 cellular response to radiation, GOslim:biological_process	2	8.16e-05	0.00368	LOC_Os07g06345 LOC_Os07g06345
REGULATION_OF_PRIMARY_METABOLIC_PROCESS	1589	GO:0080090 regulation of primary metabolic process, GOslim:biological_process	15	6.68e-05	0.00368	LOC_Os07g06345 LOC_Os07g06345 LOC_Os07g06345 LOC_Os07g06345 LOC_Os07g06345 LOC_Os07g06345 LOC_Os07g06345 LOC_Os07g06345 LOC_Os07g06345 LOC_Os07g06345 LOC_Os07g06345 LOC_Os07g06345 LOC_Os07g06345 LOC_Os07g06345 LOC_Os07g06345
CELLULAR_RESPONSE_TO_ABIOTIC_STIMULUS	3	GO:0071214 cellular response to abiotic stimulus, GOslim:biological_process	2	8.16e-05	0.00368	LOC_Os07g06345 LOC_Os07g06345
RED_OR_FAR-RED_LIGHT_SIGNALING_PATHWAY	3	GO:0010017 red or far-red light signaling pathway, GOslim:biological_process	2	8.16e-05	0.00368	LOC_Os07g06345 LOC_Os07g06345
CELLULAR_METABOLIC_PROCESS	6576	GO:0044237 cellular metabolic process, GOslim:biological_process	36	0.000115	0.00484	LOC_Os07g06345 LOC_Os07g06345 LOC_Os07g06345 LOC_Os07g06345 LOC_Os07g06345 LOC_Os07g06345 LOC_Os07g06345 LOC_Os07g06345 LOC_Os07g06345 LOC_Os07g06345 LOC_Os07g06345 LOC_Os07g06345 LOC_Os07g06345 LOC_Os07g06345 LOC_Os07g06345 LOC_Os07g06345 LOC_Os07g06345 LOC_Os07g06345 LOC_Os07g06345 LOC_Os07g06345 LOC_Os07g06345 LOC_Os07g06345 LOC_Os07g06345 LOC_Os07g06345 LOC_Os07g06345 LOC_Os07g06345 LOC_Os07g…
SENSORY_PERCEPTION	4	GO:0007600 sensory perception, GOslim:biological_process	2	0.000122	0.00484	LOC_Os07g06345 LOC_Os07g06345
RESPONSE_TO_TEMPERATURE_STIMULUS	4	GO:0009266 response to temperature stimulus, GOslim:biological_process	2	0.000122	0.00484	LOC_Os07g06345 LOC_Os07g06345
COGNITION	4	GO:0050890 cognition, GOslim:biological_process	2	0.000122	0.00484	LOC_Os07g06345 LOC_Os07g06345
RESPONSE_TO_HEAT	4	GO:0009408 response to heat, GOslim:biological_process	2	0.000122	0.00484	LOC_Os07g06345 LOC_Os07g06345
CELLULAR_MACROMOLECULE_BIOSYNTHETIC_PROCESS	2546	GO:0034645 cellular macromolecule biosynthetic process, GOslim:biological_process	19	0.000157	0.00604	LOC_Os07g06345 LOC_Os07g06345 LOC_Os07g06345 LOC_Os07g06345 LOC_Os07g06345 LOC_Os07g06345 LOC_Os07g06345 LOC_Os07g06345 LOC_Os07g06345 LOC_Os07g06345 LOC_Os07g06345 LOC_Os07g06345 LOC_Os07g06345 LOC_Os07g06345 LOC_Os07g06345 LOC_Os07g06345 LOC_Os07g06345 LOC_Os07g06345 LOC_Os07g06345
MACROMOLECULE_BIOSYNTHETIC_PROCESS	2550	GO:0009059 macromolecule biosynthetic process, GOslim:biological_process	19	0.00016	0.00604	LOC_Os07g06345 LOC_Os07g06345 LOC_Os07g06345 LOC_Os07g06345 LOC_Os07g06345 LOC_Os07g06345 LOC_Os07g06345 LOC_Os07g06345 LOC_Os07g06345 LOC_Os07g06345 LOC_Os07g06345 LOC_Os07g06345 LOC_Os07g06345 LOC_Os07g06345 LOC_Os07g06345 LOC_Os07g06345 LOC_Os07g06345 LOC_Os07g06345 LOC_Os07g06345
SYSTEM_PROCESS	5	GO:0003008 system process, GOslim:biological_process	2	0.000171	0.00616	LOC_Os07g06345 LOC_Os07g06345
NEUROLOGICAL_SYSTEM_PROCESS	5	GO:0050877 neurological system process, GOslim:biological_process	2	0.000171	0.00616	LOC_Os07g06345 LOC_Os07g06345
CELLULAR_PROCESS	7980	GO:0009987 cellular process, GOslim:biological_process	40	0.000289	0.0102	LOC_Os07g06345 LOC_Os07g06345 LOC_Os07g06345 LOC_Os07g06345 LOC_Os07g06345 LOC_Os07g06345 LOC_Os07g06345 LOC_Os07g06345 LOC_Os07g06345 LOC_Os07g06345 LOC_Os07g06345 LOC_Os07g06345 LOC_Os07g06345 LOC_Os07g06345 LOC_Os07g06345 LOC_Os07g06345 LOC_Os07g06345 LOC_Os07g06345 LOC_Os07g06345 LOC_Os07g06345 LOC_Os07g06345 LOC_Os07g06345 LOC_Os07g06345 LOC_Os07g06345 LOC_Os07g06345 LOC_Os07g06345 LOC_Os07g…
NUCLEIC_ACID_BINDING	3311	GO:0003676 nucleic acid binding, GOslim:molecular_function	23	8.92e-05	0.012	LOC_Os07g06345 LOC_Os07g06345 LOC_Os07g06345 LOC_Os07g06345 LOC_Os07g06345 LOC_Os07g06345 LOC_Os07g06345 LOC_Os07g06345 LOC_Os07g06345 LOC_Os07g06345 LOC_Os07g06345 LOC_Os07g06345 LOC_Os07g06345 LOC_Os07g06345 LOC_Os07g06345 LOC_Os07g06345 LOC_Os07g06345 LOC_Os07g06345 LOC_Os07g06345 LOC_Os07g06345 LOC_Os07g06345 LOC_Os07g06345 LOC_Os07g06345
TRANSFERASE_ACTIVITY	3084	GO:0016740 transferase activity, GOslim:molecular_function	22	8.81e-05	0.012	LOC_Os07g06345 LOC_Os07g06345 LOC_Os07g06345 LOC_Os07g06345 LOC_Os07g06345 LOC_Os07g06345 LOC_Os07g06345 LOC_Os07g06345 LOC_Os07g06345 LOC_Os07g06345 LOC_Os07g06345 LOC_Os07g06345 LOC_Os07g06345 LOC_Os07g06345 LOC_Os07g06345 LOC_Os07g06345 LOC_Os07g06345 LOC_Os07g06345 LOC_Os07g06345 LOC_Os07g06345 LOC_Os07g06345 LOC_Os07g06345
PHOTORECEPTOR_ACTIVITY	3	GO:0009881 photoreceptor activity, GOslim:molecular_function	2	8.16e-05	0.012	LOC_Os07g06345 LOC_Os07g06345
G-PROTEIN_COUPLED_PHOTORECEPTOR_ACTIVITY	3	GO:0008020 G-protein coupled photoreceptor activity, GOslim:molecular_function	2	8.16e-05	0.012	LOC_Os07g06345 LOC_Os07g06345
PHOSPHORYLATION	1668	GO:0016310 phosphorylation, GOslim:biological_process	14	0.000384	0.0133	LOC_Os07g06345 LOC_Os07g06345 LOC_Os07g06345 LOC_Os07g06345 LOC_Os07g06345 LOC_Os07g06345 LOC_Os07g06345 LOC_Os07g06345 LOC_Os07g06345 LOC_Os07g06345 LOC_Os07g06345 LOC_Os07g06345 LOC_Os07g06345 LOC_Os07g06345
G-PROTEIN_COUPLED_RECEPTOR_ACTIVITY	4	GO:0004930 G-protein coupled receptor activity, GOslim:molecular_function	2	0.000122	0.0144	LOC_Os07g06345 LOC_Os07g06345
CELLULAR_PROTEIN_MODIFICATION_PROCESS	1922	GO:0006464 cellular protein modification process, GOslim:biological_process	15	0.000504	0.017	LOC_Os07g06345 LOC_Os07g06345 LOC_Os07g06345 LOC_Os07g06345 LOC_Os07g06345 LOC_Os07g06345 LOC_Os07g06345 LOC_Os07g06345 LOC_Os07g06345 LOC_Os07g06345 LOC_Os07g06345 LOC_Os07g06345 LOC_Os07g06345 LOC_Os07g06345 LOC_Os07g06345
TRANSCRIPTION_REGULATOR_ACTIVITY	989	GO:0030528 transcription regulator activity, GOslim:molecular_function	11	0.000163	0.0172	LOC_Os07g06345 LOC_Os07g06345 LOC_Os07g06345 LOC_Os07g06345 LOC_Os07g06345 LOC_Os07g06345 LOC_Os07g06345 LOC_Os07g06345 LOC_Os07g06345 LOC_Os07g06345 LOC_Os07g06345
CELLULAR_BIOSYNTHETIC_PROCESS	3054	GO:0044249 cellular biosynthetic process, GOslim:biological_process	20	0.000559	0.0185	LOC_Os07g06345 LOC_Os07g06345 LOC_Os07g06345 LOC_Os07g06345 LOC_Os07g06345 LOC_Os07g06345 LOC_Os07g06345 LOC_Os07g06345 LOC_Os07g06345 LOC_Os07g06345 LOC_Os07g06345 LOC_Os07g06345 LOC_Os07g06345 LOC_Os07g06345 LOC_Os07g06345 LOC_Os07g06345 LOC_Os07g06345 LOC_Os07g06345 LOC_Os07g06345 LOC_Os07g06345
MACROMOLECULE_METABOLIC_PROCESS	6374	GO:0043170 macromolecule metabolic process, GOslim:biological_process	33	0.000638	0.0189	LOC_Os07g06345 LOC_Os07g06345 LOC_Os07g06345 LOC_Os07g06345 LOC_Os07g06345 LOC_Os07g06345 LOC_Os07g06345 LOC_Os07g06345 LOC_Os07g06345 LOC_Os07g06345 LOC_Os07g06345 LOC_Os07g06345 LOC_Os07g06345 LOC_Os07g06345 LOC_Os07g06345 LOC_Os07g06345 LOC_Os07g06345 LOC_Os07g06345 LOC_Os07g06345 LOC_Os07g06345 LOC_Os07g06345 LOC_Os07g06345 LOC_Os07g06345 LOC_Os07g06345 LOC_Os07g06345 LOC_Os07g06345 LOC_Os07g…
MACROMOLECULE_GLYCOSYLATION	55	GO:0043413 macromolecule glycosylation, GOslim:biological_process	3	0.000639	0.0189	LOC_Os07g06345 LOC_Os07g06345 LOC_Os07g06345
GLYCOPROTEIN_BIOSYNTHETIC_PROCESS	55	GO:0009101 glycoprotein biosynthetic process, GOslim:biological_process	3	0.000639	0.0189	LOC_Os07g06345 LOC_Os07g06345 LOC_Os07g06345
MACROMOLECULE_MODIFICATION	1965	GO:0043412 macromolecule modification, GOslim:biological_process	15	0.00063	0.0189	LOC_Os07g06345 LOC_Os07g06345 LOC_Os07g06345 LOC_Os07g06345 LOC_Os07g06345 LOC_Os07g06345 LOC_Os07g06345 LOC_Os07g06345 LOC_Os07g06345 LOC_Os07g06345 LOC_Os07g06345 LOC_Os07g06345 LOC_Os07g06345 LOC_Os07g06345 LOC_Os07g06345
PROTEIN_GLYCOSYLATION	55	GO:0006486 protein glycosylation, GOslim:biological_process	3	0.000639	0.0189	LOC_Os07g06345 LOC_Os07g06345 LOC_Os07g06345
GLYCOSYLATION	55	GO:0070085 glycosylation, GOslim:biological_process	3	0.000639	0.0189	LOC_Os07g06345 LOC_Os07g06345 LOC_Os07g06345
GALACTOSYLTRANSFERASE_ACTIVITY	37	GO:0008378 galactosyltransferase activity, GOslim:molecular_function	3	0.000213	0.0201	LOC_Os07g06345 LOC_Os07g06345 LOC_Os07g06345
PHOSPHATE-CONTAINING_COMPOUND_METABOLIC_PROCESS	1786	GO:0006796 phosphate-containing compound metabolic process, GOslim:biological_process	14	0.000744	0.0212	LOC_Os07g06345 LOC_Os07g06345 LOC_Os07g06345 LOC_Os07g06345 LOC_Os07g06345 LOC_Os07g06345 LOC_Os07g06345 LOC_Os07g06345 LOC_Os07g06345 LOC_Os07g06345 LOC_Os07g06345 LOC_Os07g06345 LOC_Os07g06345 LOC_Os07g06345
PHOSPHORUS_METABOLIC_PROCESS	1786	GO:0006793 phosphorus metabolic process, GOslim:biological_process	14	0.000744	0.0212	LOC_Os07g06345 LOC_Os07g06345 LOC_Os07g06345 LOC_Os07g06345 LOC_Os07g06345 LOC_Os07g06345 LOC_Os07g06345 LOC_Os07g06345 LOC_Os07g06345 LOC_Os07g06345 LOC_Os07g06345 LOC_Os07g06345 LOC_Os07g06345 LOC_Os07g06345
GLYCOPROTEIN_METABOLIC_PROCESS	65	GO:0009100 glycoprotein metabolic process, GOslim:biological_process	3	0.00102	0.0285	LOC_Os07g06345 LOC_Os07g06345 LOC_Os07g06345
NUCLEOBASE-CONTAINING_COMPOUND_METABOLIC_PROCESS	2512	GO:0006139 nucleobase-containing compound metabolic process, GOslim:biological_process	17	0.00104	0.0286	LOC_Os07g06345 LOC_Os07g06345 LOC_Os07g06345 LOC_Os07g06345 LOC_Os07g06345 LOC_Os07g06345 LOC_Os07g06345 LOC_Os07g06345 LOC_Os07g06345 LOC_Os07g06345 LOC_Os07g06345 LOC_Os07g06345 LOC_Os07g06345 LOC_Os07g06345 LOC_Os07g06345 LOC_Os07g06345 LOC_Os07g06345
PEPTIDYL-HISTIDINE_PHOSPHORYLATION	15	GO:0018106 peptidyl-histidine phosphorylation, GOslim:biological_process	2	0.00108	0.0294	LOC_Os07g06345 LOC_Os07g06345
PROTEIN_HOMODIMERIZATION_ACTIVITY	8	GO:0042803 protein homodimerization activity, GOslim:molecular_function	2	0.000364	0.0312	LOC_Os07g06345 LOC_Os07g06345
PEPTIDYL-HISTIDINE_MODIFICATION	16	GO:0018202 peptidyl-histidine modification, GOslim:biological_process	2	0.00122	0.0324	LOC_Os07g06345 LOC_Os07g06345
PHOSPHOTRANSFERASE_ACTIVITY,_ALCOHOL_GROUP_AS_ACCEPTOR	1685	GO:0016773 phosphotransferase activity, alcohol group as acceptor, GOslim:molecular_function	14	0.000424	0.0334	LOC_Os07g06345 LOC_Os07g06345 LOC_Os07g06345 LOC_Os07g06345 LOC_Os07g06345 LOC_Os07g06345 LOC_Os07g06345 LOC_Os07g06345 LOC_Os07g06345 LOC_Os07g06345 LOC_Os07g06345 LOC_Os07g06345 LOC_Os07g06345 LOC_Os07g06345
BIOSYNTHETIC_PROCESS	3274	GO:0009058 biosynthetic process, GOslim:biological_process	20	0.0013	0.034	LOC_Os07g06345 LOC_Os07g06345 LOC_Os07g06345 LOC_Os07g06345 LOC_Os07g06345 LOC_Os07g06345 LOC_Os07g06345 LOC_Os07g06345 LOC_Os07g06345 LOC_Os07g06345 LOC_Os07g06345 LOC_Os07g06345 LOC_Os07g06345 LOC_Os07g06345 LOC_Os07g06345 LOC_Os07g06345 LOC_Os07g06345 LOC_Os07g06345 LOC_Os07g06345 LOC_Os07g06345
INTRACELLULAR_SIGNAL_TRANSDUCTION_ALT2	160	GO:0007242 intracellular signal transduction, GOslim:biological_process	4	0.00133	0.0344	LOC_Os07g06345 LOC_Os07g06345 LOC_Os07g06345 LOC_Os07g06345
KINASE_ACTIVITY	1714	GO:0016301 kinase activity, GOslim:molecular_function	14	0.0005	0.0364	LOC_Os07g06345 LOC_Os07g06345 LOC_Os07g06345 LOC_Os07g06345 LOC_Os07g06345 LOC_Os07g06345 LOC_Os07g06345 LOC_Os07g06345 LOC_Os07g06345 LOC_Os07g06345 LOC_Os07g06345 LOC_Os07g06345 LOC_Os07g06345 LOC_Os07g06345
SEQUENCE-SPECIFIC_DNA_BINDING_TRANSCRIPTION_FACTOR_ACTIVITY	636	GO:0003700 sequence-specific DNA binding transcription factor activity, GOslim:molecular_function	8	0.000589	0.0398	LOC_Os07g06345 LOC_Os07g06345 LOC_Os07g06345 LOC_Os07g06345 LOC_Os07g06345 LOC_Os07g06345 LOC_Os07g06345 LOC_Os07g06345
NITROGEN_COMPOUND_METABOLIC_PROCESS	2897	GO:0006807 nitrogen compound metabolic process, GOslim:biological_process	18	0.0019	0.0477	LOC_Os07g06345 LOC_Os07g06345 LOC_Os07g06345 LOC_Os07g06345 LOC_Os07g06345 LOC_Os07g06345 LOC_Os07g06345 LOC_Os07g06345 LOC_Os07g06345 LOC_Os07g06345 LOC_Os07g06345 LOC_Os07g06345 LOC_Os07g06345 LOC_Os07g06345 LOC_Os07g06345 LOC_Os07g06345 LOC_Os07g06345 LOC_Os07g06345
PROTEIN_PHOSPHORYLATION	1545	GO:0006468 protein phosphorylation, GOslim:biological_process	12	0.00191	0.0477	LOC_Os07g06345 LOC_Os07g06345 LOC_Os07g06345 LOC_Os07g06345 LOC_Os07g06345 LOC_Os07g06345 LOC_Os07g06345 LOC_Os07g06345 LOC_Os07g06345 LOC_Os07g06345 LOC_Os07g06345 LOC_Os07g06345
PEPTIDYL-AMINO_ACID_MODIFICATION	21	GO:0018193 peptidyl-amino acid modification, GOslim:biological_process	2	0.00199	0.0491	LOC_Os07g06345 LOC_Os07g06345
GENE_EXPRESSION	2459	GO:0010467 gene expression, GOslim:biological_process	16	0.00216	0.0524	LOC_Os07g06345 LOC_Os07g06345 LOC_Os07g06345 LOC_Os07g06345 LOC_Os07g06345 LOC_Os07g06345 LOC_Os07g06345 LOC_Os07g06345 LOC_Os07g06345 LOC_Os07g06345 LOC_Os07g06345 LOC_Os07g06345 LOC_Os07g06345 LOC_Os07g06345 LOC_Os07g06345 LOC_Os07g06345
PRIMARY_METABOLIC_PROCESS	7728	GO:0044238 primary metabolic process, GOslim:biological_process	36	0.00231	0.0551	LOC_Os07g06345 LOC_Os07g06345 LOC_Os07g06345 LOC_Os07g06345 LOC_Os07g06345 LOC_Os07g06345 LOC_Os07g06345 LOC_Os07g06345 LOC_Os07g06345 LOC_Os07g06345 LOC_Os07g06345 LOC_Os07g06345 LOC_Os07g06345 LOC_Os07g06345 LOC_Os07g06345 LOC_Os07g06345 LOC_Os07g06345 LOC_Os07g06345 LOC_Os07g06345 LOC_Os07g06345 LOC_Os07g06345 LOC_Os07g06345 LOC_Os07g06345 LOC_Os07g06345 LOC_Os07g06345 LOC_Os07g06345 LOC_Os07g…
PHOSPHOTRANSFERASE_ACTIVITY,_NITROGENOUS_GROUP_AS_ACCEPTOR	19	GO:0016775 phosphotransferase activity, nitrogenous group as acceptor, GOslim:molecular_function	2	0.00166	0.0924	LOC_Os07g06345 LOC_Os07g06345
PROTEIN_HISTIDINE_KINASE_ACTIVITY	19	GO:0004673 protein histidine kinase activity, GOslim:molecular_function	2	0.00166	0.0924	LOC_Os07g06345 LOC_Os07g06345
TWO-COMPONENT_SENSOR_ACTIVITY	19	GO:0000155 two-component sensor activity, GOslim:molecular_function	2	0.00166	0.0924	LOC_Os07g06345 LOC_Os07g06345
RIBONUCLEOTIDE_BINDING	3154	GO:0032553 ribonucleotide binding, GOslim:molecular_function	19	0.00201	0.0932	LOC_Os07g06345 LOC_Os07g06345 LOC_Os07g06345 LOC_Os07g06345 LOC_Os07g06345 LOC_Os07g06345 LOC_Os07g06345 LOC_Os07g06345 LOC_Os07g06345 LOC_Os07g06345 LOC_Os07g06345 LOC_Os07g06345 LOC_Os07g06345 LOC_Os07g06345 LOC_Os07g06345 LOC_Os07g06345 LOC_Os07g06345 LOC_Os07g06345 LOC_Os07g06345
TRANSFERASE_ACTIVITY,_TRANSFERRING_PHOSPHORUS-CONTAINING_GROUPS	1994	GO:0016772 transferase activity, transferring phosphorus-containing groups, GOslim:molecular_function	14	0.00207	0.0932	LOC_Os07g06345 LOC_Os07g06345 LOC_Os07g06345 LOC_Os07g06345 LOC_Os07g06345 LOC_Os07g06345 LOC_Os07g06345 LOC_Os07g06345 LOC_Os07g06345 LOC_Os07g06345 LOC_Os07g06345 LOC_Os07g06345 LOC_Os07g06345 LOC_Os07g06345
PURINE_RIBONUCLEOTIDE_BINDING	3154	GO:0032555 purine ribonucleotide binding, GOslim:molecular_function	19	0.00201	0.0932	LOC_Os07g06345 LOC_Os07g06345 LOC_Os07g06345 LOC_Os07g06345 LOC_Os07g06345 LOC_Os07g06345 LOC_Os07g06345 LOC_Os07g06345 LOC_Os07g06345 LOC_Os07g06345 LOC_Os07g06345 LOC_Os07g06345 LOC_Os07g06345 LOC_Os07g06345 LOC_Os07g06345 LOC_Os07g06345 LOC_Os07g06345 LOC_Os07g06345 LOC_Os07g06345
PROTEIN_KINASE_ACTIVITY	1547	GO:0004672 protein kinase activity, GOslim:molecular_function	12	0.00193	0.0932	LOC_Os07g06345 LOC_Os07g06345 LOC_Os07g06345 LOC_Os07g06345 LOC_Os07g06345 LOC_Os07g06345 LOC_Os07g06345 LOC_Os07g06345 LOC_Os07g06345 LOC_Os07g06345 LOC_Os07g06345 LOC_Os07g06345
RESPONSE_TO_EXTERNAL_STIMULUS	31	GO:0009605 response to external stimulus, GOslim:biological_process	2	0.00408	0.0962	LOC_Os07g06345 LOC_Os07g06345
RESPONSE_TO_LIGHT_STIMULUS	32	GO:0009416 response to light stimulus, GOslim:biological_process	2	0.00433	0.0991	LOC_Os07g06345 LOC_Os07g06345
RESPONSE_TO_RADIATION	32	GO:0009314 response to radiation, GOslim:biological_process	2	0.00433	0.0991	LOC_Os07g06345 LOC_Os07g06345
CELLULAR_CARBOHYDRATE_METABOLIC_PROCESS	369	GO:0044262 cellular carbohydrate metabolic process, GOslim:biological_process	5	0.00468	0.1055	LOC_Os07g06345 LOC_Os07g06345 LOC_Os07g06345 LOC_Os07g06345 LOC_Os07g06345
METABOLIC_PROCESS	9541	GO:0008152 metabolic process, GOslim:biological_process	41	0.00477	0.1062	LOC_Os07g06345 LOC_Os07g06345 LOC_Os07g06345 LOC_Os07g06345 LOC_Os07g06345 LOC_Os07g06345 LOC_Os07g06345 LOC_Os07g06345 LOC_Os07g06345 LOC_Os07g06345 LOC_Os07g06345 LOC_Os07g06345 LOC_Os07g06345 LOC_Os07g06345 LOC_Os07g06345 LOC_Os07g06345 LOC_Os07g06345 LOC_Os07g06345 LOC_Os07g06345 LOC_Os07g06345 LOC_Os07g06345 LOC_Os07g06345 LOC_Os07g06345 LOC_Os07g06345 LOC_Os07g06345 LOC_Os07g06345 LOC_Os07g…
POST-TRANSLATIONAL_PROTEIN_MODIFICATION	1750	GO:0043687 post-translational protein modification, GOslim:biological_process	12	0.00513	0.1126	LOC_Os07g06345 LOC_Os07g06345 LOC_Os07g06345 LOC_Os07g06345 LOC_Os07g06345 LOC_Os07g06345 LOC_Os07g06345 LOC_Os07g06345 LOC_Os07g06345 LOC_Os07g06345 LOC_Os07g06345 LOC_Os07g06345
TRANSFERASE_ACTIVITY,_TRANSFERRING_HEXOSYL_GROUPS	473	GO:0016758 transferase activity, transferring hexosyl groups, GOslim:molecular_function	6	0.00274	0.1176	LOC_Os07g06345 LOC_Os07g06345 LOC_Os07g06345 LOC_Os07g06345 LOC_Os07g06345 LOC_Os07g06345
CELLULAR_PROTEIN_METABOLIC_PROCESS	2971	GO:0044267 cellular protein metabolic process, GOslim:biological_process	17	0.00574	0.1243	LOC_Os07g06345 LOC_Os07g06345 LOC_Os07g06345 LOC_Os07g06345 LOC_Os07g06345 LOC_Os07g06345 LOC_Os07g06345 LOC_Os07g06345 LOC_Os07g06345 LOC_Os07g06345 LOC_Os07g06345 LOC_Os07g06345 LOC_Os07g06345 LOC_Os07g06345 LOC_Os07g06345 LOC_Os07g06345 LOC_Os07g06345
PURINE_NUCLEOTIDE_BINDING	3308	GO:0017076 purine nucleotide binding, GOslim:molecular_function	19	0.00339	0.1393	LOC_Os07g06345 LOC_Os07g06345 LOC_Os07g06345 LOC_Os07g06345 LOC_Os07g06345 LOC_Os07g06345 LOC_Os07g06345 LOC_Os07g06345 LOC_Os07g06345 LOC_Os07g06345 LOC_Os07g06345 LOC_Os07g06345 LOC_Os07g06345 LOC_Os07g06345 LOC_Os07g06345 LOC_Os07g06345 LOC_Os07g06345 LOC_Os07g06345 LOC_Os07g06345
TRANSMEMBRANE_SIGNALING_RECEPTOR_ACTIVITY	29	GO:0004888 transmembrane signaling receptor activity, GOslim:molecular_function	2	0.00361	0.1422	LOC_Os07g06345 LOC_Os07g06345
TRANSFERASE_ACTIVITY,_TRANSFERRING_GLYCOSYL_GROUPS	508	GO:0016757 transferase activity, transferring glycosyl groups, GOslim:molecular_function	6	0.00386	0.1459	LOC_Os07g06345 LOC_Os07g06345 LOC_Os07g06345 LOC_Os07g06345 LOC_Os07g06345 LOC_Os07g06345
SIGNAL_TRANSDUCTION	272	GO:0007165 signal transduction, GOslim:biological_process	4	0.00849	0.1816	LOC_Os07g06345 LOC_Os07g06345 LOC_Os07g06345 LOC_Os07g06345
NUCLEOTIDE_BINDING	3702	GO:0000166 nucleotide binding, GOslim:molecular_function	20	0.00522	0.1897	LOC_Os07g06345 LOC_Os07g06345 LOC_Os07g06345 LOC_Os07g06345 LOC_Os07g06345 LOC_Os07g06345 LOC_Os07g06345 LOC_Os07g06345 LOC_Os07g06345 LOC_Os07g06345 LOC_Os07g06345 LOC_Os07g06345 LOC_Os07g06345 LOC_Os07g06345 LOC_Os07g06345 LOC_Os07g06345 LOC_Os07g06345 LOC_Os07g06345 LOC_Os07g06345 LOC_Os07g06345
MEMBRANE	2063	GO:0016020 membrane, GOslim:cellular_component	13	0.00719	0.2474	LOC_Os07g06345 LOC_Os07g06345 LOC_Os07g06345 LOC_Os07g06345 LOC_Os07g06345 LOC_Os07g06345 LOC_Os07g06345 LOC_Os07g06345 LOC_Os07g06345 LOC_Os07g06345 LOC_Os07g06345 LOC_Os07g06345 LOC_Os07g06345
SIGNALING_ALTERNATIVE	306	GO:0023046 signaling, GOslim:biological_process	4	0.0126	0.2606	LOC_Os07g06345 LOC_Os07g06345 LOC_Os07g06345 LOC_Os07g06345
SIGNALING	473	GO:0023052 signaling, GOslim:biological_process	5	0.0127	0.2606	LOC_Os07g06345 LOC_Os07g06345 LOC_Os07g06345 LOC_Os07g06345 LOC_Os07g06345
SIGNAL_TRANSMISSION	306	GO:0023060 signal transmission, GOslim:biological_process	4	0.0126	0.2606	LOC_Os07g06345 LOC_Os07g06345 LOC_Os07g06345 LOC_Os07g06345
N-ACETYLTRANSFERASE_ACTIVITY	45	GO:0008080 N-acetyltransferase activity, GOslim:molecular_function	2	0.00815	0.2749	LOC_Os07g06345 LOC_Os07g06345
HEAT_SHOCK_PROTEIN_BINDING	138	GO:0031072 heat shock protein binding, GOslim:molecular_function	3	0.00797	0.2749	LOC_Os07g06345 LOC_Os07g06345 LOC_Os07g06345
N-ACYLTRANSFERASE_ACTIVITY	46	GO:0016410 N-acyltransferase activity, GOslim:molecular_function	2	0.00848	0.2764	LOC_Os07g06345 LOC_Os07g06345
MONOVALENT_INORGANIC_CATION_TRANSPORT	172	GO:0015672 monovalent inorganic cation transport, GOslim:biological_process	3	0.0143	0.2895	LOC_Os07g06345 LOC_Os07g06345 LOC_Os07g06345
PROTEIN_COMPLEX	813	GO:0043234 protein complex, GOslim:cellular_component	7	0.00987	0.3086	LOC_Os07g06345 LOC_Os07g06345 LOC_Os07g06345 LOC_Os07g06345 LOC_Os07g06345 LOC_Os07g06345 LOC_Os07g06345
SEQUENCE-SPECIFIC_DNA_BINDING	451	GO:0043565 sequence-specific DNA binding, GOslim:molecular_function	5	0.0105	0.3204	LOC_Os07g06345 LOC_Os07g06345 LOC_Os07g06345 LOC_Os07g06345 LOC_Os07g06345
RECEPTOR_ACTIVITY	51	GO:0004872 receptor activity, GOslim:molecular_function	2	0.0103	0.3204	LOC_Os07g06345 LOC_Os07g06345
ACETYLTRANSFERASE_ACTIVITY	53	GO:0016407 acetyltransferase activity, GOslim:molecular_function	2	0.011	0.3255	LOC_Os07g06345 LOC_Os07g06345
ARF_GUANYL-NUCLEOTIDE_EXCHANGE_FACTOR_ACTIVITY	3	GO:0005086 ARF guanyl-nucleotide exchange factor activity, GOslim:molecular_function	1	0.0114	0.3276	LOC_Os07g06345
ADENYL_RIBONUCLEOTIDE_BINDING	2975	GO:0032559 adenyl ribonucleotide binding, GOslim:molecular_function	16	0.0126	0.3316	LOC_Os07g06345 LOC_Os07g06345 LOC_Os07g06345 LOC_Os07g06345 LOC_Os07g06345 LOC_Os07g06345 LOC_Os07g06345 LOC_Os07g06345 LOC_Os07g06345 LOC_Os07g06345 LOC_Os07g06345 LOC_Os07g06345 LOC_Os07g06345 LOC_Os07g06345 LOC_Os07g06345 LOC_Os07g06345
ATP_BINDING	2972	GO:0005524 ATP binding, GOslim:molecular_function	16	0.0125	0.3316	LOC_Os07g06345 LOC_Os07g06345 LOC_Os07g06345 LOC_Os07g06345 LOC_Os07g06345 LOC_Os07g06345 LOC_Os07g06345 LOC_Os07g06345 LOC_Os07g06345 LOC_Os07g06345 LOC_Os07g06345 LOC_Os07g06345 LOC_Os07g06345 LOC_Os07g06345 LOC_Os07g06345 LOC_Os07g06345
IDENTICAL_PROTEIN_BINDING	56	GO:0042802 identical protein binding, GOslim:molecular_function	2	0.0122	0.3316	LOC_Os07g06345 LOC_Os07g06345
CATION_TRANSPORT	334	GO:0006812 cation transport, GOslim:biological_process	4	0.0167	0.3359	LOC_Os07g06345 LOC_Os07g06345 LOC_Os07g06345 LOC_Os07g06345
PROTEIN_UBIQUITINATION	71	GO:0016567 protein ubiquitination, GOslim:biological_process	2	0.0189	0.3649	LOC_Os07g06345 LOC_Os07g06345
PROTEIN_MODIFICATION_BY_SMALL_PROTEIN_CONJUGATION_OR_REMOVAL	71	GO:0070647 protein modification by small protein conjugation or removal, GOslim:biological_process	2	0.0189	0.3649	LOC_Os07g06345 LOC_Os07g06345
PROTEIN_MODIFICATION_BY_SMALL_PROTEIN_CONJUGATION	71	GO:0032446 protein modification by small protein conjugation, GOslim:biological_process	2	0.0189	0.3649	LOC_Os07g06345 LOC_Os07g06345
RNA_SPLICING,_VIA_TRANSESTERIFICATION_REACTIONS_WITH_BULGED_ADENOSINE_AS_NUCLEOPHILE	6	GO:0000377 RNA splicing, via transesterification reactions with bulged adenosine as nucleophile, GOslim:biological_process	1	0.0199	0.3724	LOC_Os07g06345
MRNA_SPLICING,_VIA_SPLICEOSOME	6	GO:0000398 mRNA splicing, via spliceosome, GOslim:biological_process	1	0.0199	0.3724	LOC_Os07g06345
RNA_SPLICING,_VIA_TRANSESTERIFICATION_REACTIONS	6	GO:0000375 RNA splicing, via transesterification reactions, GOslim:biological_process	1	0.0199	0.3724	LOC_Os07g06345
NEGATIVE_REGULATION_OF_TRANSCRIPTION,_DNA-DEPENDENT	7	GO:0016481 negative regulation of transcription, DNA-dependent, GOslim:biological_process	1	0.0228	0.4154	LOC_Os07g06345
GLYCOLIPID_TRANSPORT	7	GO:0046836 glycolipid transport, GOslim:biological_process	1	0.0228	0.4154	LOC_Os07g06345
TRYPTOPHAN_SYNTHASE_ACTIVITY	7	GO:0004834 tryptophan synthase activity, GOslim:molecular_function	1	0.0228	0.4319	LOC_Os07g06345
HISTONE_ACETYLTRANSFERASE_ACTIVITY	7	GO:0004402 histone acetyltransferase activity, GOslim:molecular_function	1	0.0228	0.4319	LOC_Os07g06345
CATION:CATION_ANTIPORTER_ACTIVITY	6	GO:0015491 cation:cation antiporter activity, GOslim:molecular_function	1	0.0199	0.4319	LOC_Os07g06345
SODIUM:HYDROGEN_ANTIPORTER_ACTIVITY	6	GO:0015385 sodium:hydrogen antiporter activity, GOslim:molecular_function	1	0.0199	0.4319	LOC_Os07g06345
PROTEIN_SERINE/THREONINE_KINASE_ACTIVITY	1394	GO:0004674 protein serine/threonine kinase activity, GOslim:molecular_function	9	0.0206	0.4319	LOC_Os07g06345 LOC_Os07g06345 LOC_Os07g06345 LOC_Os07g06345 LOC_Os07g06345 LOC_Os07g06345 LOC_Os07g06345 LOC_Os07g06345 LOC_Os07g06345
LYSINE_N-ACETYLTRANSFERASE_ACTIVITY	7	GO:0004468 lysine N-acetyltransferase activity, GOslim:molecular_function	1	0.0228	0.4319	LOC_Os07g06345
GLYCOLIPID_TRANSPORTER_ACTIVITY	7	GO:0017089 glycolipid transporter activity, GOslim:molecular_function	1	0.0228	0.4319	LOC_Os07g06345
GUANYL-NUCLEOTIDE_EXCHANGE_FACTOR_ACTIVITY	7	GO:0005085 guanyl-nucleotide exchange factor activity, GOslim:molecular_function	1	0.0228	0.4319	LOC_Os07g06345
MONOVALENT_CATION:HYDROGEN_ANTIPORTER_ACTIVITY	6	GO:0005451 monovalent cation:hydrogen antiporter activity, GOslim:molecular_function	1	0.0199	0.4319	LOC_Os07g06345
PURINE_NUCLEOSIDE_BINDING	3125	GO:0001883 purine nucleoside binding, GOslim:molecular_function	16	0.0191	0.4319	LOC_Os07g06345 LOC_Os07g06345 LOC_Os07g06345 LOC_Os07g06345 LOC_Os07g06345 LOC_Os07g06345 LOC_Os07g06345 LOC_Os07g06345 LOC_Os07g06345 LOC_Os07g06345 LOC_Os07g06345 LOC_Os07g06345 LOC_Os07g06345 LOC_Os07g06345 LOC_Os07g06345 LOC_Os07g06345
CATION_TRANSMEMBRANE_TRANSPORTER_ACTIVITY	368	GO:0008324 cation transmembrane transporter activity, GOslim:molecular_function	4	0.0229	0.4319	LOC_Os07g06345 LOC_Os07g06345 LOC_Os07g06345 LOC_Os07g06345
GLYCOLIPID_BINDING	7	GO:0051861 glycolipid binding, GOslim:molecular_function	1	0.0228	0.4319	LOC_Os07g06345
ADENYL_NUCLEOTIDE_BINDING	3125	GO:0030554 adenyl nucleotide binding, GOslim:molecular_function	16	0.0191	0.4319	LOC_Os07g06345 LOC_Os07g06345 LOC_Os07g06345 LOC_Os07g06345 LOC_Os07g06345 LOC_Os07g06345 LOC_Os07g06345 LOC_Os07g06345 LOC_Os07g06345 LOC_Os07g06345 LOC_Os07g06345 LOC_Os07g06345 LOC_Os07g06345 LOC_Os07g06345 LOC_Os07g06345 LOC_Os07g06345
NUCLEOSIDE_BINDING	3125	GO:0001882 nucleoside binding, GOslim:molecular_function	16	0.0191	0.4319	LOC_Os07g06345 LOC_Os07g06345 LOC_Os07g06345 LOC_Os07g06345 LOC_Os07g06345 LOC_Os07g06345 LOC_Os07g06345 LOC_Os07g06345 LOC_Os07g06345 LOC_Os07g06345 LOC_Os07g06345 LOC_Os07g06345 LOC_Os07g06345 LOC_Os07g06345 LOC_Os07g06345 LOC_Os07g06345
GTP_BINDING	210	GO:0005525 GTP binding, GOslim:molecular_function	3	0.0238	0.4332	LOC_Os07g06345 LOC_Os07g06345 LOC_Os07g06345
GUANYL_RIBONUCLEOTIDE_BINDING	210	GO:0032561 guanyl ribonucleotide binding, GOslim:molecular_function	3	0.0238	0.4332	LOC_Os07g06345 LOC_Os07g06345 LOC_Os07g06345
UBIQUITIN-PROTEIN_LIGASE_ACTIVITY	82	GO:0004842 ubiquitin-protein ligase activity, GOslim:molecular_function	2	0.0245	0.437	LOC_Os07g06345 LOC_Os07g06345
GUANYL_NUCLEOTIDE_BINDING	214	GO:0019001 guanyl nucleotide binding, GOslim:molecular_function	3	0.025	0.4376	LOC_Os07g06345 LOC_Os07g06345 LOC_Os07g06345
TRANSCRIPTION_COACTIVATOR_ACTIVITY	8	GO:0003713 transcription coactivator activity, GOslim:molecular_function	1	0.0256	0.4391	LOC_Os07g06345
NEGATIVE_REGULATION_OF_NUCLEOBASE-CONTAINING_COMPOUND_METABOLIC_PROCESS	8	GO:0045934 negative regulation of nucleobase-containing compound metabolic process, GOslim:biological_process	1	0.0256	0.4564	LOC_Os07g06345
NEGATIVE_REGULATION_OF_NITROGEN_COMPOUND_METABOLIC_PROCESS	8	GO:0051172 negative regulation of nitrogen compound metabolic process, GOslim:biological_process	1	0.0256	0.4564	LOC_Os07g06345
TRANS-GOLGI_NETWORK_TRANSPORT_VESICLE_MEMBRANE	7	GO:0012510 trans-Golgi network transport vesicle membrane, GOslim:cellular_component	1	0.0228	0.4606	LOC_Os07g06345
CLATHRIN_COAT_OF_TRANS-GOLGI_NETWORK_VESICLE	7	GO:0030130 clathrin coat of trans-Golgi network vesicle, GOslim:cellular_component	1	0.0228	0.4606	LOC_Os07g06345
CLATHRIN-COATED_VESICLE_MEMBRANE	7	GO:0030665 clathrin-coated vesicle membrane, GOslim:cellular_component	1	0.0228	0.4606	LOC_Os07g06345
TRANS-GOLGI_NETWORK_TRANSPORT_VESICLE	7	GO:0030140 trans-Golgi network transport vesicle, GOslim:cellular_component	1	0.0228	0.4606	LOC_Os07g06345
CLATHRIN_VESICLE_COAT	7	GO:0030125 clathrin vesicle coat, GOslim:cellular_component	1	0.0228	0.4606	LOC_Os07g06345
SPLICEOSOMAL_COMPLEX	7	GO:0005681 spliceosomal complex, GOslim:cellular_component	1	0.0228	0.4606	LOC_Os07g06345
CATALYTIC_ACTIVITY	9113	GO:0003824 catalytic activity, GOslim:molecular_function	36	0.0284	0.479	LOC_Os07g06345 LOC_Os07g06345 LOC_Os07g06345 LOC_Os07g06345 LOC_Os07g06345 LOC_Os07g06345 LOC_Os07g06345 LOC_Os07g06345 LOC_Os07g06345 LOC_Os07g06345 LOC_Os07g06345 LOC_Os07g06345 LOC_Os07g06345 LOC_Os07g06345 LOC_Os07g06345 LOC_Os07g06345 LOC_Os07g06345 LOC_Os07g06345 LOC_Os07g06345 LOC_Os07g06345 LOC_Os07g06345 LOC_Os07g06345 LOC_Os07g06345 LOC_Os07g06345 LOC_Os07g06345 LOC_Os07g06345 LOC_Os07g…
CLATHRIN-COATED_VESICLE	8	GO:0030136 clathrin-coated vesicle, GOslim:cellular_component	1	0.0256	0.4886	LOC_Os07g06345
PROTEIN_BINDING	2762	GO:0005515 protein binding, GOslim:molecular_function	14	0.0297	0.4915	LOC_Os07g06345 LOC_Os07g06345 LOC_Os07g06345 LOC_Os07g06345 LOC_Os07g06345 LOC_Os07g06345 LOC_Os07g06345 LOC_Os07g06345 LOC_Os07g06345 LOC_Os07g06345 LOC_Os07g06345 LOC_Os07g06345 LOC_Os07g06345 LOC_Os07g06345
UDP-GLYCOSYLTRANSFERASE_ACTIVITY	92	GO:0008194 UDP-glycosyltransferase activity, GOslim:molecular_function	2	0.0302	0.4915	LOC_Os07g06345 LOC_Os07g06345
UBIQUITIN_LIGASE_COMPLEX	87	GO:0000151 ubiquitin ligase complex, GOslim:cellular_component	2	0.0273	0.4941	LOC_Os07g06345 LOC_Os07g06345
METAL_ION_TRANSPORT	225	GO:0030001 metal ion transport, GOslim:biological_process	3	0.0284	0.4958	LOC_Os07g06345 LOC_Os07g06345 LOC_Os07g06345
NEGATIVE_REGULATION_OF_GENE_EXPRESSION	9	GO:0010629 negative regulation of gene expression, GOslim:biological_process	1	0.0284	0.4958	LOC_Os07g06345
ION_TRANSPORT	396	GO:0006811 ion transport, GOslim:biological_process	4	0.0288	0.4976	LOC_Os07g06345 LOC_Os07g06345 LOC_Os07g06345 LOC_Os07g06345
HEXOKINASE_ACTIVITY	10	GO:0004396 hexokinase activity, GOslim:molecular_function	1	0.0311	0.4989	LOC_Os07g06345
MOLECULAR_FUNCTION	45586	GO:0003674 molecular_function, GOslim:molecular_function	141	0.0363	0.5628	LOC_Os07g06345 LOC_Os07g06345 LOC_Os07g06345 LOC_Os07g06345 LOC_Os07g06345 LOC_Os07g06345 LOC_Os07g06345 LOC_Os07g06345 LOC_Os07g06345 LOC_Os07g06345 LOC_Os07g06345 LOC_Os07g06345 LOC_Os07g06345 LOC_Os07g06345 LOC_Os07g06345 LOC_Os07g06345 LOC_Os07g06345 LOC_Os07g06345 LOC_Os07g06345 LOC_Os07g06345 LOC_Os07g06345 LOC_Os07g06345 LOC_Os07g06345 LOC_Os07g06345 LOC_Os07g06345 LOC_Os07g06345 LOC_Os07g…
SUBSTRATE-SPECIFIC_TRANSPORTER_ACTIVITY	626	GO:0022892 substrate-specific transporter activity, GOslim:molecular_function	5	0.0362	0.5628	LOC_Os07g06345 LOC_Os07g06345 LOC_Os07g06345 LOC_Os07g06345 LOC_Os07g06345
NUCLEAR_PART	97	GO:0044428 nuclear part, GOslim:cellular_component	2	0.0332	0.5708	LOC_Os07g06345 LOC_Os07g06345
POSITIVE_REGULATION_OF_KINASE_ACTIVITY	13	GO:0033674 positive regulation of kinase activity, GOslim:biological_process	1	0.0395	0.5719	LOC_Os07g06345
REGULATION_OF_PROTEIN_KINASE_ACTIVITY	13	GO:0045859 regulation of protein kinase activity, GOslim:biological_process	1	0.0395	0.5719	LOC_Os07g06345
TRANSPORT	1582	GO:0006810 transport, GOslim:biological_process	9	0.041	0.5719	LOC_Os07g06345 LOC_Os07g06345 LOC_Os07g06345 LOC_Os07g06345 LOC_Os07g06345 LOC_Os07g06345 LOC_Os07g06345 LOC_Os07g06345 LOC_Os07g06345
POSITIVE_REGULATION_OF_MOLECULAR_FUNCTION	14	GO:0044093 positive regulation of molecular function, GOslim:biological_process	1	0.0422	0.5719	LOC_Os07g06345
SUPEROXIDE_METABOLIC_PROCESS	14	GO:0006801 superoxide metabolic process, GOslim:biological_process	1	0.0422	0.5719	LOC_Os07g06345
OXYGEN_AND_REACTIVE_OXYGEN_SPECIES_METABOLIC_PROCESS	14	GO:0006800 oxygen and reactive oxygen species metabolic process, GOslim:biological_process	1	0.0422	0.5719	LOC_Os07g06345
(1->3)-BETA-D-GLUCAN_BIOSYNTHETIC_PROCESS	13	GO:0006075 (1->3)-beta-D-glucan biosynthetic process, GOslim:biological_process	1	0.0395	0.5719	LOC_Os07g06345
REGULATION_OF_PHOSPHATE_METABOLIC_PROCESS	14	GO:0019220 regulation of phosphate metabolic process, GOslim:biological_process	1	0.0422	0.5719	LOC_Os07g06345
ESTABLISHMENT_OF_LOCALIZATION	1582	GO:0051234 establishment of localization, GOslim:biological_process	9	0.041	0.5719	LOC_Os07g06345 LOC_Os07g06345 LOC_Os07g06345 LOC_Os07g06345 LOC_Os07g06345 LOC_Os07g06345 LOC_Os07g06345 LOC_Os07g06345 LOC_Os07g06345
REGULATION_OF_TRANSFERASE_ACTIVITY	13	GO:0051338 regulation of transferase activity, GOslim:biological_process	1	0.0395	0.5719	LOC_Os07g06345
BIOLOGICAL_PROCESS	45586	GO:0008150 biological_process, GOslim:biological_process	141	0.0363	0.5719	LOC_Os07g06345 LOC_Os07g06345 LOC_Os07g06345 LOC_Os07g06345 LOC_Os07g06345 LOC_Os07g06345 LOC_Os07g06345 LOC_Os07g06345 LOC_Os07g06345 LOC_Os07g06345 LOC_Os07g06345 LOC_Os07g06345 LOC_Os07g06345 LOC_Os07g06345 LOC_Os07g06345 LOC_Os07g06345 LOC_Os07g06345 LOC_Os07g06345 LOC_Os07g06345 LOC_Os07g06345 LOC_Os07g06345 LOC_Os07g06345 LOC_Os07g06345 LOC_Os07g06345 LOC_Os07g06345 LOC_Os07g06345 LOC_Os07g…
REGULATION_OF_PHOSPHORYLATION	13	GO:0042325 regulation of phosphorylation, GOslim:biological_process	1	0.0395	0.5719	LOC_Os07g06345
ACTIVATION_OF_PROTEIN_KINASE_ACTIVITY	13	GO:0032147 activation of protein kinase activity, GOslim:biological_process	1	0.0395	0.5719	LOC_Os07g06345
INDOLE-CONTAINING_COMPOUND_METABOLIC_PROCESS	13	GO:0042430 indole-containing compound metabolic process, GOslim:biological_process	1	0.0395	0.5719	LOC_Os07g06345
POSITIVE_REGULATION_OF_CATALYTIC_ACTIVITY	14	GO:0043085 positive regulation of catalytic activity, GOslim:biological_process	1	0.0422	0.5719	LOC_Os07g06345
TRYPTOPHAN_METABOLIC_PROCESS	13	GO:0006568 tryptophan metabolic process, GOslim:biological_process	1	0.0395	0.5719	LOC_Os07g06345
BETA-GLUCAN_METABOLIC_PROCESS	13	GO:0051273 beta-glucan metabolic process, GOslim:biological_process	1	0.0395	0.5719	LOC_Os07g06345
REGULATION_OF_PHOSPHORUS_METABOLIC_PROCESS	14	GO:0051174 regulation of phosphorus metabolic process, GOslim:biological_process	1	0.0422	0.5719	LOC_Os07g06345
CARBOHYDRATE_METABOLIC_PROCESS	859	GO:0005975 carbohydrate metabolic process, GOslim:biological_process	6	0.0395	0.5719	LOC_Os07g06345 LOC_Os07g06345 LOC_Os07g06345 LOC_Os07g06345 LOC_Os07g06345 LOC_Os07g06345
INDOLALKYLAMINE_METABOLIC_PROCESS	13	GO:0006586 indolalkylamine metabolic process, GOslim:biological_process	1	0.0395	0.5719	LOC_Os07g06345
BETA-GLUCAN_BIOSYNTHETIC_PROCESS	13	GO:0051274 beta-glucan biosynthetic process, GOslim:biological_process	1	0.0395	0.5719	LOC_Os07g06345
POSITIVE_REGULATION_OF_PROTEIN_KINASE_ACTIVITY	13	GO:0045860 positive regulation of protein kinase activity, GOslim:biological_process	1	0.0395	0.5719	LOC_Os07g06345
PROTEIN_KINASE_C-ACTIVATING_G-PROTEIN_COUPLED_RECEPTOR_SIGNALING_PATHWAY	13	GO:0007205 protein kinase C-activating G-protein coupled receptor signaling pathway, GOslim:biological_process	1	0.0395	0.5719	LOC_Os07g06345
REGULATION_OF_KINASE_ACTIVITY	13	GO:0043549 regulation of kinase activity, GOslim:biological_process	1	0.0395	0.5719	LOC_Os07g06345
(1->3)-BETA-D-GLUCAN_METABOLIC_PROCESS	13	GO:0006074 (1->3)-beta-D-glucan metabolic process, GOslim:biological_process	1	0.0395	0.5719	LOC_Os07g06345
POSITIVE_REGULATION_OF_TRANSFERASE_ACTIVITY	13	GO:0051347 positive regulation of transferase activity, GOslim:biological_process	1	0.0395	0.5719	LOC_Os07g06345
TRANSCRIPTION_ACTIVATOR_ACTIVITY	13	GO:0016563 transcription activator activity, GOslim:molecular_function	1	0.0395	0.5828	LOC_Os07g06345
1,3-BETA-D-GLUCAN_SYNTHASE_ACTIVITY	13	GO:0003843 1,3-beta-D-glucan synthase activity, GOslim:molecular_function	1	0.0395	0.5828	LOC_Os07g06345
DIACYLGLYCEROL_KINASE_ACTIVITY	13	GO:0004143 diacylglycerol kinase activity, GOslim:molecular_function	1	0.0395	0.5828	LOC_Os07g06345
LOCALIZATION	1601	GO:0051179 localization, GOslim:biological_process	9	0.0437	0.5864	LOC_Os07g06345 LOC_Os07g06345 LOC_Os07g06345 LOC_Os07g06345 LOC_Os07g06345 LOC_Os07g06345 LOC_Os07g06345 LOC_Os07g06345 LOC_Os07g06345
AP-TYPE_MEMBRANE_COAT_ADAPTOR_COMPLEX	16	GO:0030119 AP-type membrane coat adaptor complex, GOslim:cellular_component	1	0.0477	0.5866	LOC_Os07g06345
1,3-BETA-D-GLUCAN_SYNTHASE_COMPLEX	13	GO:0000148 1,3-beta-D-glucan synthase complex, GOslim:cellular_component	1	0.0395	0.5866	LOC_Os07g06345
GOLGI-ASSOCIATED_VESICLE_MEMBRANE	16	GO:0030660 Golgi-associated vesicle membrane, GOslim:cellular_component	1	0.0477	0.5866	LOC_Os07g06345
CELLULAR_COMPONENT	45586	GO:0005575 cellular_component, GOslim:cellular_component	141	0.0363	0.5866	LOC_Os07g06345 LOC_Os07g06345 LOC_Os07g06345 LOC_Os07g06345 LOC_Os07g06345 LOC_Os07g06345 LOC_Os07g06345 LOC_Os07g06345 LOC_Os07g06345 LOC_Os07g06345 LOC_Os07g06345 LOC_Os07g06345 LOC_Os07g06345 LOC_Os07g06345 LOC_Os07g06345 LOC_Os07g06345 LOC_Os07g06345 LOC_Os07g06345 LOC_Os07g06345 LOC_Os07g06345 LOC_Os07g06345 LOC_Os07g06345 LOC_Os07g06345 LOC_Os07g06345 LOC_Os07g06345 LOC_Os07g06345 LOC_Os07g…
TRANSPORT_VESICLE_MEMBRANE	16	GO:0030658 transport vesicle membrane, GOslim:cellular_component	1	0.0477	0.5866	LOC_Os07g06345
TRANSPORT_VESICLE	16	GO:0030133 transport vesicle, GOslim:cellular_component	1	0.0477	0.5866	LOC_Os07g06345
GOLGI-ASSOCIATED_VESICLE	16	GO:0005798 Golgi-associated vesicle, GOslim:cellular_component	1	0.0477	0.5866	LOC_Os07g06345
CLATHRIN_ADAPTOR_COMPLEX	16	GO:0030131 clathrin adaptor complex, GOslim:cellular_component	1	0.0477	0.5866	LOC_Os07g06345
PROTEIN_METABOLIC_PROCESS	4043	GO:0019538 protein metabolic process, GOslim:biological_process	18	0.0445	0.5924	LOC_Os07g06345 LOC_Os07g06345 LOC_Os07g06345 LOC_Os07g06345 LOC_Os07g06345 LOC_Os07g06345 LOC_Os07g06345 LOC_Os07g06345 LOC_Os07g06345 LOC_Os07g06345 LOC_Os07g06345 LOC_Os07g06345 LOC_Os07g06345 LOC_Os07g06345 LOC_Os07g06345 LOC_Os07g06345 LOC_Os07g06345 LOC_Os07g06345
GLUCURONOSYLTRANSFERASE_ACTIVITY	14	GO:0015020 glucuronosyltransferase activity, GOslim:molecular_function	1	0.0422	0.6	LOC_Os07g06345
CARBOHYDRATE_BINDING_ALTERNATIVE	265	GO:0005529 carbohydrate binding, GOslim:molecular_function	3	0.0425	0.6	LOC_Os07g06345 LOC_Os07g06345 LOC_Os07g06345
GALACTOSYLGALACTOSYLXYLOSYLPROTEIN_3-BETA-GLUCURONOSYLTRANSFERASE_ACTIVITY	14	GO:0015018 galactosylgalactosylxylosylprotein 3-beta-glucuronosyltransferase activity, GOslim:molecular_function	1	0.0422	0.6	LOC_Os07g06345
MACROMOLECULAR_COMPLEX	1404	GO:0032991 macromolecular complex, GOslim:cellular_component	8	0.052	0.6173	LOC_Os07g06345 LOC_Os07g06345 LOC_Os07g06345 LOC_Os07g06345 LOC_Os07g06345 LOC_Os07g06345 LOC_Os07g06345 LOC_Os07g06345
SMALL_GTPASE_MEDIATED_SIGNAL_TRANSDUCTION	118	GO:0007264 small GTPase mediated signal transduction, GOslim:biological_process	2	0.047	0.6205	LOC_Os07g06345 LOC_Os07g06345
HYDROGEN_ION_TRANSMEMBRANE_TRANSPORTER_ACTIVITY	120	GO:0015078 hydrogen ion transmembrane transporter activity, GOslim:molecular_function	2	0.0484	0.6625	LOC_Os07g06345 LOC_Os07g06345
TRANSCRIPTION_COFACTOR_ACTIVITY	16	GO:0003712 transcription cofactor activity, GOslim:molecular_function	1	0.0477	0.6625	LOC_Os07g06345
ION_TRANSMEMBRANE_TRANSPORTER_ACTIVITY	473	GO:0015075 ion transmembrane transporter activity, GOslim:molecular_function	4	0.0494	0.6672	LOC_Os07g06345 LOC_Os07g06345 LOC_Os07g06345 LOC_Os07g06345
PROTEIN_TYROSINE_KINASE_ACTIVITY	1399	GO:0004713 protein tyrosine kinase activity, GOslim:molecular_function	8	0.0512	0.6714	LOC_Os07g06345 LOC_Os07g06345 LOC_Os07g06345 LOC_Os07g06345 LOC_Os07g06345 LOC_Os07g06345 LOC_Os07g06345 LOC_Os07g06345
LIPID_TRANSPORTER_ACTIVITY	17	GO:0005319 lipid transporter activity, GOslim:molecular_function	1	0.0505	0.6714	LOC_Os07g06345
UNFOLDED_PROTEIN_BINDING	125	GO:0051082 unfolded protein binding, GOslim:molecular_function	2	0.052	0.6726	LOC_Os07g06345 LOC_Os07g06345
SMALL_CONJUGATING_PROTEIN_LIGASE_ACTIVITY	128	GO:0019787 small conjugating protein ligase activity, GOslim:molecular_function	2	0.0542	0.6915	LOC_Os07g06345 LOC_Os07g06345
VOLTAGE-GATED_POTASSIUM_CHANNEL_ACTIVITY	19	GO:0005249 voltage-gated potassium channel activity, GOslim:molecular_function	1	0.0559	0.6952	LOC_Os07g06345
VOLTAGE-GATED_CATION_CHANNEL_ACTIVITY	19	GO:0022843 voltage-gated cation channel activity, GOslim:molecular_function	1	0.0559	0.6952	LOC_Os07g06345
SODIUM_ION_TRANSPORT	18	GO:0006814 sodium ion transport, GOslim:biological_process	1	0.0532	0.6971	LOC_Os07g06345
COATED_VESICLE	26	GO:0030135 coated vesicle, GOslim:cellular_component	1	0.0747	0.7145	LOC_Os07g06345
VESICLE_COAT	25	GO:0030120 vesicle coat, GOslim:cellular_component	1	0.0721	0.7145	LOC_Os07g06345
COATED_VESICLE_MEMBRANE	25	GO:0030662 coated vesicle membrane, GOslim:cellular_component	1	0.0721	0.7145	LOC_Os07g06345
CYTOPLASMIC_MEMBRANE-BOUNDED_VESICLE	26	GO:0016023 cytoplasmic membrane-bounded vesicle, GOslim:cellular_component	1	0.0747	0.7145	LOC_Os07g06345
CYTOPLASMIC_VESICLE_MEMBRANE	25	GO:0030659 cytoplasmic vesicle membrane, GOslim:cellular_component	1	0.0721	0.7145	LOC_Os07g06345
VESICLE_MEMBRANE	25	GO:0012506 vesicle membrane, GOslim:cellular_component	1	0.0721	0.7145	LOC_Os07g06345
MEMBRANE-BOUNDED_VESICLE	26	GO:0031988 membrane-bounded vesicle, GOslim:cellular_component	1	0.0747	0.7145	LOC_Os07g06345
MICROTUBULE	27	GO:0005874 microtubule, GOslim:cellular_component	1	0.0774	0.7199	LOC_Os07g06345
CELLULAR_RESPONSE_TO_STIMULUS	130	GO:0051716 cellular response to stimulus, GOslim:biological_process	2	0.0556	0.7233	LOC_Os07g06345 LOC_Os07g06345
ARF_PROTEIN_SIGNAL_TRANSDUCTION	20	GO:0032011 ARF protein signal transduction, GOslim:biological_process	1	0.0586	0.7443	LOC_Os07g06345
RNA_SPLICING	20	GO:0008380 RNA splicing, GOslim:biological_process	1	0.0586	0.7443	LOC_Os07g06345
REGULATION_OF_ARF_PROTEIN_SIGNAL_TRANSDUCTION	20	GO:0032012 regulation of ARF protein signal transduction, GOslim:biological_process	1	0.0586	0.7443	LOC_Os07g06345
PLASMA_MEMBRANE	31	GO:0005886 plasma membrane, GOslim:cellular_component	1	0.088	0.7568	LOC_Os07g06345
GOLGI_MEMBRANE	30	GO:0000139 Golgi membrane, GOslim:cellular_component	1	0.0853	0.7568	LOC_Os07g06345
PLASMA_MEMBRANE_PART	31	GO:0044459 plasma membrane part, GOslim:cellular_component	1	0.088	0.7568	LOC_Os07g06345
CATION_CHANNEL_ACTIVITY	22	GO:0005261 cation channel activity, GOslim:molecular_function	1	0.064	0.7659	LOC_Os07g06345
POTASSIUM_CHANNEL_ACTIVITY	22	GO:0005267 potassium channel activity, GOslim:molecular_function	1	0.064	0.7659	LOC_Os07g06345
ACID-AMINO_ACID_LIGASE_ACTIVITY	141	GO:0016881 acid-amino acid ligase activity, GOslim:molecular_function	2	0.064	0.7659	LOC_Os07g06345 LOC_Os07g06345
CYTOPLASMIC_VESICLE_PART	34	GO:0044433 cytoplasmic vesicle part, GOslim:cellular_component	1	0.0958	0.7696	LOC_Os07g06345
CLATHRIN_COAT	33	GO:0030118 clathrin coat, GOslim:cellular_component	1	0.0932	0.7696	LOC_Os07g06345
VESICLE	35	GO:0031982 vesicle, GOslim:cellular_component	1	0.0984	0.7696	LOC_Os07g06345
CYTOPLASMIC_VESICLE	35	GO:0031410 cytoplasmic vesicle, GOslim:cellular_component	1	0.0984	0.7696	LOC_Os07g06345
TRANSCRIPTION_FACTOR_COMPLEX	36	GO:0005667 transcription factor complex, GOslim:cellular_component	1	0.101	0.7724	LOC_Os07g06345
CARBOHYDRATE_BINDING	318	GO:0030246 carbohydrate binding, GOslim:molecular_function	3	0.0658	0.7768	LOC_Os07g06345 LOC_Os07g06345 LOC_Os07g06345
INTRACELLULAR_ORGANELLE_PART	634	GO:0044446 intracellular organelle part, GOslim:cellular_component	4	0.1127	0.7912	LOC_Os07g06345 LOC_Os07g06345 LOC_Os07g06345 LOC_Os07g06345
NUCLEOPLASM_PART	40	GO:0044451 nucleoplasm part, GOslim:cellular_component	1	0.1113	0.7912	LOC_Os07g06345
ORGANELLE_PART	634	GO:0044422 organelle part, GOslim:cellular_component	4	0.1127	0.7912	LOC_Os07g06345 LOC_Os07g06345 LOC_Os07g06345 LOC_Os07g06345
NUCLEOPLASM	40	GO:0005654 nucleoplasm, GOslim:cellular_component	1	0.1113	0.7912	LOC_Os07g06345
NUCLEAR_LUMEN	42	GO:0031981 nuclear lumen, GOslim:cellular_component	1	0.1164	0.8011	LOC_Os07g06345
MRNA_PROCESSING	22	GO:0006397 mRNA processing, GOslim:biological_process	1	0.064	0.8066	LOC_Os07g06345
MONOVALENT_INORGANIC_CATION_TRANSMEMBRANE_TRANSPORTER_ACTIVITY	150	GO:0015077 monovalent inorganic cation transmembrane transporter activity, GOslim:molecular_function	2	0.0712	0.8203	LOC_Os07g06345 LOC_Os07g06345
SUBSTRATE-SPECIFIC_TRANSMEMBRANE_TRANSPORTER_ACTIVITY	536	GO:0022891 substrate-specific transmembrane transporter activity, GOslim:molecular_function	4	0.071	0.8203	LOC_Os07g06345 LOC_Os07g06345 LOC_Os07g06345 LOC_Os07g06345
GOLGI_APPARATUS_PART	45	GO:0044431 Golgi apparatus part, GOslim:cellular_component	1	0.124	0.8366	LOC_Os07g06345
PROTEIN_COMPLEX_BIOGENESIS	149	GO:0070271 protein complex biogenesis, GOslim:biological_process	2	0.0704	0.8664	LOC_Os07g06345 LOC_Os07g06345
PROTEIN_COMPLEX_ASSEMBLY	149	GO:0006461 protein complex assembly, GOslim:biological_process	2	0.0704	0.8664	LOC_Os07g06345 LOC_Os07g06345
HOMEOSTATIC_PROCESS	148	GO:0042592 homeostatic process, GOslim:biological_process	2	0.0696	0.8664	LOC_Os07g06345 LOC_Os07g06345
MULTICELLULAR_ORGANISMAL_PROCESS	150	GO:0032501 multicellular organismal process, GOslim:biological_process	2	0.0712	0.8698	LOC_Os07g06345 LOC_Os07g06345
RESPONSE_TO_ORGANIC_SUBSTANCE	26	GO:0010033 response to organic substance, GOslim:biological_process	1	0.0747	0.8931	LOC_Os07g06345
RESPONSE_TO_ENDOGENOUS_STIMULUS	26	GO:0009719 response to endogenous stimulus, GOslim:biological_process	1	0.0747	0.8931	LOC_Os07g06345
RESPONSE_TO_HORMONE_STIMULUS	26	GO:0009725 response to hormone stimulus, GOslim:biological_process	1	0.0747	0.8931	LOC_Os07g06345
REGULATION_OF_PH	27	GO:0006885 regulation of pH, GOslim:biological_process	1	0.0774	0.9114	LOC_Os07g06345
MONOVALENT_INORGANIC_CATION_HOMEOSTASIS	27	GO:0055067 monovalent inorganic cation homeostasis, GOslim:biological_process	1	0.0774	0.9114	LOC_Os07g06345
GOLGI_APPARATUS	51	GO:0005794 Golgi apparatus, GOslim:cellular_component	1	0.139	0.9198	LOC_Os07g06345
MOLECULAR_TRANSDUCER_ACTIVITY	167	GO:0060089 molecular transducer activity, GOslim:molecular_function	2	0.0854	0.938	LOC_Os07g06345 LOC_Os07g06345
SOLUTE:CATION_ANTIPORTER_ACTIVITY	30	GO:0015298 solute:cation antiporter activity, GOslim:molecular_function	1	0.0853	0.938	LOC_Os07g06345
SOLUTE:HYDROGEN_ANTIPORTER_ACTIVITY	30	GO:0015299 solute:hydrogen antiporter activity, GOslim:molecular_function	1	0.0853	0.938	LOC_Os07g06345
SIGNAL_TRANSDUCER_ACTIVITY	167	GO:0004871 signal transducer activity, GOslim:molecular_function	2	0.0854	0.938	LOC_Os07g06345 LOC_Os07g06345
ORGANELLE_LUMEN	56	GO:0043233 organelle lumen, GOslim:cellular_component	1	0.1513	0.9642	LOC_Os07g06345
INTRACELLULAR_ORGANELLE_LUMEN	56	GO:0070013 intracellular organelle lumen, GOslim:cellular_component	1	0.1513	0.9642	LOC_Os07g06345
FMN_BINDING	33	GO:0010181 FMN binding, GOslim:molecular_function	1	0.0932	0.9895	LOC_Os07g06345
TRANSFERASE_ACTIVITY,_TRANSFERRING_ACYL_GROUPS_ALTERNATIVE	176	GO:0008415 transferase activity, transferring acyl groups, GOslim:molecular_function	2	0.0932	0.9895	LOC_Os07g06345 LOC_Os07g06345
TRANSFERASE_ACTIVITY,_TRANSFERRING_ACYL_GROUPS_OTHER_THAN_AMINO-ACYL_GROUPS	176	GO:0016747 transferase activity, transferring acyl groups other than amino-acyl groups, GOslim:molecular_function	2	0.0932	0.9895	LOC_Os07g06345 LOC_Os07g06345
TRANSPORTER_ACTIVITY	1085	GO:0005215 transporter activity, GOslim:molecular_function	6	0.0958	0.9948	LOC_Os07g06345 LOC_Os07g06345 LOC_Os07g06345 LOC_Os07g06345 LOC_Os07g06345 LOC_Os07g06345
CARBOHYDRATE_KINASE_ACTIVITY	34	GO:0019200 carbohydrate kinase activity, GOslim:molecular_function	1	0.0958	0.9948	LOC_Os07g06345
RAS_PROTEIN_SIGNAL_TRANSDUCTION	43	GO:0007265 Ras protein signal transduction, GOslim:biological_process	1	0.1189	1	LOC_Os07g06345
SUGAR:HYDROGEN_SYMPORTER_ACTIVITY	80	GO:0005351 sugar:hydrogen symporter activity, GOslim:molecular_function	1	0.208	1	LOC_Os07g06345
SMALL_MOLECULE_CATABOLIC_PROCESS	127	GO:0044282 small molecule catabolic process, GOslim:biological_process	1	0.3083	1	LOC_Os07g06345
NUCLEOTIDE_METABOLIC_PROCESS	144	GO:0009117 nucleotide metabolic process, GOslim:biological_process	1	0.3414	1	LOC_Os07g06345
REGULATION_OF_MOLECULAR_FUNCTION	107	GO:0065009 regulation of molecular function, GOslim:biological_process	1	0.2673	1	LOC_Os07g06345
NUCLEOSIDE_PHOSPHATE_METABOLIC_PROCESS	144	GO:0006753 nucleoside phosphate metabolic process, GOslim:biological_process	1	0.3414	1	LOC_Os07g06345
MEMBRANE-ENCLOSED_LUMEN	65	GO:0031974 membrane-enclosed lumen, GOslim:cellular_component	1	0.173	1	LOC_Os07g06345
PROTEIN_DIMERIZATION_ACTIVITY	423	GO:0046983 protein dimerization activity, GOslim:molecular_function	3	0.1248	1	LOC_Os07g06345 LOC_Os07g06345 LOC_Os07g06345
PYROPHOSPHATASE_ACTIVITY	759	GO:0016462 pyrophosphatase activity, GOslim:molecular_function	4	0.1777	1	LOC_Os07g06345 LOC_Os07g06345 LOC_Os07g06345 LOC_Os07g06345
GATED_CHANNEL_ACTIVITY	55	GO:0022836 gated channel activity, GOslim:molecular_function	1	0.1488	1	LOC_Os07g06345
NUCLEOSIDE-TRIPHOSPHATASE_REGULATOR_ACTIVITY	61	GO:0060589 nucleoside-triphosphatase regulator activity, GOslim:molecular_function	1	0.1634	1	LOC_Os07g06345
MICROTUBULE_CYTOSKELETON	84	GO:0015630 microtubule cytoskeleton, GOslim:cellular_component	1	0.2171	1	LOC_Os07g06345
ATP_SYNTHESIS_COUPLED_PROTON_TRANSPORT	55	GO:0015986 ATP synthesis coupled proton transport, GOslim:biological_process	1	0.1488	1	LOC_Os07g06345
ATPASE_ACTIVITY,_COUPLED	297	GO:0042623 ATPase activity, coupled, GOslim:molecular_function	1	0.5766	1	LOC_Os07g06345
CYTOSKELETAL_PART	100	GO:0044430 cytoskeletal part, GOslim:cellular_component	1	0.2523	1	LOC_Os07g06345
SOLUTE:CATION_SYMPORTER_ACTIVITY	87	GO:0015294 solute:cation symporter activity, GOslim:molecular_function	1	0.2238	1	LOC_Os07g06345
NEGATIVE_REGULATION_OF_BIOSYNTHETIC_PROCESS	42	GO:0009890 negative regulation of biosynthetic process, GOslim:biological_process	1	0.1164	1	LOC_Os07g06345
CARBOHYDRATE_CATABOLIC_PROCESS	139	GO:0016052 carbohydrate catabolic process, GOslim:biological_process	1	0.3318	1	LOC_Os07g06345
TRANSFERASE_ACTIVITY,_TRANSFERRING_ACYL_GROUPS	195	GO:0016746 transferase activity, transferring acyl groups, GOslim:molecular_function	2	0.1104	1	LOC_Os07g06345 LOC_Os07g06345
PURINE_NUCLEOTIDE_BIOSYNTHETIC_PROCESS	83	GO:0006164 purine nucleotide biosynthetic process, GOslim:biological_process	1	0.2148	1	LOC_Os07g06345
MACROMOLECULAR_COMPLEX_SUBUNIT_ORGANIZATION	237	GO:0043933 macromolecular complex subunit organization, GOslim:biological_process	2	0.1507	1	LOC_Os07g06345 LOC_Os07g06345
EXONUCLEASE_ACTIVITY	49	GO:0004527 exonuclease activity, GOslim:molecular_function	1	0.134	1	LOC_Os07g06345
CATION-TRANSPORTING_ATPASE_ACTIVITY	69	GO:0019829 cation-transporting ATPase activity, GOslim:molecular_function	1	0.1825	1	LOC_Os07g06345
NUCLEOSIDE-TRIPHOSPHATASE_ACTIVITY	726	GO:0017111 nucleoside-triphosphatase activity, GOslim:molecular_function	4	0.1594	1	LOC_Os07g06345 LOC_Os07g06345 LOC_Os07g06345 LOC_Os07g06345
HYDRO-LYASE_ACTIVITY	58	GO:0016836 hydro-lyase activity, GOslim:molecular_function	1	0.1562	1	LOC_Os07g06345
NON-MEMBRANE-BOUNDED_ORGANELLE	726	GO:0043228 non-membrane-bounded organelle, GOslim:cellular_component	1	0.8781	1	LOC_Os07g06345
PEPTIDE_TRANSPORT	99	GO:0015833 peptide transport, GOslim:biological_process	1	0.2502	1	LOC_Os07g06345
CELLULAR_POLYSACCHARIDE_BIOSYNTHETIC_PROCESS	69	GO:0033692 cellular polysaccharide biosynthetic process, GOslim:biological_process	1	0.1825	1	LOC_Os07g06345
CELLULAR_MACROMOLECULE_LOCALIZATION	208	GO:0070727 cellular macromolecule localization, GOslim:biological_process	2	0.1225	1	LOC_Os07g06345 LOC_Os07g06345
CELLULAR_GLUCAN_METABOLIC_PROCESS	94	GO:0006073 cellular glucan metabolic process, GOslim:biological_process	1	0.2393	1	LOC_Os07g06345
HEXOSE_CATABOLIC_PROCESS	98	GO:0019320 hexose catabolic process, GOslim:biological_process	1	0.248	1	LOC_Os07g06345
PRIMARY_ACTIVE_TRANSMEMBRANE_TRANSPORTER_ACTIVITY	193	GO:0015399 primary active transmembrane transporter activity, GOslim:molecular_function	1	0.4282	1	LOC_Os07g06345
NEGATIVE_REGULATION_OF_METABOLIC_PROCESS	44	GO:0009892 negative regulation of metabolic process, GOslim:biological_process	1	0.1215	1	LOC_Os07g06345
SOLUTE:HYDROGEN_SYMPORTER_ACTIVITY	80	GO:0015295 solute:hydrogen symporter activity, GOslim:molecular_function	1	0.208	1	LOC_Os07g06345
OXOACID_METABOLIC_PROCESS	433	GO:0043436 oxoacid metabolic process, GOslim:biological_process	1	0.7144	1	LOC_Os07g06345
AMINE_METABOLIC_PROCESS	399	GO:0009308 amine metabolic process, GOslim:biological_process	1	0.6848	1	LOC_Os07g06345
AROMATIC_AMINO_ACID_FAMILY_METABOLIC_PROCESS	59	GO:0009072 aromatic amino acid family metabolic process, GOslim:biological_process	1	0.1586	1	LOC_Os07g06345
PURINE_RIBONUCLEOTIDE_METABOLIC_PROCESS	77	GO:0009150 purine ribonucleotide metabolic process, GOslim:biological_process	1	0.2011	1	LOC_Os07g06345
RESPONSE_TO_STIMULUS	957	GO:0050896 response to stimulus, GOslim:biological_process	5	0.1448	1	LOC_Os07g06345 LOC_Os07g06345 LOC_Os07g06345 LOC_Os07g06345 LOC_Os07g06345
CELLULAR_COMPONENT_ASSEMBLY	226	GO:0022607 cellular component assembly, GOslim:biological_process	2	0.1399	1	LOC_Os07g06345 LOC_Os07g06345
CATABOLIC_PROCESS	415	GO:0009056 catabolic process, GOslim:biological_process	1	0.6991	1	LOC_Os07g06345
VESICLE-MEDIATED_TRANSPORT	192	GO:0016192 vesicle-mediated transport, GOslim:biological_process	1	0.4266	1	LOC_Os07g06345
LIGASE_ACTIVITY,_FORMING_CARBON-NITROGEN_BONDS	204	GO:0016879 ligase activity, forming carbon-nitrogen bonds, GOslim:molecular_function	2	0.1188	1	LOC_Os07g06345 LOC_Os07g06345
CARBON-OXYGEN_LYASE_ACTIVITY	79	GO:0016835 carbon-oxygen lyase activity, GOslim:molecular_function	1	0.2057	1	LOC_Os07g06345
RIBONUCLEOSIDE_TRIPHOSPHATE_BIOSYNTHETIC_PROCESS	60	GO:0009201 ribonucleoside triphosphate biosynthetic process, GOslim:biological_process	1	0.161	1	LOC_Os07g06345
NEGATIVE_REGULATION_OF_MACROMOLECULE_METABOLIC_PROCESS	44	GO:0010605 negative regulation of macromolecule metabolic process, GOslim:biological_process	1	0.1215	1	LOC_Os07g06345
ANTIPORTER_ACTIVITY	97	GO:0015297 antiporter activity, GOslim:molecular_function	1	0.2458	1	LOC_Os07g06345
SERINE-TYPE_ENDOPEPTIDASE_ACTIVITY	37	GO:0004252 serine-type endopeptidase activity, GOslim:molecular_function	1	0.1036	1	LOC_Os07g06345
ATPASE_ACTIVITY,_COUPLED_TO_TRANSMEMBRANE_MOVEMENT_OF_IONS	112	GO:0042625 ATPase activity, coupled to transmembrane movement of ions, GOslim:molecular_function	1	0.2777	1	LOC_Os07g06345
INTRACELLULAR_TRANSPORT	234	GO:0046907 intracellular transport, GOslim:biological_process	2	0.1478	1	LOC_Os07g06345 LOC_Os07g06345
CATION_HOMEOSTASIS	38	GO:0055080 cation homeostasis, GOslim:biological_process	1	0.1062	1	LOC_Os07g06345
TRANSCRIPTION_FACTOR_BINDING	43	GO:0008134 transcription factor binding, GOslim:molecular_function	1	0.1189	1	LOC_Os07g06345
ESTABLISHMENT_OF_PROTEIN_LOCALIZATION	287	GO:0045184 establishment of protein localization, GOslim:biological_process	2	0.2018	1	LOC_Os07g06345 LOC_Os07g06345
GLUCAN_BIOSYNTHETIC_PROCESS	64	GO:0009250 glucan biosynthetic process, GOslim:biological_process	1	0.1706	1	LOC_Os07g06345
ION_HOMEOSTASIS	38	GO:0050801 ion homeostasis, GOslim:biological_process	1	0.1062	1	LOC_Os07g06345
CATION:SUGAR_SYMPORTER_ACTIVITY	80	GO:0005402 cation:sugar symporter activity, GOslim:molecular_function	1	0.208	1	LOC_Os07g06345
INTRACELLULAR_PROTEIN_TRANSPORT	205	GO:0006886 intracellular protein transport, GOslim:biological_process	2	0.1197	1	LOC_Os07g06345 LOC_Os07g06345
CELLULAR_LOCALIZATION	315	GO:0051641 cellular localization, GOslim:biological_process	2	0.2312	1	LOC_Os07g06345 LOC_Os07g06345
SIGNAL_TRANSDUCTION_ALTERNATIVE	72	GO:0023033 signal transduction, GOslim:biological_process	1	0.1895	1	LOC_Os07g06345
ORGANELLE_MEMBRANE	169	GO:0031090 organelle membrane, GOslim:cellular_component	1	0.3872	1	LOC_Os07g06345
LIGASE_ACTIVITY	315	GO:0016874 ligase activity, GOslim:molecular_function	2	0.2312	1	LOC_Os07g06345 LOC_Os07g06345
LIPID_LOCALIZATION	105	GO:0010876 lipid localization, GOslim:biological_process	1	0.263	1	LOC_Os07g06345
ENZYME_REGULATOR_ACTIVITY	243	GO:0030234 enzyme regulator activity, GOslim:molecular_function	1	0.5051	1	LOC_Os07g06345
REGULATION_OF_SIGNAL_TRANSDUCTION	46	GO:0009966 regulation of signal transduction, GOslim:biological_process	1	0.1265	1	LOC_Os07g06345
RNA_PROCESSING	171	GO:0006396 RNA processing, GOslim:biological_process	1	0.3907	1	LOC_Os07g06345
CELLULAR_NITROGEN_COMPOUND_METABOLIC_PROCESS	461	GO:0034641 cellular nitrogen compound metabolic process, GOslim:biological_process	1	0.7367	1	LOC_Os07g06345
PROTON-TRANSPORTING_ATPASE_ACTIVITY,_ROTATIONAL_MECHANISM	57	GO:0046961 proton-transporting ATPase activity, rotational mechanism, GOslim:molecular_function	1	0.1537	1	LOC_Os07g06345
ELECTRON_TRANSPORT	1055	GO:0006118 electron transport, GOslim:biological_process	2	0.8093	1	LOC_Os07g06345 LOC_Os07g06345
COATED_MEMBRANE	67	GO:0048475 coated membrane, GOslim:cellular_component	1	0.1778	1	LOC_Os07g06345
HYDROGEN_ION_TRANSPORTING_ATP_SYNTHASE_ACTIVITY,_ROTATIONAL_MECHANISM	50	GO:0046933 hydrogen ion transporting ATP synthase activity, rotational mechanism, GOslim:molecular_function	1	0.1365	1	LOC_Os07g06345
PYRIDOXAL_PHOSPHATE_BINDING	138	GO:0030170 pyridoxal phosphate binding, GOslim:molecular_function	1	0.3299	1	LOC_Os07g06345
ALCOHOL_METABOLIC_PROCESS	189	GO:0006066 alcohol metabolic process, GOslim:biological_process	1	0.4216	1	LOC_Os07g06345
GLUCAN_METABOLIC_PROCESS	94	GO:0044042 glucan metabolic process, GOslim:biological_process	1	0.2393	1	LOC_Os07g06345
PURINE_RIBONUCLEOSIDE_TRIPHOSPHATE_METABOLIC_PROCESS	60	GO:0009205 purine ribonucleoside triphosphate metabolic process, GOslim:biological_process	1	0.161	1	LOC_Os07g06345
PURINE_NUCLEOTIDE_METABOLIC_PROCESS	83	GO:0006163 purine nucleotide metabolic process, GOslim:biological_process	1	0.2148	1	LOC_Os07g06345
COFACTOR_BINDING	542	GO:0048037 cofactor binding, GOslim:molecular_function	2	0.464	1	LOC_Os07g06345 LOC_Os07g06345
PROTON_TRANSPORT	99	GO:0015992 proton transport, GOslim:biological_process	1	0.2502	1	LOC_Os07g06345
OLIGOPEPTIDE_TRANSPORT	99	GO:0006857 oligopeptide transport, GOslim:biological_process	1	0.2502	1	LOC_Os07g06345
VOLTAGE-GATED_CHANNEL_ACTIVITY	36	GO:0022832 voltage-gated channel activity, GOslim:molecular_function	1	0.101	1	LOC_Os07g06345
COENZYME_BINDING	378	GO:0050662 coenzyme binding, GOslim:molecular_function	1	0.6651	1	LOC_Os07g06345
HETEROCYCLE_METABOLIC_PROCESS	248	GO:0046483 heterocycle metabolic process, GOslim:biological_process	2	0.1618	1	LOC_Os07g06345 LOC_Os07g06345
SUBSTRATE-SPECIFIC_CHANNEL_ACTIVITY	71	GO:0022838 substrate-specific channel activity, GOslim:molecular_function	1	0.1872	1	LOC_Os07g06345
CELLULAR_PROTEIN_LOCALIZATION	208	GO:0034613 cellular protein localization, GOslim:biological_process	2	0.1225	1	LOC_Os07g06345 LOC_Os07g06345
ZINC_ION_BINDING	1876	GO:0008270 zinc ion binding, GOslim:molecular_function	5	0.6312	1	LOC_Os07g06345 LOC_Os07g06345 LOC_Os07g06345 LOC_Os07g06345 LOC_Os07g06345
PURINE_NUCLEOSIDE_TRIPHOSPHATE_METABOLIC_PROCESS	60	GO:0009144 purine nucleoside triphosphate metabolic process, GOslim:biological_process	1	0.161	1	LOC_Os07g06345
INORGANIC_CATION_TRANSMEMBRANE_TRANSPORTER_ACTIVITY	199	GO:0022890 inorganic cation transmembrane transporter activity, GOslim:molecular_function	2	0.1141	1	LOC_Os07g06345 LOC_Os07g06345
NUCLEOTIDE_BIOSYNTHETIC_PROCESS	108	GO:0009165 nucleotide biosynthetic process, GOslim:biological_process	1	0.2694	1	LOC_Os07g06345
RIBONUCLEOSIDE_TRIPHOSPHATE_METABOLIC_PROCESS	60	GO:0009199 ribonucleoside triphosphate metabolic process, GOslim:biological_process	1	0.161	1	LOC_Os07g06345
PROTON-TRANSPORTING_TWO-SECTOR_ATPASE_COMPLEX	89	GO:0016469 proton-transporting two-sector ATPase complex, GOslim:cellular_component	1	0.2282	1	LOC_Os07g06345
NUCLEOSIDE_TRIPHOSPHATE_METABOLIC_PROCESS	62	GO:0009141 nucleoside triphosphate metabolic process, GOslim:biological_process	1	0.1658	1	LOC_Os07g06345
INTEGRAL_TO_MEMBRANE	752	GO:0016021 integral to membrane, GOslim:cellular_component	2	0.6393	1	LOC_Os07g06345 LOC_Os07g06345
CHEMICAL_HOMEOSTASIS	38	GO:0048878 chemical homeostasis, GOslim:biological_process	1	0.1062	1	LOC_Os07g06345
PASSIVE_TRANSMEMBRANE_TRANSPORTER_ACTIVITY	71	GO:0022803 passive transmembrane transporter activity, GOslim:molecular_function	1	0.1872	1	LOC_Os07g06345
REGULATION_OF_SIGNALING	46	GO:0023051 regulation of signaling, GOslim:biological_process	1	0.1265	1	LOC_Os07g06345
PEPTIDASE_ACTIVITY	960	GO:0008233 peptidase activity, GOslim:molecular_function	1	0.9384	1	LOC_Os07g06345
ATPASE_ACTIVITY,_COUPLED_TO_TRANSMEMBRANE_MOVEMENT_OF_SUBSTANCES	164	GO:0042626 ATPase activity, coupled to transmembrane movement of substances, GOslim:molecular_function	1	0.3783	1	LOC_Os07g06345
MACROMOLECULAR_COMPLEX_ASSEMBLY	224	GO:0065003 macromolecular complex assembly, GOslim:biological_process	2	0.1379	1	LOC_Os07g06345 LOC_Os07g06345
PROTEIN_TRANSPORT	287	GO:0015031 protein transport, GOslim:biological_process	2	0.2018	1	LOC_Os07g06345 LOC_Os07g06345
PROTEIN_FOLDING	198	GO:0006457 protein folding, GOslim:biological_process	2	0.1131	1	LOC_Os07g06345 LOC_Os07g06345
POLYSACCHARIDE_BIOSYNTHETIC_PROCESS	72	GO:0000271 polysaccharide biosynthetic process, GOslim:biological_process	1	0.1895	1	LOC_Os07g06345
UDP-GLUCOSYLTRANSFERASE_ACTIVITY	58	GO:0035251 UDP-glucosyltransferase activity, GOslim:molecular_function	1	0.1562	1	LOC_Os07g06345
GLUCOSYLTRANSFERASE_ACTIVITY	68	GO:0046527 glucosyltransferase activity, GOslim:molecular_function	1	0.1801	1	LOC_Os07g06345
HYDROGEN_TRANSPORT	99	GO:0006818 hydrogen transport, GOslim:biological_process	1	0.2502	1	LOC_Os07g06345
TRANSITION_METAL_ION_BINDING	2838	GO:0046914 transition metal ion binding, GOslim:molecular_function	11	0.1976	1	LOC_Os07g06345 LOC_Os07g06345 LOC_Os07g06345 LOC_Os07g06345 LOC_Os07g06345 LOC_Os07g06345 LOC_Os07g06345 LOC_Os07g06345 LOC_Os07g06345 LOC_Os07g06345 LOC_Os07g06345
CELLULAR_COMPONENT_BIOGENESIS	288	GO:0044085 cellular component biogenesis, GOslim:biological_process	2	0.2029	1	LOC_Os07g06345 LOC_Os07g06345
SERINE-TYPE_PEPTIDASE_ACTIVITY	131	GO:0008236 serine-type peptidase activity, GOslim:molecular_function	1	0.3162	1	LOC_Os07g06345
PURINE_NUCLEOSIDE_TRIPHOSPHATE_BIOSYNTHETIC_PROCESS	60	GO:0009145 purine nucleoside triphosphate biosynthetic process, GOslim:biological_process	1	0.161	1	LOC_Os07g06345
MICROTUBULE-BASED_PROCESS	81	GO:0007017 microtubule-based process, GOslim:biological_process	1	0.2103	1	LOC_Os07g06345
RIBONUCLEOTIDE_BIOSYNTHETIC_PROCESS	80	GO:0009260 ribonucleotide biosynthetic process, GOslim:biological_process	1	0.208	1	LOC_Os07g06345
PEPTIDASE_ACTIVITY,_ACTING_ON_L-AMINO_ACID_PEPTIDES	950	GO:0070011 peptidase activity, acting on L-amino acid peptides, GOslim:molecular_function	1	0.9366	1	LOC_Os07g06345
POLYSACCHARIDE_METABOLIC_PROCESS	138	GO:0005976 polysaccharide metabolic process, GOslim:biological_process	1	0.3299	1	LOC_Os07g06345
MACROMOLECULE_CATABOLIC_PROCESS	316	GO:0009057 macromolecule catabolic process, GOslim:biological_process	1	0.5992	1	LOC_Os07g06345
SUGAR_TRANSMEMBRANE_TRANSPORTER_ACTIVITY	85	GO:0051119 sugar transmembrane transporter activity, GOslim:molecular_function	1	0.2193	1	LOC_Os07g06345
PURINE_RIBONUCLEOSIDE_TRIPHOSPHATE_BIOSYNTHETIC_PROCESS	60	GO:0009206 purine ribonucleoside triphosphate biosynthetic process, GOslim:biological_process	1	0.161	1	LOC_Os07g06345
CELL_SURFACE_RECEPTOR_SIGNALING_PATHWAY	70	GO:0007166 cell surface receptor signaling pathway, GOslim:biological_process	1	0.1848	1	LOC_Os07g06345
CYTOSKELETON	121	GO:0005856 cytoskeleton, GOslim:cellular_component	1	0.2962	1	LOC_Os07g06345
ATP_METABOLIC_PROCESS	55	GO:0046034 ATP metabolic process, GOslim:biological_process	1	0.1488	1	LOC_Os07g06345
RESPONSE_TO_CHEMICAL_STIMULUS	297	GO:0042221 response to chemical stimulus, GOslim:biological_process	1	0.5766	1	LOC_Os07g06345
REGULATION_OF_BIOLOGICAL_QUALITY	178	GO:0065008 regulation of biological quality, GOslim:biological_process	2	0.095	1	LOC_Os07g06345 LOC_Os07g06345
MEMBRANE_PART	1004	GO:0044425 membrane part, GOslim:cellular_component	5	0.1661	1	LOC_Os07g06345 LOC_Os07g06345 LOC_Os07g06345 LOC_Os07g06345 LOC_Os07g06345
CELLULAR_POLYSACCHARIDE_METABOLIC_PROCESS	99	GO:0044264 cellular polysaccharide metabolic process, GOslim:biological_process	1	0.2502	1	LOC_Os07g06345
CELLULAR_CARBOHYDRATE_BIOSYNTHETIC_PROCESS	106	GO:0034637 cellular carbohydrate biosynthetic process, GOslim:biological_process	1	0.2651	1	LOC_Os07g06345
PROTEOLYSIS	1187	GO:0006508 proteolysis, GOslim:biological_process	1	0.9684	1	LOC_Os07g06345
NEGATIVE_REGULATION_OF_CELLULAR_BIOSYNTHETIC_PROCESS	42	GO:0031327 negative regulation of cellular biosynthetic process, GOslim:biological_process	1	0.1164	1	LOC_Os07g06345
DNA-DEPENDENT_TRANSCRIPTION,_INITIATION	38	GO:0006352 DNA-dependent transcription, initiation, GOslim:biological_process	1	0.1062	1	LOC_Os07g06345
G-PROTEIN_COUPLED_RECEPTOR_SIGNALING_PATHWAY	69	GO:0007186 G-protein coupled receptor signaling pathway, GOslim:biological_process	1	0.1825	1	LOC_Os07g06345
RIBONUCLEOTIDE_METABOLIC_PROCESS	80	GO:0009259 ribonucleotide metabolic process, GOslim:biological_process	1	0.208	1	LOC_Os07g06345
GLUCOSE_CATABOLIC_PROCESS	98	GO:0006007 glucose catabolic process, GOslim:biological_process	1	0.248	1	LOC_Os07g06345
CATION_BINDING	3717	GO:0043169 cation binding, GOslim:molecular_function	14	0.1861	1	LOC_Os07g06345 LOC_Os07g06345 LOC_Os07g06345 LOC_Os07g06345 LOC_Os07g06345 LOC_Os07g06345 LOC_Os07g06345 LOC_Os07g06345 LOC_Os07g06345 LOC_Os07g06345 LOC_Os07g06345 LOC_Os07g06345 LOC_Os07g06345 LOC_Os07g06345
ATPASE_ACTIVITY,_COUPLED_TO_MOVEMENT_OF_SUBSTANCES	164	GO:0043492 ATPase activity, coupled to movement of substances, GOslim:molecular_function	1	0.3783	1	LOC_Os07g06345
HYDROLASE_ACTIVITY,_ACTING_ON_GLYCOSYL_BONDS	452	GO:0016798 hydrolase activity, acting on glycosyl bonds, GOslim:molecular_function	1	0.7297	1	LOC_Os07g06345
CELLULAR_HOMEOSTASIS	120	GO:0019725 cellular homeostasis, GOslim:biological_process	1	0.2942	1	LOC_Os07g06345
ESTABLISHMENT_OF_LOCALIZATION_IN_CELL	307	GO:0051649 establishment of localization in cell, GOslim:biological_process	2	0.2228	1	LOC_Os07g06345 LOC_Os07g06345
RIBONUCLEOPROTEIN_COMPLEX	531	GO:0030529 ribonucleoprotein complex, GOslim:cellular_component	1	0.7851	1	LOC_Os07g06345
CELLULAR_AMINO_ACID_METABOLIC_PROCESS	319	GO:0006520 cellular amino acid metabolic process, GOslim:biological_process	1	0.6027	1	LOC_Os07g06345
PROTEIN_LOCALIZATION	298	GO:0008104 protein localization, GOslim:biological_process	2	0.2133	1	LOC_Os07g06345 LOC_Os07g06345
SYMPORTER_ACTIVITY	87	GO:0015293 symporter activity, GOslim:molecular_function	1	0.2238	1	LOC_Os07g06345
PURINE_RIBONUCLEOTIDE_BIOSYNTHETIC_PROCESS	77	GO:0009152 purine ribonucleotide biosynthetic process, GOslim:biological_process	1	0.2011	1	LOC_Os07g06345
CARBOHYDRATE_TRANSPORT	85	GO:0008643 carbohydrate transport, GOslim:biological_process	1	0.2193	1	LOC_Os07g06345
HYDROLASE_ACTIVITY,_ACTING_ON_ACID_ANHYDRIDES,_IN_PHOSPHORUS-CONTAINING_ANHYDRIDES	761	GO:0016818 hydrolase activity, acting on acid anhydrides, in phosphorus-containing anhydrides, GOslim:molecular_function	4	0.1789	1	LOC_Os07g06345 LOC_Os07g06345 LOC_Os07g06345 LOC_Os07g06345
ALCOHOL_CATABOLIC_PROCESS	103	GO:0046164 alcohol catabolic process, GOslim:biological_process	1	0.2588	1	LOC_Os07g06345
SMALL_GTPASE_REGULATOR_ACTIVITY	49	GO:0005083 small GTPase regulator activity, GOslim:molecular_function	1	0.134	1	LOC_Os07g06345
CYTOPLASMIC_PART	961	GO:0044444 cytoplasmic part, GOslim:cellular_component	1	0.9386	1	LOC_Os07g06345
NEGATIVE_REGULATION_OF_MACROMOLECULE_BIOSYNTHETIC_PROCESS	42	GO:0010558 negative regulation of macromolecule biosynthetic process, GOslim:biological_process	1	0.1164	1	LOC_Os07g06345
NEGATIVE_REGULATION_OF_BIOLOGICAL_PROCESS	45	GO:0048519 negative regulation of biological process, GOslim:biological_process	1	0.124	1	LOC_Os07g06345
CELLULAR_CARBOHYDRATE_CATABOLIC_PROCESS	103	GO:0044275 cellular carbohydrate catabolic process, GOslim:biological_process	1	0.2588	1	LOC_Os07g06345
VITAMIN_BINDING	213	GO:0019842 vitamin binding, GOslim:molecular_function	1	0.4603	1	LOC_Os07g06345
POTASSIUM_ION_TRANSPORT	55	GO:0006813 potassium ion transport, GOslim:biological_process	1	0.1488	1	LOC_Os07g06345
GENERATION_OF_PRECURSOR_METABOLITES_AND_ENERGY	246	GO:0006091 generation of precursor metabolites and energy, GOslim:biological_process	2	0.1598	1	LOC_Os07g06345 LOC_Os07g06345
CYTOPLASM	1254	GO:0005737 cytoplasm, GOslim:cellular_component	2	0.8782	1	LOC_Os07g06345 LOC_Os07g06345
MONOSACCHARIDE_CATABOLIC_PROCESS	98	GO:0046365 monosaccharide catabolic process, GOslim:biological_process	1	0.248	1	LOC_Os07g06345
SMALL_MOLECULE_METABOLIC_PROCESS	884	GO:0044281 small molecule metabolic process, GOslim:biological_process	3	0.4697	1	LOC_Os07g06345 LOC_Os07g06345 LOC_Os07g06345
MEMBRANE_COAT	67	GO:0030117 membrane coat, GOslim:cellular_component	1	0.1778	1	LOC_Os07g06345
CHANNEL_ACTIVITY	71	GO:0015267 channel activity, GOslim:molecular_function	1	0.1872	1	LOC_Os07g06345
GTPASE_ACTIVITY	111	GO:0003924 GTPase activity, GOslim:molecular_function	1	0.2757	1	LOC_Os07g06345
LYASE_ACTIVITY	304	GO:0016829 lyase activity, GOslim:molecular_function	1	0.5851	1	LOC_Os07g06345
ENDOPEPTIDASE_ACTIVITY	410	GO:0004175 endopeptidase activity, GOslim:molecular_function	1	0.6947	1	LOC_Os07g06345
REGULATION_OF_SMALL_GTPASE_MEDIATED_SIGNAL_TRANSDUCTION	43	GO:0051056 regulation of small GTPase mediated signal transduction, GOslim:biological_process	1	0.1189	1	LOC_Os07g06345
ACTIVE_TRANSMEMBRANE_TRANSPORTER_ACTIVITY	421	GO:0022804 active transmembrane transporter activity, GOslim:molecular_function	3	0.1235	1	LOC_Os07g06345 LOC_Os07g06345 LOC_Os07g06345
CELLULAR_MODIFIED_AMINO_ACID_METABOLIC_PROCESS	56	GO:0006575 cellular modified amino acid metabolic process, GOslim:biological_process	1	0.1513	1	LOC_Os07g06345
TRANSMEMBRANE_TRANSPORTER_ACTIVITY	671	GO:0022857 transmembrane transporter activity, GOslim:molecular_function	4	0.1307	1	LOC_Os07g06345 LOC_Os07g06345 LOC_Os07g06345 LOC_Os07g06345
CELLULAR_MACROMOLECULE_CATABOLIC_PROCESS	251	GO:0044265 cellular macromolecule catabolic process, GOslim:biological_process	1	0.5164	1	LOC_Os07g06345
RESPONSE_TO_STRESS	820	GO:0006950 response to stress, GOslim:biological_process	2	0.6856	1	LOC_Os07g06345 LOC_Os07g06345
INTRACELLULAR_NON-MEMBRANE-BOUNDED_ORGANELLE	726	GO:0043232 intracellular non-membrane-bounded organelle, GOslim:cellular_component	1	0.8781	1	LOC_Os07g06345
GLUCOSE_METABOLIC_PROCESS	110	GO:0006006 glucose metabolic process, GOslim:biological_process	1	0.2736	1	LOC_Os07g06345
VOLTAGE-GATED_ION_CHANNEL_ACTIVITY	36	GO:0005244 voltage-gated ion channel activity, GOslim:molecular_function	1	0.101	1	LOC_Os07g06345
MRNA_METABOLIC_PROCESS	54	GO:0016071 mRNA metabolic process, GOslim:biological_process	1	0.1464	1	LOC_Os07g06345
CELLULAR_AROMATIC_COMPOUND_METABOLIC_PROCESS	139	GO:0006725 cellular aromatic compound metabolic process, GOslim:biological_process	1	0.3318	1	LOC_Os07g06345
P-P-BOND-HYDROLYSIS-DRIVEN_TRANSMEMBRANE_TRANSPORTER_ACTIVITY	193	GO:0015405 P-P-bond-hydrolysis-driven transmembrane transporter activity, GOslim:molecular_function	1	0.4282	1	LOC_Os07g06345
ELECTRON_CARRIER_ACTIVITY	234	GO:0009055 electron carrier activity, GOslim:molecular_function	2	0.1478	1	LOC_Os07g06345 LOC_Os07g06345
OXIDOREDUCTASE_ACTIVITY	1686	GO:0016491 oxidoreductase activity, GOslim:molecular_function	6	0.3591	1	LOC_Os07g06345 LOC_Os07g06345 LOC_Os07g06345 LOC_Os07g06345 LOC_Os07g06345 LOC_Os07g06345
ION_BINDING	3721	GO:0043167 ion binding, GOslim:molecular_function	14	0.1872	1	LOC_Os07g06345 LOC_Os07g06345 LOC_Os07g06345 LOC_Os07g06345 LOC_Os07g06345 LOC_Os07g06345 LOC_Os07g06345 LOC_Os07g06345 LOC_Os07g06345 LOC_Os07g06345 LOC_Os07g06345 LOC_Os07g06345 LOC_Os07g06345 LOC_Os07g06345
GTPASE_REGULATOR_ACTIVITY	52	GO:0030695 GTPase regulator activity, GOslim:molecular_function	1	0.1415	1	LOC_Os07g06345
CELLULAR_CATABOLIC_PROCESS	309	GO:0044248 cellular catabolic process, GOslim:biological_process	1	0.591	1	LOC_Os07g06345
HYDROLASE_ACTIVITY,_ACTING_ON_ACID_ANHYDRIDES,_CATALYZING_TRANSMEMBRANE_MOVEMENT_OF_SUBSTANCES	178	GO:0016820 hydrolase activity, acting on acid anhydrides, catalyzing transmembrane movement of substances, GOslim:molecular_function	1	0.4029	1	LOC_Os07g06345
CELLULAR_AMINO_ACID_METABOLIC_PROCESS_ALTERNATIVE	372	GO:0006519 cellular amino acid metabolic process, GOslim:biological_process	1	0.6592	1	LOC_Os07g06345
ATPASE_ACTIVITY	389	GO:0016887 ATPase activity, GOslim:molecular_function	3	0.104	1	LOC_Os07g06345 LOC_Os07g06345 LOC_Os07g06345
CARBOHYDRATE_BIOSYNTHETIC_PROCESS	150	GO:0016051 carbohydrate biosynthetic process, GOslim:biological_process	1	0.3527	1	LOC_Os07g06345
MONOSACCHARIDE_METABOLIC_PROCESS	143	GO:0005996 monosaccharide metabolic process, GOslim:biological_process	1	0.3395	1	LOC_Os07g06345
NUCLEOBASE-CONTAINING_SMALL_MOLECULE_METABOLIC_PROCESS	171	GO:0055086 nucleobase-containing small molecule metabolic process, GOslim:biological_process	1	0.3907	1	LOC_Os07g06345
HYDROLASE_ACTIVITY,_HYDROLYZING_O-GLYCOSYL_COMPOUNDS	409	GO:0004553 hydrolase activity, hydrolyzing O-glycosyl compounds, GOslim:molecular_function	1	0.6938	1	LOC_Os07g06345
VITAMIN_B6_BINDING	138	GO:0070279 vitamin B6 binding, GOslim:molecular_function	1	0.3299	1	LOC_Os07g06345
HYDROLASE_ACTIVITY,_ACTING_ON_ESTER_BONDS	819	GO:0016788 hydrolase activity, acting on ester bonds, GOslim:molecular_function	1	0.9071	1	LOC_Os07g06345
CELL_COMMUNICATION	157	GO:0007154 cell communication, GOslim:biological_process	1	0.3656	1	LOC_Os07g06345
ATP_BIOSYNTHETIC_PROCESS	55	GO:0006754 ATP biosynthetic process, GOslim:biological_process	1	0.1488	1	LOC_Os07g06345
METAL_ION_BINDING	3513	GO:0046872 metal ion binding, GOslim:molecular_function	13	0.2147	1	LOC_Os07g06345 LOC_Os07g06345 LOC_Os07g06345 LOC_Os07g06345 LOC_Os07g06345 LOC_Os07g06345 LOC_Os07g06345 LOC_Os07g06345 LOC_Os07g06345 LOC_Os07g06345 LOC_Os07g06345 LOC_Os07g06345 LOC_Os07g06345
HEXOSE_METABOLIC_PROCESS	127	GO:0019318 hexose metabolic process, GOslim:biological_process	1	0.3083	1	LOC_Os07g06345
HYDROLASE_ACTIVITY,_ACTING_ON_ACID_ANHYDRIDES	775	GO:0016817 hydrolase activity, acting on acid anhydrides, GOslim:molecular_function	4	0.1868	1	LOC_Os07g06345 LOC_Os07g06345 LOC_Os07g06345 LOC_Os07g06345
ENERGY_COUPLED_PROTON_TRANSPORT,_DOWN_ELECTROCHEMICAL_GRADIENT	55	GO:0015985 energy coupled proton transport, down electrochemical gradient, GOslim:biological_process	1	0.1488	1	LOC_Os07g06345
OXIDATIVE_PHOSPHORYLATION	89	GO:0006119 oxidative phosphorylation, GOslim:biological_process	1	0.2282	1	LOC_Os07g06345
HYDROLASE_ACTIVITY	3178	GO:0016787 hydrolase activity, GOslim:molecular_function	7	0.8145	1	LOC_Os07g06345 LOC_Os07g06345 LOC_Os07g06345 LOC_Os07g06345 LOC_Os07g06345 LOC_Os07g06345 LOC_Os07g06345
ION_CHANNEL_ACTIVITY	71	GO:0005216 ion channel activity, GOslim:molecular_function	1	0.1872	1	LOC_Os07g06345
REGULATION_OF_CATALYTIC_ACTIVITY	106	GO:0050790 regulation of catalytic activity, GOslim:biological_process	1	0.2651	1	LOC_Os07g06345
CELLULAR_AMINE_METABOLIC_PROCESS	352	GO:0044106 cellular amine metabolic process, GOslim:biological_process	1	0.6389	1	LOC_Os07g06345
CELLULAR_BIOGENIC_AMINE_METABOLIC_PROCESS	41	GO:0006576 cellular biogenic amine metabolic process, GOslim:biological_process	1	0.1138	1	LOC_Os07g06345
NEGATIVE_REGULATION_OF_CELLULAR_METABOLIC_PROCESS	42	GO:0031324 negative regulation of cellular metabolic process, GOslim:biological_process	1	0.1164	1	LOC_Os07g06345
INTRINSIC_TO_MEMBRANE	767	GO:0031224 intrinsic to membrane, GOslim:cellular_component	2	0.65	1	LOC_Os07g06345 LOC_Os07g06345
CELL_REDOX_HOMEOSTASIS	107	GO:0045454 cell redox homeostasis, GOslim:biological_process	1	0.2673	1	LOC_Os07g06345
REGULATION_OF_RAS_PROTEIN_SIGNAL_TRANSDUCTION	43	GO:0046578 regulation of Ras protein signal transduction, GOslim:biological_process	1	0.1189	1	LOC_Os07g06345
LIPID_TRANSPORT	105	GO:0006869 lipid transport, GOslim:biological_process	1	0.263	1	LOC_Os07g06345
TRANSMEMBRANE_TRANSPORT	117	GO:0055085 transmembrane transport, GOslim:biological_process	1	0.2881	1	LOC_Os07g06345
CARBOHYDRATE_TRANSMEMBRANE_TRANSPORTER_ACTIVITY	85	GO:0015144 carbohydrate transmembrane transporter activity, GOslim:molecular_function	1	0.2193	1	LOC_Os07g06345
SERINE_HYDROLASE_ACTIVITY	131	GO:0017171 serine hydrolase activity, GOslim:molecular_function	1	0.3162	1	LOC_Os07g06345
CELLULAR_KETONE_METABOLIC_PROCESS	437	GO:0042180 cellular ketone metabolic process, GOslim:biological_process	1	0.7177	1	LOC_Os07g06345
CARBOXYLIC_ACID_METABOLIC_PROCESS	433	GO:0019752 carboxylic acid metabolic process, GOslim:biological_process	1	0.7144	1	LOC_Os07g06345
MACROMOLECULE_LOCALIZATION	406	GO:0033036 macromolecule localization, GOslim:biological_process	3	0.1142	1	LOC_Os07g06345 LOC_Os07g06345 LOC_Os07g06345
METAL_ION_TRANSMEMBRANE_TRANSPORTER_ACTIVITY	104	GO:0046873 metal ion transmembrane transporter activity, GOslim:molecular_function	1	0.2609	1	LOC_Os07g06345
CELLULAR_COMPONENT_ORGANIZATION	377	GO:0016043 cellular component organization, GOslim:biological_process	2	0.297	1	LOC_Os07g06345 LOC_Os07g06345
REGULATION_OF_CELL_COMMUNICATION	46	GO:0010646 regulation of cell communication, GOslim:biological_process	1	0.1265	1	LOC_Os07g06345
GLYCOLYSIS	80	GO:0006096 glycolysis, GOslim:biological_process	1	0.208	1	LOC_Os07g06345
LIPID_BINDING	89	GO:0008289 lipid binding, GOslim:molecular_function	1	0.2282	1	LOC_Os07g06345
NUCLEOSIDE_TRIPHOSPHATE_BIOSYNTHETIC_PROCESS	62	GO:0009142 nucleoside triphosphate biosynthetic process, GOslim:biological_process	1	0.1658	1	LOC_Os07g06345
ENDOMEMBRANE_SYSTEM	97	GO:0012505 endomembrane system, GOslim:cellular_component	1	0.2458	1	LOC_Os07g06345
ION_TRANSMEMBRANE_TRANSPORT	55	GO:0034220 ion transmembrane transport, GOslim:biological_process	1	0.1488	1	LOC_Os07g06345
NEGATIVE_REGULATION_OF_CELLULAR_PROCESS	43	GO:0048523 negative regulation of cellular process, GOslim:biological_process	1	0.1189	1	LOC_Os07g06345
ORGANIC_ACID_METABOLIC_PROCESS	434	GO:0006082 organic acid metabolic process, GOslim:biological_process	1	0.7152	1	LOC_Os07g06345
NUCLEASE_ACTIVITY	230	GO:0004518 nuclease activity, GOslim:molecular_function	1	0.4861	1	LOC_Os07g06345
SECONDARY_ACTIVE_TRANSMEMBRANE_TRANSPORTER_ACTIVITY	201	GO:0015291 secondary active transmembrane transporter activity, GOslim:molecular_function	2	0.1159	1	LOC_Os07g06345 LOC_Os07g06345
