# Supplementary material for: Altered expression profiles of microRNA families during de-etiolation of maize and rice leaves
Source: BMC Res Notes. 2017 Feb 24;10:108. doi: 10.1186/s13104-016-2367-x (PMC5324284; doi:10.1186/s13104-016-2367-x)
Supplement: Supplementary file 15 — Additional file 15. Potential mRNA targets of miRNAs that overlapped with Wang et al. [55] transcription factor lists [file 13104_2016_2367_MOESM15_ESM.xlsx]

## Sheet: 工作表1
miRNA	target gene	TF anno
zma-miR156	GRMZM2G097275	SBP-family	putative positive Kranz regulator
zma-miR156	GRMZM2G126018	SBP-family	putative positive Kranz regulator
zma-miR164	GRMZM2G082227	RAV-family B3 domain
zma-miR164	GRMZM2G139700	ZmNAM2
zma-miR172	GRMZM2G174784	AP2-like
zma-miR172	GRMZM2G176175	ZmSid1
zma-miR319	GRMZM2G020805	CIN-like TCP
zma-miR319	GRMZM2G089361	CIN-like TCP
zma-miR319	GRMZM2G115516	CIN-like TCP
zma-miR319	GRMZM2G180568	CIN-like TCP TF
zma-miR396	GRMZM2G041223	GRF
zma-miR529	GRMZM2G126018	SBP-family
