# Supplementary material for: Altered expression profiles of microRNA families during de-etiolation of maize and rice leaves
Source: BMC Res Notes. 2017 Feb 24;10:108. doi: 10.1186/s13104-016-2367-x (PMC5324284; doi:10.1186/s13104-016-2367-x)
Supplement: Supplementary file 16 — Additional file 16. GO enrichment analysis for targets of miR156 in maize and rice [file 13104_2016_2367_MOESM16_ESM.xlsx]

## Sheet: GO_maize
Description	#background	GO label	#list	p value	fdr	gene list
NUCLEUS	2042	GO:0005634 nucleus, GOslim:cellular_component	8	1.75e-05	9.61e-05	GRMZM2G097275 GRMZM2G106798 GRMZM2G126018 GRMZM2G307588 GRMZM2G371033 GRMZM2G061734 GRMZM5G878561 GRMZM2G460544
NUCLEAR_PORE	15	GO:0005643 nuclear pore, GOslim:cellular_component	1	0.00964	0.0265	GRMZM2G052148
PROTEINACEOUS_EXTRACELLULAR_MATRIX	26	GO:0005578 proteinaceous extracellular matrix, GOslim:cellular_component	1	0.0162	0.0297	GRMZM2G460544
EXTRACELLULAR_MATRIX_STRUCTURAL_CONSTITUENT	17	GO:0005201 extracellular matrix structural constituent, GOslim:molecular_function	1	0.0108	0.0596	GRMZM2G460544
CATION_TRANSMEMBRANE_TRANSPORTER_ACTIVITY	66	GO:0008324 cation transmembrane transporter activity, GOslim:molecular_function	1	0.0398	0.1093	GRMZM2G123652
TYPE_I_HYPERSENSITIVITY	250	GO:0016068 type I hypersensitivity, GOslim:biological_process	2	0.0101	0.1154	GRMZM2G371033 GRMZM2G061734
ICE_BINDING	1403	GO:0050825 ice binding, GOslim:molecular_function	2	0.2081	0.3816	GRMZM2G106798 GRMZM2G061734
RESPONSE_TO_FREEZING	1403	GO:0050826 response to freezing, GOslim:biological_process	2	0.2081	0.5941	GRMZM2G106798 GRMZM2G061734
POTASSIUM_ION_TRANSPORT	193	GO:0006813 potassium ion transport, GOslim:biological_process	1	0.111	0.5941	GRMZM2G123652
HOMOIOTHERMY	1403	GO:0042309 homoiothermy, GOslim:biological_process	2	0.2081	0.5941	GRMZM2G106798 GRMZM2G061734
TRANSPORT	673	GO:0006810 transport, GOslim:biological_process	1	0.3372	0.7699	GRMZM2G052148

## Sheet: GO_rice
Description	#background	GO label	#list	p value	fdr	gene list
INTRACELLULAR_MEMBRANE-BOUNDED_ORGANELLE	1808	GO:0043231 intracellular membrane-bounded organelle, GOslim:cellular_component	12	2.14e-13	2.87e-11	LOC_Os02g04680 LOC_Os11g30370 LOC_Os02g07780 LOC_Os07g32170 LOC_Os08g39890 LOC_Os01g69830 LOC_Os08g41940 LOC_Os09g32944 LOC_Os09g31438 LOC_Os06g45310 LOC_Os03g57040 LOC_Os02g04490
MEMBRANE-BOUNDED_ORGANELLE	1821	GO:0043227 membrane-bounded organelle, GOslim:cellular_component	12	2.32e-13	2.87e-11	LOC_Os02g04680 LOC_Os11g30370 LOC_Os02g07780 LOC_Os07g32170 LOC_Os08g39890 LOC_Os01g69830 LOC_Os08g41940 LOC_Os09g32944 LOC_Os09g31438 LOC_Os06g45310 LOC_Os03g57040 LOC_Os02g04490
NUCLEUS	1495	GO:0005634 nucleus, GOslim:cellular_component	11	1.04e-12	8.53e-11	LOC_Os02g04680 LOC_Os11g30370 LOC_Os02g07780 LOC_Os07g32170 LOC_Os08g39890 LOC_Os01g69830 LOC_Os08g41940 LOC_Os09g32944 LOC_Os09g31438 LOC_Os06g45310 LOC_Os02g04490
ORGANELLE	2468	GO:0043226 organelle, GOslim:cellular_component	12	8.02e-12	3.96e-10	LOC_Os02g04680 LOC_Os11g30370 LOC_Os02g07780 LOC_Os07g32170 LOC_Os08g39890 LOC_Os01g69830 LOC_Os08g41940 LOC_Os09g32944 LOC_Os09g31438 LOC_Os06g45310 LOC_Os03g57040 LOC_Os02g04490
INTRACELLULAR_ORGANELLE	2468	GO:0043229 intracellular organelle, GOslim:cellular_component	12	8.02e-12	3.96e-10	LOC_Os02g04680 LOC_Os11g30370 LOC_Os02g07780 LOC_Os07g32170 LOC_Os08g39890 LOC_Os01g69830 LOC_Os08g41940 LOC_Os09g32944 LOC_Os09g31438 LOC_Os06g45310 LOC_Os03g57040 LOC_Os02g04490
INTRACELLULAR_PART	3107	GO:0044424 intracellular part, GOslim:cellular_component	12	1.15e-10	4.72e-09	LOC_Os02g04680 LOC_Os11g30370 LOC_Os02g07780 LOC_Os07g32170 LOC_Os08g39890 LOC_Os01g69830 LOC_Os08g41940 LOC_Os09g32944 LOC_Os09g31438 LOC_Os06g45310 LOC_Os03g57040 LOC_Os02g04490
INTRACELLULAR	3733	GO:0005622 intracellular, GOslim:cellular_component	12	9.39e-10	3.31e-08	LOC_Os02g04680 LOC_Os11g30370 LOC_Os02g07780 LOC_Os07g32170 LOC_Os08g39890 LOC_Os01g69830 LOC_Os08g41940 LOC_Os09g32944 LOC_Os09g31438 LOC_Os06g45310 LOC_Os03g57040 LOC_Os02g04490
DNA_BINDING	2023	GO:0003677 DNA binding, GOslim:molecular_function	10	7.2e-10	1.7e-07	LOC_Os02g04680 LOC_Os11g30370 LOC_Os02g07780 LOC_Os07g32170 LOC_Os08g39890 LOC_Os01g69830 LOC_Os08g41940 LOC_Os09g32944 LOC_Os09g31438 LOC_Os06g45310
CELL_PART	5550	GO:0044464 cell part, GOslim:cellular_component	12	8.21e-08	2.25e-06	LOC_Os02g04680 LOC_Os11g30370 LOC_Os02g07780 LOC_Os07g32170 LOC_Os08g39890 LOC_Os01g69830 LOC_Os08g41940 LOC_Os09g32944 LOC_Os09g31438 LOC_Os06g45310 LOC_Os03g57040 LOC_Os02g04490
CELL	5550	GO:0005623 cell, GOslim:cellular_component	12	8.21e-08	2.25e-06	LOC_Os02g04680 LOC_Os11g30370 LOC_Os02g07780 LOC_Os07g32170 LOC_Os08g39890 LOC_Os01g69830 LOC_Os08g41940 LOC_Os09g32944 LOC_Os09g31438 LOC_Os06g45310 LOC_Os03g57040 LOC_Os02g04490
NUCLEIC_ACID_BINDING	3311	GO:0003676 nucleic acid binding, GOslim:molecular_function	10	7.79e-08	9.19e-06	LOC_Os02g04680 LOC_Os11g30370 LOC_Os02g07780 LOC_Os07g32170 LOC_Os08g39890 LOC_Os01g69830 LOC_Os08g41940 LOC_Os09g32944 LOC_Os09g31438 LOC_Os06g45310
BINDING	11705	GO:0005488 binding, GOslim:molecular_function	15	6.38e-07	5.02e-05	LOC_Os03g26650 LOC_Os02g04680 LOC_Os08g04180 LOC_Os11g30370 LOC_Os02g07780 LOC_Os07g32170 LOC_Os02g43430 LOC_Os08g39890 LOC_Os01g69830 LOC_Os08g41940 LOC_Os09g32944 LOC_Os09g31438 LOC_Os06g45310 LOC_Os03g57040 LOC_Os02g04490
CLATHRIN-COATED_VESICLE_MEMBRANE	7	GO:0030665 clathrin-coated vesicle membrane, GOslim:cellular_component	1	0.00291	0.0514	LOC_Os03g57040
TRANS-GOLGI_NETWORK_TRANSPORT_VESICLE	7	GO:0030140 trans-Golgi network transport vesicle, GOslim:cellular_component	1	0.00291	0.0514	LOC_Os03g57040
CLATHRIN_VESICLE_COAT	7	GO:0030125 clathrin vesicle coat, GOslim:cellular_component	1	0.00291	0.0514	LOC_Os03g57040
CLATHRIN_COAT_OF_TRANS-GOLGI_NETWORK_VESICLE	7	GO:0030130 clathrin coat of trans-Golgi network vesicle, GOslim:cellular_component	1	0.00291	0.0514	LOC_Os03g57040
TRANS-GOLGI_NETWORK_TRANSPORT_VESICLE_MEMBRANE	7	GO:0012510 trans-Golgi network transport vesicle membrane, GOslim:cellular_component	1	0.00291	0.0514	LOC_Os03g57040
CLATHRIN-COATED_VESICLE	8	GO:0030136 clathrin-coated vesicle, GOslim:cellular_component	1	0.00327	0.0539	LOC_Os03g57040
CLATHRIN_ADAPTOR_COMPLEX	16	GO:0030131 clathrin adaptor complex, GOslim:cellular_component	1	0.00618	0.0727	LOC_Os03g57040
GOLGI-ASSOCIATED_VESICLE	16	GO:0005798 Golgi-associated vesicle, GOslim:cellular_component	1	0.00618	0.0727	LOC_Os03g57040
TRANSPORT_VESICLE	16	GO:0030133 transport vesicle, GOslim:cellular_component	1	0.00618	0.0727	LOC_Os03g57040
AP-TYPE_MEMBRANE_COAT_ADAPTOR_COMPLEX	16	GO:0030119 AP-type membrane coat adaptor complex, GOslim:cellular_component	1	0.00618	0.0727	LOC_Os03g57040
GOLGI-ASSOCIATED_VESICLE_MEMBRANE	16	GO:0030660 Golgi-associated vesicle membrane, GOslim:cellular_component	1	0.00618	0.0727	LOC_Os03g57040
TRANSPORT_VESICLE_MEMBRANE	16	GO:0030658 transport vesicle membrane, GOslim:cellular_component	1	0.00618	0.0727	LOC_Os03g57040
VESICLE_COAT	25	GO:0030120 vesicle coat, GOslim:cellular_component	1	0.00943	0.0864	LOC_Os03g57040
COATED_VESICLE_MEMBRANE	25	GO:0030662 coated vesicle membrane, GOslim:cellular_component	1	0.00943	0.0864	LOC_Os03g57040
CYTOPLASMIC_VESICLE_MEMBRANE	25	GO:0030659 cytoplasmic vesicle membrane, GOslim:cellular_component	1	0.00943	0.0864	LOC_Os03g57040
COATED_VESICLE	26	GO:0030135 coated vesicle, GOslim:cellular_component	1	0.00979	0.0864	LOC_Os03g57040
CYTOPLASMIC_MEMBRANE-BOUNDED_VESICLE	26	GO:0016023 cytoplasmic membrane-bounded vesicle, GOslim:cellular_component	1	0.00979	0.0864	LOC_Os03g57040
VESICLE_MEMBRANE	25	GO:0012506 vesicle membrane, GOslim:cellular_component	1	0.00943	0.0864	LOC_Os03g57040
MEMBRANE-BOUNDED_VESICLE	26	GO:0031988 membrane-bounded vesicle, GOslim:cellular_component	1	0.00979	0.0864	LOC_Os03g57040
MICROTUBULE	27	GO:0005874 microtubule, GOslim:cellular_component	1	0.0102	0.0865	LOC_Os08g39890
GOLGI_MEMBRANE	30	GO:0000139 Golgi membrane, GOslim:cellular_component	1	0.0112	0.0925	LOC_Os03g57040
CYTOPLASMIC_VESICLE	35	GO:0031410 cytoplasmic vesicle, GOslim:cellular_component	1	0.013	0.0947	LOC_Os03g57040
CYTOPLASMIC_VESICLE_PART	34	GO:0044433 cytoplasmic vesicle part, GOslim:cellular_component	1	0.0127	0.0947	LOC_Os03g57040
CLATHRIN_COAT	33	GO:0030118 clathrin coat, GOslim:cellular_component	1	0.0123	0.0947	LOC_Os03g57040
VESICLE	35	GO:0031982 vesicle, GOslim:cellular_component	1	0.013	0.0947	LOC_Os03g57040
HISTONE_ACETYLTRANSFERASE_ACTIVITY	7	GO:0004402 histone acetyltransferase activity, GOslim:molecular_function	1	0.00291	0.1104	LOC_Os02g04490
LYSINE_N-ACETYLTRANSFERASE_ACTIVITY	7	GO:0004468 lysine N-acetyltransferase activity, GOslim:molecular_function	1	0.00291	0.1104	LOC_Os02g04490
TRYPTOPHAN_SYNTHASE_ACTIVITY	7	GO:0004834 tryptophan synthase activity, GOslim:molecular_function	1	0.00291	0.1104	LOC_Os08g04180
TRANSCRIPTION_COACTIVATOR_ACTIVITY	8	GO:0003713 transcription coactivator activity, GOslim:molecular_function	1	0.00327	0.1104	LOC_Os02g04490
GOLGI_APPARATUS_PART	45	GO:0044431 Golgi apparatus part, GOslim:cellular_component	1	0.0166	0.1174	LOC_Os03g57040
GOLGI_APPARATUS	51	GO:0005794 Golgi apparatus, GOslim:cellular_component	1	0.0188	0.1289	LOC_Os03g57040
TRANSCRIPTION_ACTIVATOR_ACTIVITY	13	GO:0016563 transcription activator activity, GOslim:molecular_function	1	0.00509	0.1334	LOC_Os02g04490
DIACYLGLYCEROL_KINASE_ACTIVITY	13	GO:0004143 diacylglycerol kinase activity, GOslim:molecular_function	1	0.00509	0.1334	LOC_Os07g37580
INTRACELLULAR_ORGANELLE_PART	634	GO:0044446 intracellular organelle part, GOslim:cellular_component	2	0.0222	0.1445	LOC_Os08g39890 LOC_Os03g57040
ORGANELLE_PART	634	GO:0044422 organelle part, GOslim:cellular_component	2	0.0222	0.1445	LOC_Os08g39890 LOC_Os03g57040
TRANSCRIPTION_COFACTOR_ACTIVITY	16	GO:0003712 transcription cofactor activity, GOslim:molecular_function	1	0.00618	0.1457	LOC_Os02g04490
MEMBRANE_COAT	67	GO:0030117 membrane coat, GOslim:cellular_component	1	0.0245	0.1512	LOC_Os03g57040
COATED_MEMBRANE	67	GO:0048475 coated membrane, GOslim:cellular_component	1	0.0245	0.1512	LOC_Os03g57040
MICROTUBULE_CYTOSKELETON	84	GO:0015630 microtubule cytoskeleton, GOslim:cellular_component	1	0.0305	0.1839	LOC_Os08g39890
REGULATION_OF_PHOSPHORYLATION	13	GO:0042325 regulation of phosphorylation, GOslim:biological_process	1	0.00509	0.1873	LOC_Os07g37580
PROTEIN_KINASE_C-ACTIVATING_G-PROTEIN_COUPLED_RECEPTOR_SIGNALING_PATHWAY	13	GO:0007205 protein kinase C-activating G-protein coupled receptor signaling pathway, GOslim:biological_process	1	0.00509	0.1873	LOC_Os07g37580
INDOLE-CONTAINING_COMPOUND_METABOLIC_PROCESS	13	GO:0042430 indole-containing compound metabolic process, GOslim:biological_process	1	0.00509	0.1873	LOC_Os08g04180
POSITIVE_REGULATION_OF_CATALYTIC_ACTIVITY	14	GO:0043085 positive regulation of catalytic activity, GOslim:biological_process	1	0.00545	0.1873	LOC_Os07g37580
POSITIVE_REGULATION_OF_PROTEIN_KINASE_ACTIVITY	13	GO:0045860 positive regulation of protein kinase activity, GOslim:biological_process	1	0.00509	0.1873	LOC_Os07g37580
INDOLALKYLAMINE_METABOLIC_PROCESS	13	GO:0006586 indolalkylamine metabolic process, GOslim:biological_process	1	0.00509	0.1873	LOC_Os08g04180
POSITIVE_REGULATION_OF_MOLECULAR_FUNCTION	14	GO:0044093 positive regulation of molecular function, GOslim:biological_process	1	0.00545	0.1873	LOC_Os07g37580
POSITIVE_REGULATION_OF_KINASE_ACTIVITY	13	GO:0033674 positive regulation of kinase activity, GOslim:biological_process	1	0.00509	0.1873	LOC_Os07g37580
ACTIVATION_OF_PROTEIN_KINASE_ACTIVITY	13	GO:0032147 activation of protein kinase activity, GOslim:biological_process	1	0.00509	0.1873	LOC_Os07g37580
REGULATION_OF_PROTEIN_KINASE_ACTIVITY	13	GO:0045859 regulation of protein kinase activity, GOslim:biological_process	1	0.00509	0.1873	LOC_Os07g37580
REGULATION_OF_TRANSFERASE_ACTIVITY	13	GO:0051338 regulation of transferase activity, GOslim:biological_process	1	0.00509	0.1873	LOC_Os07g37580
REGULATION_OF_PHOSPHATE_METABOLIC_PROCESS	14	GO:0019220 regulation of phosphate metabolic process, GOslim:biological_process	1	0.00545	0.1873	LOC_Os07g37580
REGULATION_OF_KINASE_ACTIVITY	13	GO:0043549 regulation of kinase activity, GOslim:biological_process	1	0.00509	0.1873	LOC_Os07g37580
POSITIVE_REGULATION_OF_TRANSFERASE_ACTIVITY	13	GO:0051347 positive regulation of transferase activity, GOslim:biological_process	1	0.00509	0.1873	LOC_Os07g37580
TRYPTOPHAN_METABOLIC_PROCESS	13	GO:0006568 tryptophan metabolic process, GOslim:biological_process	1	0.00509	0.1873	LOC_Os08g04180
REGULATION_OF_PHOSPHORUS_METABOLIC_PROCESS	14	GO:0051174 regulation of phosphorus metabolic process, GOslim:biological_process	1	0.00545	0.1873	LOC_Os07g37580
PROTEIN_COMPLEX	813	GO:0043234 protein complex, GOslim:cellular_component	2	0.0351	0.2017	LOC_Os08g39890 LOC_Os03g57040
ENDOMEMBRANE_SYSTEM	97	GO:0012505 endomembrane system, GOslim:cellular_component	1	0.0351	0.2017	LOC_Os03g57040
CYTOSKELETAL_PART	100	GO:0044430 cytoskeletal part, GOslim:cellular_component	1	0.0362	0.2031	LOC_Os08g39890
CYTOSKELETON	121	GO:0005856 cytoskeleton, GOslim:cellular_component	1	0.0435	0.239	LOC_Os08g39890
N-ACYLTRANSFERASE_ACTIVITY	46	GO:0016410 N-acyltransferase activity, GOslim:molecular_function	1	0.017	0.3083	LOC_Os02g04490
TRANSCRIPTION_FACTOR_BINDING	43	GO:0008134 transcription factor binding, GOslim:molecular_function	1	0.0159	0.3083	LOC_Os02g04490
N-ACETYLTRANSFERASE_ACTIVITY	45	GO:0008080 N-acetyltransferase activity, GOslim:molecular_function	1	0.0166	0.3083	LOC_Os02g04490
TRANSFERASE_ACTIVITY	3084	GO:0016740 transferase activity, GOslim:molecular_function	4	0.0237	0.3102	LOC_Os07g37580 LOC_Os02g43430 LOC_Os03g57040 LOC_Os02g04490
PHOSPHOTRANSFERASE_ACTIVITY,_ALCOHOL_GROUP_AS_ACCEPTOR	1685	GO:0016773 phosphotransferase activity, alcohol group as acceptor, GOslim:molecular_function	3	0.0225	0.3102	LOC_Os07g37580 LOC_Os02g43430 LOC_Os03g57040
HYDRO-LYASE_ACTIVITY	58	GO:0016836 hydro-lyase activity, GOslim:molecular_function	1	0.0213	0.3102	LOC_Os08g04180
ACETYLTRANSFERASE_ACTIVITY	53	GO:0016407 acetyltransferase activity, GOslim:molecular_function	1	0.0195	0.3102	LOC_Os02g04490
KINASE_ACTIVITY	1714	GO:0016301 kinase activity, GOslim:molecular_function	3	0.0235	0.3102	LOC_Os07g37580 LOC_Os02g43430 LOC_Os03g57040
ORGANELLE_MEMBRANE	169	GO:0031090 organelle membrane, GOslim:cellular_component	1	0.0601	0.3231	LOC_Os03g57040
CARBON-OXYGEN_LYASE_ACTIVITY	79	GO:0016835 carbon-oxygen lyase activity, GOslim:molecular_function	1	0.0287	0.357	LOC_Os08g04180
TRANSFERASE_ACTIVITY,_TRANSFERRING_PHOSPHORUS-CONTAINING_GROUPS	1994	GO:0016772 transferase activity, transferring phosphorus-containing groups, GOslim:molecular_function	3	0.0347	0.4089	LOC_Os07g37580 LOC_Os02g43430 LOC_Os03g57040
MACROMOLECULAR_COMPLEX	1404	GO:0032991 macromolecular complex, GOslim:cellular_component	2	0.092	0.4837	LOC_Os08g39890 LOC_Os03g57040
CELLULAR_BIOGENIC_AMINE_METABOLIC_PROCESS	41	GO:0006576 cellular biogenic amine metabolic process, GOslim:biological_process	1	0.0152	0.4913	LOC_Os08g04180
PYRIDOXAL_PHOSPHATE_BINDING	138	GO:0030170 pyridoxal phosphate binding, GOslim:molecular_function	1	0.0494	0.5303	LOC_Os08g04180
VITAMIN_B6_BINDING	138	GO:0070279 vitamin B6 binding, GOslim:molecular_function	1	0.0494	0.5303	LOC_Os08g04180
SIGNAL_TRANSDUCTION_ALTERNATIVE	72	GO:0023033 signal transduction, GOslim:biological_process	1	0.0263	0.5776	LOC_Os07g37580
PHOSPHATE-CONTAINING_COMPOUND_METABOLIC_PROCESS	1786	GO:0006796 phosphate-containing compound metabolic process, GOslim:biological_process	3	0.0261	0.5776	LOC_Os07g37580 LOC_Os02g43430 LOC_Os03g57040
AROMATIC_AMINO_ACID_FAMILY_METABOLIC_PROCESS	59	GO:0009072 aromatic amino acid family metabolic process, GOslim:biological_process	1	0.0216	0.5776	LOC_Os08g04180
PHOSPHORYLATION	1668	GO:0016310 phosphorylation, GOslim:biological_process	3	0.0219	0.5776	LOC_Os07g37580 LOC_Os02g43430 LOC_Os03g57040
CELL_SURFACE_RECEPTOR_SIGNALING_PATHWAY	70	GO:0007166 cell surface receptor signaling pathway, GOslim:biological_process	1	0.0256	0.5776	LOC_Os07g37580
G-PROTEIN_COUPLED_RECEPTOR_SIGNALING_PATHWAY	69	GO:0007186 G-protein coupled receptor signaling pathway, GOslim:biological_process	1	0.0252	0.5776	LOC_Os07g37580
CELLULAR_MODIFIED_AMINO_ACID_METABOLIC_PROCESS	56	GO:0006575 cellular modified amino acid metabolic process, GOslim:biological_process	1	0.0206	0.5776	LOC_Os08g04180
PHOSPHORUS_METABOLIC_PROCESS	1786	GO:0006793 phosphorus metabolic process, GOslim:biological_process	3	0.0261	0.5776	LOC_Os07g37580 LOC_Os02g43430 LOC_Os03g57040
GUANYL_RIBONUCLEOTIDE_BINDING	210	GO:0032561 guanyl ribonucleotide binding, GOslim:molecular_function	1	0.0741	0.6142	LOC_Os08g39890
TRANSFERASE_ACTIVITY,_TRANSFERRING_ACYL_GROUPS	195	GO:0016746 transferase activity, transferring acyl groups, GOslim:molecular_function	1	0.069	0.6142	LOC_Os02g04490
VITAMIN_BINDING	213	GO:0019842 vitamin binding, GOslim:molecular_function	1	0.0751	0.6142	LOC_Os08g04180
TRANSFERASE_ACTIVITY,_TRANSFERRING_ACYL_GROUPS_ALTERNATIVE	176	GO:0008415 transferase activity, transferring acyl groups, GOslim:molecular_function	1	0.0625	0.6142	LOC_Os02g04490
GTP_BINDING	210	GO:0005525 GTP binding, GOslim:molecular_function	1	0.0741	0.6142	LOC_Os08g39890
GUANYL_NUCLEOTIDE_BINDING	214	GO:0019001 guanyl nucleotide binding, GOslim:molecular_function	1	0.0755	0.6142	LOC_Os08g39890
TRANSFERASE_ACTIVITY,_TRANSFERRING_ACYL_GROUPS_OTHER_THAN_AMINO-ACYL_GROUPS	176	GO:0016747 transferase activity, transferring acyl groups other than amino-acyl groups, GOslim:molecular_function	1	0.0625	0.6142	LOC_Os02g04490
MICROTUBULE-BASED_PROCESS	81	GO:0007017 microtubule-based process, GOslim:biological_process	1	0.0295	0.6229	LOC_Os08g39890
REGULATION_OF_CATALYTIC_ACTIVITY	106	GO:0050790 regulation of catalytic activity, GOslim:biological_process	1	0.0383	0.7583	LOC_Os07g37580
REGULATION_OF_MOLECULAR_FUNCTION	107	GO:0065009 regulation of molecular function, GOslim:biological_process	1	0.0386	0.7583	LOC_Os07g37580
PROTEIN_KINASE_ACTIVITY	1547	GO:0004672 protein kinase activity, GOslim:molecular_function	2	0.1083	0.7745	LOC_Os02g43430 LOC_Os03g57040
PURINE_RIBONUCLEOTIDE_BINDING	3154	GO:0032555 purine ribonucleotide binding, GOslim:molecular_function	3	0.1047	0.7745	LOC_Os02g43430 LOC_Os08g39890 LOC_Os03g57040
LYASE_ACTIVITY	304	GO:0016829 lyase activity, GOslim:molecular_function	1	0.1054	0.7745	LOC_Os08g04180
RIBONUCLEOTIDE_BINDING	3154	GO:0032553 ribonucleotide binding, GOslim:molecular_function	3	0.1047	0.7745	LOC_Os02g43430 LOC_Os08g39890 LOC_Os03g57040
CELLULAR_COMPONENT	45586	GO:0005575 cellular_component, GOslim:cellular_component	19	0.1546	0.7955	LOC_Os02g04450 LOC_Os03g26650 LOC_Os02g04680 LOC_Os08g04180 LOC_Os07g37580 LOC_Os11g30370 LOC_Os02g07780 LOC_Os07g32170 LOC_Os02g43430 LOC_Os07g40390 LOC_Os08g39890 LOC_Os01g69830 LOC_Os08g41940 LOC_Os09g32944 LOC_Os09g31438 LOC_Os06g45310 LOC_Os07g29224 LOC_Os03g57040 LOC_Os02g04490
PURINE_NUCLEOTIDE_BINDING	3308	GO:0017076 purine nucleotide binding, GOslim:molecular_function	3	0.1166	0.8089	LOC_Os02g43430 LOC_Os08g39890 LOC_Os03g57040
CELLULAR_AROMATIC_COMPOUND_METABOLIC_PROCESS	139	GO:0006725 cellular aromatic compound metabolic process, GOslim:biological_process	1	0.0498	0.9439	LOC_Os08g04180
PROTEIN_COMPLEX_BIOGENESIS	149	GO:0070271 protein complex biogenesis, GOslim:biological_process	1	0.0533	0.9445	LOC_Os03g57040
PROTEIN_COMPLEX_ASSEMBLY	149	GO:0006461 protein complex assembly, GOslim:biological_process	1	0.0533	0.9445	LOC_Os03g57040
ADENYL_NUCLEOTIDE_BINDING	3125	GO:0030554 adenyl nucleotide binding, GOslim:molecular_function	2	0.3166	1	LOC_Os02g43430 LOC_Os03g57040
CELLULAR_COMPONENT_ORGANIZATION	377	GO:0016043 cellular component organization, GOslim:biological_process	1	0.1291	1	LOC_Os03g57040
REGULATION_OF_METABOLIC_PROCESS	1630	GO:0019222 regulation of metabolic process, GOslim:biological_process	2	0.1181	1	LOC_Os07g37580 LOC_Os02g04490
PROTEIN_SERINE/THREONINE_KINASE_ACTIVITY	1394	GO:0004674 protein serine/threonine kinase activity, GOslim:molecular_function	1	0.4022	1	LOC_Os02g43430
ATP_BINDING	2972	GO:0005524 ATP binding, GOslim:molecular_function	2	0.2956	1	LOC_Os02g43430 LOC_Os03g57040
CELLULAR_MACROMOLECULE_METABOLIC_PROCESS	5328	GO:0044260 cellular macromolecule metabolic process, GOslim:biological_process	3	0.3066	1	LOC_Os02g43430 LOC_Os03g57040 LOC_Os02g04490
RNA_BIOSYNTHETIC_PROCESS	808	GO:0032774 RNA biosynthetic process, GOslim:biological_process	1	0.2568	1	LOC_Os02g04490
VESICLE-MEDIATED_TRANSPORT	192	GO:0016192 vesicle-mediated transport, GOslim:biological_process	1	0.068	1	LOC_Os03g57040
REGULATION_OF_NUCLEOBASE-CONTAINING_COMPOUND_METABOLIC_PROCESS	1501	GO:0019219 regulation of nucleobase-containing compound metabolic process, GOslim:biological_process	1	0.4257	1	LOC_Os02g04490
BIOSYNTHETIC_PROCESS	3274	GO:0009058 biosynthetic process, GOslim:biological_process	1	0.7073	1	LOC_Os02g04490
TRANSPORT	1582	GO:0006810 transport, GOslim:biological_process	2	0.1124	1	LOC_Os03g26650 LOC_Os03g57040
HETEROCYCLE_METABOLIC_PROCESS	248	GO:0046483 heterocycle metabolic process, GOslim:biological_process	1	0.0869	1	LOC_Os08g04180
CELLULAR_MACROMOLECULE_BIOSYNTHETIC_PROCESS	2546	GO:0034645 cellular macromolecule biosynthetic process, GOslim:biological_process	1	0.6129	1	LOC_Os02g04490
METAL_ION_TRANSPORT	225	GO:0030001 metal ion transport, GOslim:biological_process	1	0.0792	1	LOC_Os03g26650
ORGANIC_ACID_METABOLIC_PROCESS	434	GO:0006082 organic acid metabolic process, GOslim:biological_process	1	0.1471	1	LOC_Os08g04180
REGULATION_OF_CELLULAR_METABOLIC_PROCESS	1560	GO:0031323 regulation of cellular metabolic process, GOslim:biological_process	2	0.1098	1	LOC_Os07g37580 LOC_Os02g04490
TRANSCRIPTION,_DNA-DEPENDENT_ALTERNATIVE	1598	GO:0006350 transcription, DNA-dependent, GOslim:biological_process	1	0.4461	1	LOC_Os02g04490
METAL_ION_BINDING	3513	GO:0046872 metal ion binding, GOslim:molecular_function	2	0.3694	1	LOC_Os03g26650 LOC_Os02g04490
NON-MEMBRANE-BOUNDED_ORGANELLE	726	GO:0043228 non-membrane-bounded organelle, GOslim:cellular_component	1	0.234	1	LOC_Os08g39890
REGULATION_OF_GENE_EXPRESSION	1559	GO:0010468 regulation of gene expression, GOslim:biological_process	1	0.438	1	LOC_Os02g04490
REGULATION_OF_MACROMOLECULE_BIOSYNTHETIC_PROCESS	1538	GO:0010556 regulation of macromolecule biosynthetic process, GOslim:biological_process	1	0.4336	1	LOC_Os02g04490
AMINE_METABOLIC_PROCESS	399	GO:0009308 amine metabolic process, GOslim:biological_process	1	0.1361	1	LOC_Os08g04180
PROTEIN_LOCALIZATION	298	GO:0008104 protein localization, GOslim:biological_process	1	0.1035	1	LOC_Os03g57040
CELLULAR_AMINO_ACID_METABOLIC_PROCESS	319	GO:0006520 cellular amino acid metabolic process, GOslim:biological_process	1	0.1103	1	LOC_Os08g04180
ESTABLISHMENT_OF_LOCALIZATION_IN_CELL	307	GO:0051649 establishment of localization in cell, GOslim:biological_process	1	0.1064	1	LOC_Os03g57040
REGULATION_OF_RNA_METABOLIC_PROCESS	776	GO:0051252 regulation of RNA metabolic process, GOslim:biological_process	1	0.248	1	LOC_Os02g04490
CELLULAR_PROCESS	7980	GO:0009987 cellular process, GOslim:biological_process	6	0.0602	1	LOC_Os08g04180 LOC_Os07g37580 LOC_Os02g43430 LOC_Os08g39890 LOC_Os03g57040 LOC_Os02g04490
COFACTOR_BINDING	542	GO:0048037 cofactor binding, GOslim:molecular_function	1	0.1803	1	LOC_Os08g04180
PROTEIN_TRANSPORT	287	GO:0015031 protein transport, GOslim:biological_process	1	0.0999	1	LOC_Os03g57040
NUCLEOTIDE_BINDING	3702	GO:0000166 nucleotide binding, GOslim:molecular_function	3	0.1492	1	LOC_Os02g43430 LOC_Os08g39890 LOC_Os03g57040
RNA_METABOLIC_PROCESS	1126	GO:0016070 RNA metabolic process, GOslim:biological_process	1	0.3395	1	LOC_Os02g04490
CARBOXYLIC_ACID_METABOLIC_PROCESS	433	GO:0019752 carboxylic acid metabolic process, GOslim:biological_process	1	0.1468	1	LOC_Os08g04180
CELLULAR_NITROGEN_COMPOUND_METABOLIC_PROCESS	461	GO:0034641 cellular nitrogen compound metabolic process, GOslim:biological_process	1	0.1555	1	LOC_Os08g04180
CELLULAR_COMPONENT_BIOGENESIS	288	GO:0044085 cellular component biogenesis, GOslim:biological_process	1	0.1002	1	LOC_Os03g57040
SMALL_MOLECULE_METABOLIC_PROCESS	884	GO:0044281 small molecule metabolic process, GOslim:biological_process	1	0.2774	1	LOC_Os08g04180
MACROMOLECULE_MODIFICATION	1965	GO:0043412 macromolecule modification, GOslim:biological_process	2	0.1598	1	LOC_Os02g43430 LOC_Os03g57040
NITROGEN_COMPOUND_METABOLIC_PROCESS	2897	GO:0006807 nitrogen compound metabolic process, GOslim:biological_process	2	0.2853	1	LOC_Os08g04180 LOC_Os02g04490
NUCLEOBASE-CONTAINING_COMPOUND_METABOLIC_PROCESS	2512	GO:0006139 nucleobase-containing compound metabolic process, GOslim:biological_process	1	0.6079	1	LOC_Os02g04490
CATALYTIC_ACTIVITY	9113	GO:0003824 catalytic activity, GOslim:molecular_function	5	0.2297	1	LOC_Os08g04180 LOC_Os07g37580 LOC_Os02g43430 LOC_Os03g57040 LOC_Os02g04490
PRIMARY_METABOLIC_PROCESS	7728	GO:0044238 primary metabolic process, GOslim:biological_process	4	0.3083	1	LOC_Os08g04180 LOC_Os02g43430 LOC_Os03g57040 LOC_Os02g04490
ADENYL_RIBONUCLEOTIDE_BINDING	2975	GO:0032559 adenyl ribonucleotide binding, GOslim:molecular_function	2	0.2961	1	LOC_Os02g43430 LOC_Os03g57040
CATION_TRANSPORT	334	GO:0006812 cation transport, GOslim:biological_process	1	0.1152	1	LOC_Os03g26650
REGULATION_OF_MACROMOLECULE_METABOLIC_PROCESS	1612	GO:0060255 regulation of macromolecule metabolic process, GOslim:biological_process	1	0.449	1	LOC_Os02g04490
INTRACELLULAR_NON-MEMBRANE-BOUNDED_ORGANELLE	726	GO:0043232 intracellular non-membrane-bounded organelle, GOslim:cellular_component	1	0.234	1	LOC_Os08g39890
SIGNALING	473	GO:0023052 signaling, GOslim:biological_process	1	0.1592	1	LOC_Os07g37580
TRANSITION_METAL_ION_BINDING	2838	GO:0046914 transition metal ion binding, GOslim:molecular_function	1	0.6538	1	LOC_Os02g04490
MACROMOLECULE_METABOLIC_PROCESS	6374	GO:0043170 macromolecule metabolic process, GOslim:biological_process	3	0.415	1	LOC_Os02g43430 LOC_Os03g57040 LOC_Os02g04490
CYTOPLASMIC_PART	961	GO:0044444 cytoplasmic part, GOslim:cellular_component	1	0.2978	1	LOC_Os03g57040
CELLULAR_PROTEIN_MODIFICATION_PROCESS	1922	GO:0006464 cellular protein modification process, GOslim:biological_process	2	0.1543	1	LOC_Os02g43430 LOC_Os03g57040
CELLULAR_PROTEIN_METABOLIC_PROCESS	2971	GO:0044267 cellular protein metabolic process, GOslim:biological_process	2	0.2955	1	LOC_Os02g43430 LOC_Os03g57040
REGULATION_OF_BIOSYNTHETIC_PROCESS	1538	GO:0009889 regulation of biosynthetic process, GOslim:biological_process	1	0.4336	1	LOC_Os02g04490
MACROMOLECULE_LOCALIZATION	406	GO:0033036 macromolecule localization, GOslim:biological_process	1	0.1383	1	LOC_Os03g57040
MEMBRANE_PART	1004	GO:0044425 membrane part, GOslim:cellular_component	1	0.3089	1	LOC_Os03g57040
REGULATION_OF_CELLULAR_BIOSYNTHETIC_PROCESS	1538	GO:0031326 regulation of cellular biosynthetic process, GOslim:biological_process	1	0.4336	1	LOC_Os02g04490
CELLULAR_AMINE_METABOLIC_PROCESS	352	GO:0044106 cellular amine metabolic process, GOslim:biological_process	1	0.121	1	LOC_Os08g04180
TRANSCRIPTION,_DNA-DEPENDENT	806	GO:0006351 transcription, DNA-dependent, GOslim:biological_process	1	0.2563	1	LOC_Os02g04490
MOLECULAR_FUNCTION	45586	GO:0003674 molecular_function, GOslim:molecular_function	19	0.1546	1	LOC_Os02g04450 LOC_Os03g26650 LOC_Os02g04680 LOC_Os08g04180 LOC_Os07g37580 LOC_Os11g30370 LOC_Os02g07780 LOC_Os07g32170 LOC_Os02g43430 LOC_Os07g40390 LOC_Os08g39890 LOC_Os01g69830 LOC_Os08g41940 LOC_Os09g32944 LOC_Os09g31438 LOC_Os06g45310 LOC_Os07g29224 LOC_Os03g57040 LOC_Os02g04490
ZINC_ION_BINDING	1876	GO:0008270 zinc ion binding, GOslim:molecular_function	1	0.5011	1	LOC_Os02g04490
CELLULAR_KETONE_METABOLIC_PROCESS	437	GO:0042180 cellular ketone metabolic process, GOslim:biological_process	1	0.148	1	LOC_Os08g04180
CATION_BINDING	3717	GO:0043169 cation binding, GOslim:molecular_function	2	0.3966	1	LOC_Os03g26650 LOC_Os02g04490
PROTEIN_PHOSPHORYLATION	1545	GO:0006468 protein phosphorylation, GOslim:biological_process	2	0.1081	1	LOC_Os02g43430 LOC_Os03g57040
BIOLOGICAL_REGULATION	2100	GO:0065007 biological regulation, GOslim:biological_process	2	0.1773	1	LOC_Os07g37580 LOC_Os02g04490
CELLULAR_BIOSYNTHETIC_PROCESS	3054	GO:0044249 cellular biosynthetic process, GOslim:biological_process	1	0.6814	1	LOC_Os02g04490
CELLULAR_METABOLIC_PROCESS	6576	GO:0044237 cellular metabolic process, GOslim:biological_process	5	0.0831	1	LOC_Os08g04180 LOC_Os07g37580 LOC_Os02g43430 LOC_Os03g57040 LOC_Os02g04490
REGULATION_OF_BIOLOGICAL_PROCESS	1988	GO:0050789 regulation of biological process, GOslim:biological_process	2	0.1627	1	LOC_Os07g37580 LOC_Os02g04490
INTRACELLULAR_TRANSPORT	234	GO:0046907 intracellular transport, GOslim:biological_process	1	0.0822	1	LOC_Os03g57040
GENE_EXPRESSION	2459	GO:0010467 gene expression, GOslim:biological_process	1	0.5999	1	LOC_Os02g04490
REGULATION_OF_CELLULAR_PROCESS	1898	GO:0050794 regulation of cellular process, GOslim:biological_process	2	0.1512	1	LOC_Os07g37580 LOC_Os02g04490
CELLULAR_COMPONENT_ASSEMBLY	226	GO:0022607 cellular component assembly, GOslim:biological_process	1	0.0795	1	LOC_Os03g57040
REGULATION_OF_TRANSCRIPTION,_DNA-DEPENDENT_ALTERNATIVE	1495	GO:0045449 regulation of transcription, DNA-dependent, GOslim:biological_process	1	0.4244	1	LOC_Os02g04490
NUCLEOSIDE_BINDING	3125	GO:0001882 nucleoside binding, GOslim:molecular_function	2	0.3166	1	LOC_Os02g43430 LOC_Os03g57040
INTRACELLULAR_PROTEIN_TRANSPORT	205	GO:0006886 intracellular protein transport, GOslim:biological_process	1	0.0724	1	LOC_Os03g57040
LOCALIZATION	1601	GO:0051179 localization, GOslim:biological_process	2	0.1147	1	LOC_Os03g26650 LOC_Os03g57040
CELLULAR_PROTEIN_LOCALIZATION	208	GO:0034613 cellular protein localization, GOslim:biological_process	1	0.0735	1	LOC_Os03g57040
METABOLIC_PROCESS	9541	GO:0008152 metabolic process, GOslim:biological_process	5	0.2604	1	LOC_Os08g04180 LOC_Os07g37580 LOC_Os02g43430 LOC_Os03g57040 LOC_Os02g04490
CELLULAR_LOCALIZATION	315	GO:0051641 cellular localization, GOslim:biological_process	1	0.109	1	LOC_Os03g57040
PROTEIN_TYROSINE_KINASE_ACTIVITY	1399	GO:0004713 protein tyrosine kinase activity, GOslim:molecular_function	1	0.4033	1	LOC_Os02g43430
PURINE_NUCLEOSIDE_BINDING	3125	GO:0001883 purine nucleoside binding, GOslim:molecular_function	2	0.3166	1	LOC_Os02g43430 LOC_Os03g57040
ESTABLISHMENT_OF_LOCALIZATION	1582	GO:0051234 establishment of localization, GOslim:biological_process	2	0.1124	1	LOC_Os03g26650 LOC_Os03g57040
REGULATION_OF_TRANSCRIPTION,_DNA-DEPENDENT	773	GO:0006355 regulation of transcription, DNA-dependent, GOslim:biological_process	1	0.2472	1	LOC_Os02g04490
POST-TRANSLATIONAL_PROTEIN_MODIFICATION	1750	GO:0043687 post-translational protein modification, GOslim:biological_process	2	0.1327	1	LOC_Os02g43430 LOC_Os03g57040
MEMBRANE	2063	GO:0016020 membrane, GOslim:cellular_component	1	0.5351	1	LOC_Os03g57040
REGULATION_OF_NITROGEN_COMPOUND_METABOLIC_PROCESS	1501	GO:0051171 regulation of nitrogen compound metabolic process, GOslim:biological_process	1	0.4257	1	LOC_Os02g04490
CYTOPLASM	1254	GO:0005737 cytoplasm, GOslim:cellular_component	1	0.3702	1	LOC_Os03g57040
ION_TRANSPORT	396	GO:0006811 ion transport, GOslim:biological_process	1	0.1351	1	LOC_Os03g26650
ION_BINDING	3721	GO:0043167 ion binding, GOslim:molecular_function	2	0.3971	1	LOC_Os03g26650 LOC_Os02g04490
PROTEIN_BINDING	2762	GO:0005515 protein binding, GOslim:molecular_function	2	0.2668	1	LOC_Os03g57040 LOC_Os02g04490
MACROMOLECULAR_COMPLEX_ASSEMBLY	224	GO:0065003 macromolecular complex assembly, GOslim:biological_process	1	0.0789	1	LOC_Os03g57040
CELLULAR_AMINO_ACID_METABOLIC_PROCESS_ALTERNATIVE	372	GO:0006519 cellular amino acid metabolic process, GOslim:biological_process	1	0.1275	1	LOC_Os08g04180
REGULATION_OF_PRIMARY_METABOLIC_PROCESS	1589	GO:0080090 regulation of primary metabolic process, GOslim:biological_process	1	0.4443	1	LOC_Os02g04490
CELLULAR_MACROMOLECULE_LOCALIZATION	208	GO:0070727 cellular macromolecule localization, GOslim:biological_process	1	0.0735	1	LOC_Os03g57040
MACROMOLECULAR_COMPLEX_SUBUNIT_ORGANIZATION	237	GO:0043933 macromolecular complex subunit organization, GOslim:biological_process	1	0.0832	1	LOC_Os03g57040
BIOLOGICAL_PROCESS	45586	GO:0008150 biological_process, GOslim:biological_process	19	0.1546	1	LOC_Os02g04450 LOC_Os03g26650 LOC_Os02g04680 LOC_Os08g04180 LOC_Os07g37580 LOC_Os11g30370 LOC_Os02g07780 LOC_Os07g32170 LOC_Os02g43430 LOC_Os07g40390 LOC_Os08g39890 LOC_Os01g69830 LOC_Os08g41940 LOC_Os09g32944 LOC_Os09g31438 LOC_Os06g45310 LOC_Os07g29224 LOC_Os03g57040 LOC_Os02g04490
PROTEIN_METABOLIC_PROCESS	4043	GO:0019538 protein metabolic process, GOslim:biological_process	2	0.4391	1	LOC_Os02g43430 LOC_Os03g57040
ESTABLISHMENT_OF_PROTEIN_LOCALIZATION	287	GO:0045184 establishment of protein localization, GOslim:biological_process	1	0.0999	1	LOC_Os03g57040
TRANSCRIPTION_REGULATOR_ACTIVITY	989	GO:0030528 transcription regulator activity, GOslim:molecular_function	1	0.305	1	LOC_Os02g04490
MACROMOLECULE_BIOSYNTHETIC_PROCESS	2550	GO:0009059 macromolecule biosynthetic process, GOslim:biological_process	1	0.6135	1	LOC_Os02g04490
OXOACID_METABOLIC_PROCESS	433	GO:0043436 oxoacid metabolic process, GOslim:biological_process	1	0.1468	1	LOC_Os08g04180
