# Supplementary material for: Altered expression profiles of microRNA families during de-etiolation of maize and rice leaves
Source: BMC Res Notes. 2017 Feb 24;10:108. doi: 10.1186/s13104-016-2367-x (PMC5324284; doi:10.1186/s13104-016-2367-x)
Supplement: Supplementary file 17 — Additional file 17. Expression patterns of conserved miRNAs and their predicted target genes. TPQ (transcripts per quarter million) values for all 7 time points were regressed using 3rd order polynomial regression. For Zea mays (A) and Oryza sativa (B), blue lines represent expression patterns of miRNAs. Grey lines represent expression patterns of their corresponding predicted target genes. Average values were plotted as red lines. [file 13104_2016_2367_MOESM17_ESM.zip]

Archive with 2 entries (2 files):
- Additional file 4 page 1.jpg
- Additional file 4 page 2.jpg
